# Supplementary material for: Identification of Potential Inhibitors Targeting Non-Structural Proteins NS3 and NS5 of Dengue Virus Using Docking and Deep Learning Approaches
Source: Pharmaceuticals (Basel). 2025 Apr 13;18(4):566. doi: 10.3390/ph18040566 (PMC12030398; doi:10.3390/ph18040566)
Supplement: Supplementary file 1 [file pharmaceuticals-18-00566-s001.zip]

Archive with 4 entries (4 files):
- Table S1.pdf
- Table S2-1-CHEMBL5980__(Activities).xlsx
- Table S2-2-CHEMBL5980__(Compounds).xlsx
- Table S3, Figure S1, S2.pdf
