# Supplementary material for: Identification of Potential Inhibitors Targeting Non-Structural Proteins NS3 and NS5 of Dengue Virus Using Docking and Deep Learning Approaches
Source: Pharmaceuticals (Basel). 2025 Apr 13;18(4):566. doi: 10.3390/ph18040566 (PMC12030398; doi:10.3390/ph18040566)
Supplement: Supplementary file 1 [file pharmaceuticals-18-00566-s001.zip › Table S2-1-CHEMBL5980__(Activities).xlsx]

## Sheet: DOWNLOAD-Rtqgt2zEvy5rxO7ThzIB_A
Molecule ChEMBL ID	Molecule Name	Molecule Max Phase	Molecular Weight	#RO5 Violations	AlogP	Compound Key	Smiles	Standard Type	Standard Relation	Standard Value	Standard Units	pChEMBL Value	Data Validity Comment	Comment	Uo Units	Ligand Efficiency BEI	Ligand Efficiency LE	Ligand Efficiency LLE	Ligand Efficiency SEI	Potential Duplicate	Assay ChEMBL ID	Assay Description	Assay Type	BAO Format ID	BAO Label	Assay Organism	Assay Tissue ChEMBL ID	Assay Tissue Name	Assay Cell Type	Assay Subcellular Fraction	Assay Parameters	Assay Variant Accession	Assay Variant Mutation	Target ChEMBL ID	Target Name	Target Organism	Target Type	Document ChEMBL ID	Source ID	Source Description	Document Journal	Document Year	Cell ChEMBL ID	Properties	Action Type	Standard Text Value	Value
CHEMBL4457482		None	410.48	1	5.2	6	CCCCCCCCCCCCCCCC[N+](CC)(CO)CO.[Br-]	IC50	'='	22630	nM	4.64			UO_0000065	14.05	0.28	-0.55	11.48	0	CHEMBL4398303	Inhibition of DENV3 NS2B-NS3 serine protease after 2 hrs	B	BAO_0000357	single protein format	dengue virus type 3	None	None	None	None				CHEMBL5980	Dengue virus type 2 NS3 protein	Dengue virus type 2 (strain Thailand/16681/1984) (DENV-2)	SINGLE PROTEIN	CHEMBL4396891	1	Scientific Literature	Eur J Med Chem	2019	None				22.63
CHEMBL1527		None	230.22	0	2.03	SID93576876	O=C(c1ccccc1)c1ccc(O)c(O)c1O	IC50		57660	nM			active	UO_0000065					0	CHEMBL1794550	PUBCHEM_BIOASSAY: Primary and Confirmatory Screening for Flavivirus Genomic Capping Enzyme Inhibition. (Class of assay: confirmatory) [Related pubchem assays (depositor defined):AID588708
CHEMBL3216654		None	332.28	0	2.78	SID85274146	COc1cc(NCCCC(C)N)c2ncccc2c1.Cl.Cl	IC50	'>'	100000	nM			active	UO_0000065					0	CHEMBL1794550	PUBCHEM_BIOASSAY: Primary and Confirmatory Screening for Flavivirus Genomic Capping Enzyme Inhibition. (Class of assay: confirmatory) [Related pubchem assays (depositor defined):AID588708
CHEMBL3196407		None	301.35	0	4.18	SID7977906	Cn1c(/N=C/c2c(O)ccc3ccccc23)nc2ccccc21	IC50		9600	nM			active	UO_0000065					0	CHEMBL1794550	PUBCHEM_BIOASSAY: Primary and Confirmatory Screening for Flavivirus Genomic Capping Enzyme Inhibition. (Class of assay: confirmatory) [Related pubchem assays (depositor defined):AID588708
CHEMBL1531656		None	350.67	0	2.93	SID49664899	O=C(O)c1cc(Nc2cc(Cl)c3nonc3c2[N+](=O)[O-])ccc1O	IC50		8550	nM			active	UO_0000065					0	CHEMBL1794550	PUBCHEM_BIOASSAY: Primary and Confirmatory Screening for Flavivirus Genomic Capping Enzyme Inhibition. (Class of assay: confirmatory) [Related pubchem assays (depositor defined):AID588708
CHEMBL1376342		None	289.33	0	4.85	SID14727415	O=C(O)c1ccc(N(c2ccccc2)c2ccccc2)cc1	IC50		60290	nM			active	UO_0000065					0	CHEMBL1794550	PUBCHEM_BIOASSAY: Primary and Confirmatory Screening for Flavivirus Genomic Capping Enzyme Inhibition. (Class of assay: confirmatory) [Related pubchem assays (depositor defined):AID588708
CHEMBL1611182		None	306.67	0	3.23	SID47203274	O=[N+]([O-])c1c(Nc2cccc(O)c2)cc(Cl)c2nonc12	IC50		26240	nM			active	UO_0000065					0	CHEMBL1794550	PUBCHEM_BIOASSAY: Primary and Confirmatory Screening for Flavivirus Genomic Capping Enzyme Inhibition. (Class of assay: confirmatory) [Related pubchem assays (depositor defined):AID588708
CHEMBL5408500		None	497.48	0	3.56	3a	O=C(N[C@H](CS)C(=O)Nc1nc2cc(O)c(O)cc2s1)c1ccc(C2(C(F)(F)F)N=N2)cc1	IC50	'='	13400	nM	4.87			UO_0000065	9.8	0.2	1.31	3.58	0	CHEMBL5330692	Inhibition of DENV2 NS2B-NS3 protease using Boc-Gly-Arg-Arg-AMC as substrate by fluorometric analysis	B	BAO_0000357	single protein format	dengue virus type 2	None	None	None	None				CHEMBL5980	Dengue virus type 2 NS3 protein	Dengue virus type 2 (strain Thailand/16681/1984) (DENV-2)	SINGLE PROTEIN	CHEMBL5329209	1	Scientific Literature	RSC Med Chem	2023	None		INHIBITOR		13.4
CHEMBL5196250		None	345.16	None	None	15	O=C(Nc1ccc2c(c1)B(O)OC2)c1ccc(Oc2ccccc2)cc1	EC50	'='	3500	nM	5.46			UO_0000065	15.81	None	None	None	0	CHEMBL5118574	Inhibition of full length DENV2 NS2B-NS3 protease in human HeLa cells expressing luciferase reporter gene incubated for 24 hrs by luminescence analysis	B	BAO_0000219	cell-based format	dengue virus type 2	None	None	HeLa	None				CHEMBL5980	Dengue virus type 2 NS3 protein	Dengue virus type 2 (strain Thailand/16681/1984) (DENV-2)	SINGLE PROTEIN	CHEMBL5113504	1	Scientific Literature	Eur J Med Chem	2022	None	TIME = 24.0 hr	INHIBITOR		3.5
CHEMBL443052	TAVABOROLE	4	151.93	None	None	Tavaborole	OB1OCc2cc(F)ccc21	EC50						ND						0	CHEMBL5118574	Inhibition of full length DENV2 NS2B-NS3 protease in human HeLa cells expressing luciferase reporter gene incubated for 24 hrs by luminescence analysis	B	BAO_0000219	cell-based format	dengue virus type 2	None	None	HeLa	None				CHEMBL5980	Dengue virus type 2 NS3 protein	Dengue virus type 2 (strain Thailand/16681/1984) (DENV-2)	SINGLE PROTEIN	CHEMBL5113504	1	Scientific Literature	Eur J Med Chem	2022	None	TIME = 24.0 hr
CHEMBL5196250		None	345.16	None	None	15	O=C(Nc1ccc2c(c1)B(O)OC2)c1ccc(Oc2ccccc2)cc1	Stability			%			Stable	UO_0000187					0	CHEMBL5118595	Chemical stability of the compound in DENV2 NS2B-NS3 protease assay buffer assessed as DENV2 NS2B-NS3 protease-mediated amide bond cleavage by measuring reduction in AUC at 100 uM measured after 8 hrs by HPLC analysis	A	BAO_0000357	single protein format	dengue virus type 2	None	None	None	None				CHEMBL5980	Dengue virus type 2 NS3 protein	Dengue virus type 2 (strain Thailand/16681/1984) (DENV-2)	SINGLE PROTEIN	CHEMBL5113504	1	Scientific Literature	Eur J Med Chem	2022	None	Dose = 100.0 microM | TIME = 8.0 hr
CHEMBL5187264		None	283.09	None	None	9	COc1cccc(C(=O)Nc2ccc3c(c2)B(O)OC3)c1	Inhibition			%			NA	UO_0000187					0	CHEMBL5118596	Inhibition of full length DENV2 NS2B-NS3 protease using 2-Abz-Nle-Lys-Arg-Arg-Ser-Tyr(3-NO2)-NH2 as substrate at 50 uM preincubated for 15 mins followed by substrate addition and measured after 15 mins by FRET assay	B	BAO_0000357	single protein format	dengue virus type 2	None	None	None	None				CHEMBL5980	Dengue virus type 2 NS3 protein	Dengue virus type 2 (strain Thailand/16681/1984) (DENV-2)	SINGLE PROTEIN	CHEMBL5113504	1	Scientific Literature	Eur J Med Chem	2022	None	Dose = 50.0 microM | TIME = 0.5 hr
CHEMBL5189672		None	338.17	None	None	24	O=C(Nc1ccc2c(c1)B(O)OC2)c1ccc(N2CCOCC2)cc1	Inhibition			%			NA	UO_0000187					0	CHEMBL5118596	Inhibition of full length DENV2 NS2B-NS3 protease using 2-Abz-Nle-Lys-Arg-Arg-Ser-Tyr(3-NO2)-NH2 as substrate at 50 uM preincubated for 15 mins followed by substrate addition and measured after 15 mins by FRET assay	B	BAO_0000357	single protein format	dengue virus type 2	None	None	None	None				CHEMBL5980	Dengue virus type 2 NS3 protein	Dengue virus type 2 (strain Thailand/16681/1984) (DENV-2)	SINGLE PROTEIN	CHEMBL5113504	1	Scientific Literature	Eur J Med Chem	2022	None	Dose = 50.0 microM | TIME = 0.5 hr
CHEMBL5201309		None	283.09	None	None	14	O=C(Nc1ccc2c(c1)B(O)OC2)OCc1ccccc1	EC50	'='	4000	nM	5.4			UO_0000065	19.07	None	None	None	0	CHEMBL5118574	Inhibition of full length DENV2 NS2B-NS3 protease in human HeLa cells expressing luciferase reporter gene incubated for 24 hrs by luminescence analysis	B	BAO_0000219	cell-based format	dengue virus type 2	None	None	HeLa	None				CHEMBL5980	Dengue virus type 2 NS3 protein	Dengue virus type 2 (strain Thailand/16681/1984) (DENV-2)	SINGLE PROTEIN	CHEMBL5113504	1	Scientific Literature	Eur J Med Chem	2022	None	TIME = 24.0 hr	INHIBITOR		4
CHEMBL1541950		None	371.62	0	2.1	SID47198168	O=C1C(Cl)=C(N2CCOCC2)C(=O)N1c1ccc(Br)cc1	IC50		36210	nM			active	UO_0000065					0	CHEMBL1794550	PUBCHEM_BIOASSAY: Primary and Confirmatory Screening for Flavivirus Genomic Capping Enzyme Inhibition. (Class of assay: confirmatory) [Related pubchem assays (depositor defined):AID588708
CHEMBL1447137		None	377.36	0	3.35	SID24820894	CC1=C(C#N)C(=O)NC(=O)/C1=C\c1ccc(-c2cc(C)c(C)cc2[N+](=O)[O-])o1	IC50		64880	nM			active	UO_0000065					0	CHEMBL1794550	PUBCHEM_BIOASSAY: Primary and Confirmatory Screening for Flavivirus Genomic Capping Enzyme Inhibition. (Class of assay: confirmatory) [Related pubchem assays (depositor defined):AID588708
CHEMBL1368398		None	443.48	0	2.99	SID22405886	CCOC(=O)c1sc(N2N=C(C)/C(=C\c3ccc(OCC(=O)OC)cc3)C2=O)nc1C	IC50		90690	nM			active	UO_0000065					0	CHEMBL1794550	PUBCHEM_BIOASSAY: Primary and Confirmatory Screening for Flavivirus Genomic Capping Enzyme Inhibition. (Class of assay: confirmatory) [Related pubchem assays (depositor defined):AID588708
CHEMBL1542151		None	349.75	0	3.62	SID47202524	O=C1NC(=O)/C(=C/c2ccc(-c3cc(C(=O)O)ccc3Cl)o2)S1	IC50		49370	nM			active	UO_0000065					0	CHEMBL1794550	PUBCHEM_BIOASSAY: Primary and Confirmatory Screening for Flavivirus Genomic Capping Enzyme Inhibition. (Class of assay: confirmatory) [Related pubchem assays (depositor defined):AID588708
CHEMBL1712164		None	334.8	0	2.47	SID49672831	CC(C)c1ccc(N2C(=O)C(Cl)=C(N3CCOCC3)C2=O)cc1	IC50		69380	nM			active	UO_0000065					0	CHEMBL1794550	PUBCHEM_BIOASSAY: Primary and Confirmatory Screening for Flavivirus Genomic Capping Enzyme Inhibition. (Class of assay: confirmatory) [Related pubchem assays (depositor defined):AID588708
CHEMBL1327612		None	305.25	0	1.68	SID49665526	COc1cccc(/C=C/c2nc(O)nc(O)c2[N+](=O)[O-])c1O	IC50		72470	nM			active	UO_0000065					0	CHEMBL1794550	PUBCHEM_BIOASSAY: Primary and Confirmatory Screening for Flavivirus Genomic Capping Enzyme Inhibition. (Class of assay: confirmatory) [Related pubchem assays (depositor defined):AID588708
CHEMBL1964407		None	304.37	0	3.81	SID26664583	CCOC(=O)/C=C(\C)Sc1cc(O)c2ccccc2c1O	IC50		5240	nM			active	UO_0000065					0	CHEMBL1794550	PUBCHEM_BIOASSAY: Primary and Confirmatory Screening for Flavivirus Genomic Capping Enzyme Inhibition. (Class of assay: confirmatory) [Related pubchem assays (depositor defined):AID588708
CHEMBL1599047		None	300.31	0	4.16	SID49669548	CC(C)c1ccc(Nc2ccc(C(=O)O)cc2[N+](=O)[O-])cc1	IC50		70710	nM			active	UO_0000065					0	CHEMBL1794550	PUBCHEM_BIOASSAY: Primary and Confirmatory Screening for Flavivirus Genomic Capping Enzyme Inhibition. (Class of assay: confirmatory) [Related pubchem assays (depositor defined):AID588708
CHEMBL4440832		None	444.47	1	5.61	1	O=C(Nc1nc2cc(O)c(O)cc2s1)c1ccccc1Oc1ccc2cc(O)ccc2c1	IC50	'='	4200	nM	5.38			UO_0000065	12.1	0.23	-0.23	4.8	1	CHEMBL4338582	Inhibition of Dengue virus NS2B/NS3 protease	B	BAO_0000357	single protein format	Dengue virus	None	None	None	None				CHEMBL5980	Dengue virus type 2 NS3 protein	Dengue virus type 2 (strain Thailand/16681/1984) (DENV-2)	SINGLE PROTEIN	CHEMBL4334527	1	Scientific Literature	J Med Chem	2019	None				4.2
CHEMBL4875360		None	347.46	0	3.87	22	Cc1ccc(-c2ccc3c(C(=O)NCC4CCNCC4)c[nH]c3c2)cc1	IC50	'>'	50000	nM				UO_0000065					0	CHEMBL4844503	Inhibition of Dengue virus 2 NS2B (50 to 95 residues)/NS3 (1 to 182 residues) protease expressed in Escherichia coli BL21 using Bz-Nle-Lys-Lys-Arg-AMC as substrate preincubated for 10 mins by fluorescence-based biochemical assay	B	BAO_0000019	assay format	dengue virus type 2	None	None	None	None				CHEMBL5980	Dengue virus type 2 NS3 protein	Dengue virus type 2 (strain Thailand/16681/1984) (DENV-2)	SINGLE PROTEIN	CHEMBL4842369	1	Scientific Literature	Eur J Med Chem	2021	None	TIME = 0.1667 hr			50
CHEMBL4869765		None	363.46	0	3.57	50	COc1ccc(-c2ccc3cc(C(=O)NCC4CCNCC4)[nH]c3c2)cc1	IC50	'='	10600	nM	4.97			UO_0000065	13.69	0.25	1.4	7.52	0	CHEMBL4844503	Inhibition of Dengue virus 2 NS2B (50 to 95 residues)/NS3 (1 to 182 residues) protease expressed in Escherichia coli BL21 using Bz-Nle-Lys-Lys-Arg-AMC as substrate preincubated for 10 mins by fluorescence-based biochemical assay	B	BAO_0000019	assay format	dengue virus type 2	None	None	None	None				CHEMBL5980	Dengue virus type 2 NS3 protein	Dengue virus type 2 (strain Thailand/16681/1984) (DENV-2)	SINGLE PROTEIN	CHEMBL4842369	1	Scientific Literature	Eur J Med Chem	2021	None	TIME = 0.1667 hr	INHIBITOR		10.6
CHEMBL199736		None	693.85	2	-1.08	9	NCCCC[C@H](NC(=O)[C@H](Cc1ccccc1)NC(=O)c1ccccc1)C(=O)N[C@@H](CCCN=C(N)N)C(=O)N[C@H](C=O)CCCN=C(N)N	Ki	'='	6800	nM	5.17			UO_0000065	7.45	0.14	6.25	1.79	0	CHEMBL863929	Inhibitory activity against dengue 2 NS3 protease fused via a linker to region of NS2B	B	BAO_0000357	single protein format	Dengue virus	None	None	None	None				CHEMBL5980	Dengue virus type 2 NS3 protein	Dengue virus type 2 (strain Thailand/16681/1984) (DENV-2)	SINGLE PROTEIN	CHEMBL1147782	1	Scientific Literature	Bioorg Med Chem Lett	2006	None				6.8
CHEMBL1442758		None	426.43	0	4.93	SID49668813	O=C(O)c1[nH]c2ccccc2c1C(c1cccc(O)c1)c1c(C(=O)O)[nH]c2ccccc12	IC50		23160	nM			active	UO_0000065					0	CHEMBL1794550	PUBCHEM_BIOASSAY: Primary and Confirmatory Screening for Flavivirus Genomic Capping Enzyme Inhibition. (Class of assay: confirmatory) [Related pubchem assays (depositor defined):AID588708
CHEMBL1443706		None	587.51	1	3.91	SID87349396	Cl.O=C(NCC(c1cccs1)N1CCOCC1)c1ccccc1NS(=O)(=O)c1ccc(Cl)c([N+](=O)[O-])c1	IC50	'>'	100000	nM			active	UO_0000065					0	CHEMBL1794550	PUBCHEM_BIOASSAY: Primary and Confirmatory Screening for Flavivirus Genomic Capping Enzyme Inhibition. (Class of assay: confirmatory) [Related pubchem assays (depositor defined):AID588708
CHEMBL3183391		None	480.57	0	3.49	SID50085906	CCc1ccc(S(=O)(=O)/N=C2\C=C(NS(=O)(=O)c3ccccc3)C(=O)c3ccccc32)cc1	IC50		22920	nM			active	UO_0000065					0	CHEMBL1794550	PUBCHEM_BIOASSAY: Primary and Confirmatory Screening for Flavivirus Genomic Capping Enzyme Inhibition. (Class of assay: confirmatory) [Related pubchem assays (depositor defined):AID588708
CHEMBL1360792		None	283.24	0	3.51	SID24785589	Cc1ccc2nc3cc([N+](=O)[O-])cc([N+](=O)[O-])c3cc2c1	IC50		9850	nM			active	UO_0000065					0	CHEMBL1794550	PUBCHEM_BIOASSAY: Primary and Confirmatory Screening for Flavivirus Genomic Capping Enzyme Inhibition. (Class of assay: confirmatory) [Related pubchem assays (depositor defined):AID588708
CHEMBL1726363		None	285.09	0	1.74	SID93576980	O=C1NC(=O)C(=Cc2c(Cl)cccc2Cl)C(=O)N1	IC50		43420	nM			active	UO_0000065					0	CHEMBL1794550	PUBCHEM_BIOASSAY: Primary and Confirmatory Screening for Flavivirus Genomic Capping Enzyme Inhibition. (Class of assay: confirmatory) [Related pubchem assays (depositor defined):AID588708
CHEMBL1422185		None	323.31	0	2.4	SID49645175	CN1C(=O)/C(=C/c2cccc([N+](=O)[O-])c2)C(=O)N1c1ccccc1	IC50		26250	nM			active	UO_0000065					0	CHEMBL1794550	PUBCHEM_BIOASSAY: Primary and Confirmatory Screening for Flavivirus Genomic Capping Enzyme Inhibition. (Class of assay: confirmatory) [Related pubchem assays (depositor defined):AID588708
CHEMBL1578299		None	327.25	0	1.6	SID26671681	O=C1NC(=O)C(=Cc2ccc(-c3ccccc3[N+](=O)[O-])o2)C(=O)N1	IC50		17830	nM			active	UO_0000065					0	CHEMBL1794550	PUBCHEM_BIOASSAY: Primary and Confirmatory Screening for Flavivirus Genomic Capping Enzyme Inhibition. (Class of assay: confirmatory) [Related pubchem assays (depositor defined):AID588708
CHEMBL1349676		None	590.47	1	4.11	SID26725538	COC(=O)CCC(=O)OC1(C)C(=O)C2=CN(CCCOC(C)C)C(c3ccc(OC)cc3)=CC2=C(Br)C1=O	IC50		19820	nM			active	UO_0000065					0	CHEMBL1794550	PUBCHEM_BIOASSAY: Primary and Confirmatory Screening for Flavivirus Genomic Capping Enzyme Inhibition. (Class of assay: confirmatory) [Related pubchem assays (depositor defined):AID588708
CHEMBL1496782		None	300.23	0	0.25	SID26671424	O=C1NC(=O)C(=Cc2coc3ccc(O)cc3c2=O)C(=O)N1	IC50	'>'	100000	nM			active	UO_0000065					0	CHEMBL1794550	PUBCHEM_BIOASSAY: Primary and Confirmatory Screening for Flavivirus Genomic Capping Enzyme Inhibition. (Class of assay: confirmatory) [Related pubchem assays (depositor defined):AID588708
CHEMBL1610382		None	517.69	2	6.74	SID85301899	CCc1ccc([C@@H]2CC=C(C(=O)O)[C@H](c3ccc(C(C)(C)C)cc3)N2S(=O)(=O)c2ccc(C)cc2)cc1	IC50		37000	nM			active	UO_0000065					0	CHEMBL1794550	PUBCHEM_BIOASSAY: Primary and Confirmatory Screening for Flavivirus Genomic Capping Enzyme Inhibition. (Class of assay: confirmatory) [Related pubchem assays (depositor defined):AID588708
CHEMBL1432590		None	334.68	0	3.23	SID24790141	O=C(O)c1cccc(Nc2cc(Cl)c3nonc3c2[N+](=O)[O-])c1	IC50		10720	nM			active	UO_0000065					0	CHEMBL1794550	PUBCHEM_BIOASSAY: Primary and Confirmatory Screening for Flavivirus Genomic Capping Enzyme Inhibition. (Class of assay: confirmatory) [Related pubchem assays (depositor defined):AID588708
CHEMBL1408494		None	505.6	1	3.84	SID24791925	Cc1cc(NS(=O)(=O)c2ccc(NC(=O)CSc3nc(O)c4c(C)c(C)sc4n3)cc2)no1	IC50		81860	nM			active	UO_0000065					0	CHEMBL1794550	PUBCHEM_BIOASSAY: Primary and Confirmatory Screening for Flavivirus Genomic Capping Enzyme Inhibition. (Class of assay: confirmatory) [Related pubchem assays (depositor defined):AID588708
CHEMBL1336283		None	515.57	1	4.44	SID17517063	Cc1ccc(NC(S)=NNc2ccc([N+](=O)[O-])cc2S(=O)(=O)Nc2ccccc2C(=O)O)cc1C	IC50	'>'	100000	nM			active	UO_0000065					0	CHEMBL1794550	PUBCHEM_BIOASSAY: Primary and Confirmatory Screening for Flavivirus Genomic Capping Enzyme Inhibition. (Class of assay: confirmatory) [Related pubchem assays (depositor defined):AID588708
CHEMBL1575788		None	422.19	0	2.75	SID47202113	C#CCOc1c(/C=C\c2nc(O)c([N+](=O)[O-])c(O)n2)cc(Br)cc1OC	IC50		74450	nM			active	UO_0000065					0	CHEMBL1794550	PUBCHEM_BIOASSAY: Primary and Confirmatory Screening for Flavivirus Genomic Capping Enzyme Inhibition. (Class of assay: confirmatory) [Related pubchem assays (depositor defined):AID588708
CHEMBL1347373		None	449.29	0	1.7	SID24803058	O=C(O)CCn1cc(C=C2C(=O)NC(=S)NC2=O)c(-c2cccc(Br)c2)n1	IC50		6040	nM			active	UO_0000065					0	CHEMBL1794550	PUBCHEM_BIOASSAY: Primary and Confirmatory Screening for Flavivirus Genomic Capping Enzyme Inhibition. (Class of assay: confirmatory) [Related pubchem assays (depositor defined):AID588708
CHEMBL1889709		None	280.28	0	1.85	SID99360648	O=C1NN(c2ccccc2)C(=O)C1=Cc1ccccc1O	IC50		34570	nM			active	UO_0000065					0	CHEMBL1794550	PUBCHEM_BIOASSAY: Primary and Confirmatory Screening for Flavivirus Genomic Capping Enzyme Inhibition. (Class of assay: confirmatory) [Related pubchem assays (depositor defined):AID588708
CHEMBL1320143		None	456.5	0	3.34	SID49646289	O=C(CCN1C(=O)/C(=C/c2ccc3c(c2)OCO3)SC1=S)Nc1cccc(C(=O)O)c1	IC50		46970	nM			active	UO_0000065					0	CHEMBL1794550	PUBCHEM_BIOASSAY: Primary and Confirmatory Screening for Flavivirus Genomic Capping Enzyme Inhibition. (Class of assay: confirmatory) [Related pubchem assays (depositor defined):AID588708
CHEMBL1583386		None	462.53	1	5.14	SID49675329	Cc1cc(C(C2C(=O)CC(C)(C)CC2=O)C2C(=O)CC(C)(C)CC2=O)cc(C)c1OC(F)F	IC50		43470	nM			active	UO_0000065					0	CHEMBL1794550	PUBCHEM_BIOASSAY: Primary and Confirmatory Screening for Flavivirus Genomic Capping Enzyme Inhibition. (Class of assay: confirmatory) [Related pubchem assays (depositor defined):AID588708
CHEMBL1420642		None	404.17	0	3.53	SID17504429	COc1cc(/C=C2/C(=O)c3cccc([N+](=O)[O-])c3C2=O)c(Br)cc1O	IC50		7440	nM			active	UO_0000065					0	CHEMBL1794550	PUBCHEM_BIOASSAY: Primary and Confirmatory Screening for Flavivirus Genomic Capping Enzyme Inhibition. (Class of assay: confirmatory) [Related pubchem assays (depositor defined):AID588708
CHEMBL1538116		None	426.48	0	3.93	SID50085656	O=C(O)c1cccc(Nc2nc3ccccc3nc2NS(=O)(=O)c2cccs2)c1	IC50		66280	nM			active	UO_0000065					0	CHEMBL1794550	PUBCHEM_BIOASSAY: Primary and Confirmatory Screening for Flavivirus Genomic Capping Enzyme Inhibition. (Class of assay: confirmatory) [Related pubchem assays (depositor defined):AID588708
CHEMBL1703892		None	414.4	0	2.97	SID92764027	O=C1/C(=C\c2ccc([N+](=O)[O-])cc2)CS(=O)(=O)C/C1=C/c1ccc([N+](=O)[O-])cc1	IC50	'>'	100000	nM			active	UO_0000065					0	CHEMBL1794550	PUBCHEM_BIOASSAY: Primary and Confirmatory Screening for Flavivirus Genomic Capping Enzyme Inhibition. (Class of assay: confirmatory) [Related pubchem assays (depositor defined):AID588708
CHEMBL1308276		None	335.11	0	4.68	SID49642622	Oc1nc(/C=C/c2ccc(Cl)cc2Cl)cc(C(F)(F)F)n1	IC50		68230	nM			active	UO_0000065					0	CHEMBL1794550	PUBCHEM_BIOASSAY: Primary and Confirmatory Screening for Flavivirus Genomic Capping Enzyme Inhibition. (Class of assay: confirmatory) [Related pubchem assays (depositor defined):AID588708
CHEMBL210882	4-HYDROXYPANDURATIN A	None	392.5	1	5.71	6	CC(C)=CC[C@@H]1C(C)=CC[C@@H](c2ccccc2)[C@@H]1C(=O)c1c(O)cc(O)cc1O	Inhibition	'='	97.3	%				UO_0000187					0	CHEMBL861157	Inhibition of dengue2 virus NS2B/NS3 protease activity for Boc-Gly-Arg-Arg-MCA cleavage at 240 ppm	B	BAO_0000357	single protein format	dengue virus type 2	None	None	None	None				CHEMBL5980	Dengue virus type 2 NS3 protein	Dengue virus type 2 (strain Thailand/16681/1984) (DENV-2)	SINGLE PROTEIN	CHEMBL1148500	1	Scientific Literature	Bioorg Med Chem Lett	2006	None				97.3
CHEMBL210882	4-HYDROXYPANDURATIN A	None	392.5	1	5.71	6	CC(C)=CC[C@@H]1C(C)=CC[C@@H](c2ccccc2)[C@@H]1C(=O)c1c(O)cc(O)cc1O	Inhibition	'='	99.8	%				UO_0000187					0	CHEMBL861158	Inhibition of dengue2 virus NS2B/NS3 protease activity for Boc-Gly-Arg-Arg-MCA cleavage at 400 ppm	B	BAO_0000357	single protein format	dengue virus type 2	None	None	None	None				CHEMBL5980	Dengue virus type 2 NS3 protein	Dengue virus type 2 (strain Thailand/16681/1984) (DENV-2)	SINGLE PROTEIN	CHEMBL1148500	1	Scientific Literature	Bioorg Med Chem Lett	2006	None				99.8
CHEMBL2440339		None	518.66	2	-0.18	23	CCCC[C@H](NC(=O)[C@H](CCCCN)NC(=O)[C@H](CCCNC(=N)N)NC(=O)c1ccccc1)C(N)=O	Ki	'='	15600	nM	4.81			UO_0000065	9.27	0.18	4.99	2.2	0	CHEMBL4431537	Inhibition of Dengue virus 2 NS2B-NS3 protease using Abz-Nle-Lys-Arg-Arg-Ser-3-(NO2)Tyr as substrate preincubated for 15 mins followed by addition of substrate measured after 15 mins by fluorescence assay	B	BAO_0000357	single protein format	dengue virus type 2	None	None	None	None				CHEMBL5980	Dengue virus type 2 NS3 protein	Dengue virus type 2 (strain Thailand/16681/1984) (DENV-2)	SINGLE PROTEIN	CHEMBL4431301	1	Scientific Literature	J Med Chem	2016	None				15.6
CHEMBL4458555		None	815.98	3	-6.44	25	CC(=O)N[C@@H](CCCNC(=N)N)C(=O)N[C@H](C(=O)N[C@@H](CO)C(=O)N[C@@H](CCCCN)C(=O)N[C@@H](CCCCN)C(=O)N[C@@H](CCCNC(=N)N)C(N)=O)[C@@H](C)O	Ki	'='	12140	nM	4.92			UO_0000065	6.02	0.12	11.36	1.13	0	CHEMBL4355612	Inhibition of Dengue virus serotype 2 NS2B-NS3 protease expressed in Escherichia coli C41 cells preincubated for 15 mins followed by GRR-AMC addition and measured over 15 mins by fluorescence method	B	BAO_0000219	cell-based format	dengue virus type 2	None	None	None	None				CHEMBL5980	Dengue virus type 2 NS3 protein	Dengue virus type 2 (strain Thailand/16681/1984) (DENV-2)	SINGLE PROTEIN	CHEMBL4354802	1	Scientific Literature	Bioorg Med Chem	2019	None				12.14
CHEMBL5204060		None	365.24	None	None	34	O=C(Nc1ccc2c(c1)B(O)OC2)c1cccc(OCC2CCCCC2)c1	EC50	'='	540	nM	6.27			UO_0000065	17.16	None	None	None	0	CHEMBL5118574	Inhibition of full length DENV2 NS2B-NS3 protease in human HeLa cells expressing luciferase reporter gene incubated for 24 hrs by luminescence analysis	B	BAO_0000219	cell-based format	dengue virus type 2	None	None	HeLa	None				CHEMBL5980	Dengue virus type 2 NS3 protein	Dengue virus type 2 (strain Thailand/16681/1984) (DENV-2)	SINGLE PROTEIN	CHEMBL5113504	1	Scientific Literature	Eur J Med Chem	2022	None	TIME = 24.0 hr	INHIBITOR		0.54
CHEMBL5189672		None	338.17	None	None	24	O=C(Nc1ccc2c(c1)B(O)OC2)c1ccc(N2CCOCC2)cc1	Inhibition	'='	41.1	%				UO_0000187					0	CHEMBL5118575	Inhibition of full length DENV2 NS2B-NS3 protease in human HeLa cells expressing luciferase reporter gene at 12.5 uM incubated for 24 hrs by luminescence analysis relative to control	B	BAO_0000219	cell-based format	dengue virus type 2	None	None	HeLa	None				CHEMBL5980	Dengue virus type 2 NS3 protein	Dengue virus type 2 (strain Thailand/16681/1984) (DENV-2)	SINGLE PROTEIN	CHEMBL5113504	1	Scientific Literature	Eur J Med Chem	2022	None	Dose = 12.5 microM | TIME = 24.0 hr	INHIBITOR		41.1
CHEMBL4175131		None	178.94	None	None	2	O=[N+]([O-])c1ccc2c(c1)B(O)OC2	Inhibition			%			NA	UO_0000187					0	CHEMBL5118596	Inhibition of full length DENV2 NS2B-NS3 protease using 2-Abz-Nle-Lys-Arg-Arg-Ser-Tyr(3-NO2)-NH2 as substrate at 50 uM preincubated for 15 mins followed by substrate addition and measured after 15 mins by FRET assay	B	BAO_0000357	single protein format	dengue virus type 2	None	None	None	None				CHEMBL5980	Dengue virus type 2 NS3 protein	Dengue virus type 2 (strain Thailand/16681/1984) (DENV-2)	SINGLE PROTEIN	CHEMBL5113504	1	Scientific Literature	Eur J Med Chem	2022	None	Dose = 50.0 microM | TIME = 0.5 hr
CHEMBL5198559		None	310.12	None	None	8	N=C(N)Nc1ccc(C(=O)Nc2ccc3c(c2)B(O)OC3)cc1	Inhibition			%			NA	UO_0000187					0	CHEMBL5118596	Inhibition of full length DENV2 NS2B-NS3 protease using 2-Abz-Nle-Lys-Arg-Arg-Ser-Tyr(3-NO2)-NH2 as substrate at 50 uM preincubated for 15 mins followed by substrate addition and measured after 15 mins by FRET assay	B	BAO_0000357	single protein format	dengue virus type 2	None	None	None	None				CHEMBL5980	Dengue virus type 2 NS3 protein	Dengue virus type 2 (strain Thailand/16681/1984) (DENV-2)	SINGLE PROTEIN	CHEMBL5113504	1	Scientific Literature	Eur J Med Chem	2022	None	Dose = 50.0 microM | TIME = 0.5 hr
CHEMBL5184844		None	264.09	None	None	10	N#Cc1ccc(CNc2ccc3c(c2)B(O)OC3)cc1	Inhibition			%			NA	UO_0000187					0	CHEMBL5118596	Inhibition of full length DENV2 NS2B-NS3 protease using 2-Abz-Nle-Lys-Arg-Arg-Ser-Tyr(3-NO2)-NH2 as substrate at 50 uM preincubated for 15 mins followed by substrate addition and measured after 15 mins by FRET assay	B	BAO_0000357	single protein format	dengue virus type 2	None	None	None	None				CHEMBL5980	Dengue virus type 2 NS3 protein	Dengue virus type 2 (strain Thailand/16681/1984) (DENV-2)	SINGLE PROTEIN	CHEMBL5113504	1	Scientific Literature	Eur J Med Chem	2022	None	Dose = 50.0 microM | TIME = 0.5 hr
CHEMBL5196250		None	345.16	None	None	15	O=C(Nc1ccc2c(c1)B(O)OC2)c1ccc(Oc2ccccc2)cc1	Inhibition			%			NA	UO_0000187					0	CHEMBL5118596	Inhibition of full length DENV2 NS2B-NS3 protease using 2-Abz-Nle-Lys-Arg-Arg-Ser-Tyr(3-NO2)-NH2 as substrate at 50 uM preincubated for 15 mins followed by substrate addition and measured after 15 mins by FRET assay	B	BAO_0000357	single protein format	dengue virus type 2	None	None	None	None				CHEMBL5980	Dengue virus type 2 NS3 protein	Dengue virus type 2 (strain Thailand/16681/1984) (DENV-2)	SINGLE PROTEIN	CHEMBL5113504	1	Scientific Literature	Eur J Med Chem	2022	None	Dose = 50.0 microM | TIME = 0.5 hr
CHEMBL5194001		None	359.19	None	None	17	O=C(Nc1ccc2c(c1)B(O)OC2)c1ccccc1OCc1ccccc1	Inhibition			%			NA	UO_0000187					0	CHEMBL5118596	Inhibition of full length DENV2 NS2B-NS3 protease using 2-Abz-Nle-Lys-Arg-Arg-Ser-Tyr(3-NO2)-NH2 as substrate at 50 uM preincubated for 15 mins followed by substrate addition and measured after 15 mins by FRET assay	B	BAO_0000357	single protein format	dengue virus type 2	None	None	None	None				CHEMBL5980	Dengue virus type 2 NS3 protein	Dengue virus type 2 (strain Thailand/16681/1984) (DENV-2)	SINGLE PROTEIN	CHEMBL5113504	1	Scientific Literature	Eur J Med Chem	2022	None	Dose = 50.0 microM | TIME = 0.5 hr
CHEMBL5195025		None	384.2	None	None	31	N#Cc1ccc(COc2cccc(C(=O)Nc3ccc4c(c3)B(O)OC4)c2)cc1	Inhibition			%			NA	UO_0000187					0	CHEMBL5118596	Inhibition of full length DENV2 NS2B-NS3 protease using 2-Abz-Nle-Lys-Arg-Arg-Ser-Tyr(3-NO2)-NH2 as substrate at 50 uM preincubated for 15 mins followed by substrate addition and measured after 15 mins by FRET assay	B	BAO_0000357	single protein format	dengue virus type 2	None	None	None	None				CHEMBL5980	Dengue virus type 2 NS3 protein	Dengue virus type 2 (strain Thailand/16681/1984) (DENV-2)	SINGLE PROTEIN	CHEMBL5113504	1	Scientific Literature	Eur J Med Chem	2022	None	Dose = 50.0 microM | TIME = 0.5 hr
CHEMBL5185746		None	428.08	None	None	33	O=C(Nc1ccc2c(c1)B(O)OC2)c1cccc(OCc2c(Cl)cccc2Cl)c1	Inhibition			%			NA	UO_0000187					0	CHEMBL5118596	Inhibition of full length DENV2 NS2B-NS3 protease using 2-Abz-Nle-Lys-Arg-Arg-Ser-Tyr(3-NO2)-NH2 as substrate at 50 uM preincubated for 15 mins followed by substrate addition and measured after 15 mins by FRET assay	B	BAO_0000357	single protein format	dengue virus type 2	None	None	None	None				CHEMBL5980	Dengue virus type 2 NS3 protein	Dengue virus type 2 (strain Thailand/16681/1984) (DENV-2)	SINGLE PROTEIN	CHEMBL5113504	1	Scientific Literature	Eur J Med Chem	2022	None	Dose = 50.0 microM | TIME = 0.5 hr
CHEMBL1353221		None	251.17	0	1.24	SID26671489	O=c1ccc2[n+]([O-])c3ccc([O-])cc3oc-2c1.[Na+]	IC50		1610	nM			active	UO_0000065					0	CHEMBL1794550	PUBCHEM_BIOASSAY: Primary and Confirmatory Screening for Flavivirus Genomic Capping Enzyme Inhibition. (Class of assay: confirmatory) [Related pubchem assays (depositor defined):AID588708
CHEMBL5184942		None	505.54	2	6.16	162	Cc1ccc(S(=O)(=O)Nc2ccc(-c3nnc(SCc4ccccc4C(F)(F)F)o3)cc2)cc1	Inhibition	'='	80.8	%				UO_0000187					0	CHEMBL5109295	Inhibition of DENV2 NS2B-NS3 protease at 50 uM using Bz-Nle-Lys-Arg-Arg-AMC as substrate measured after 30 mins by spectrofluorometer analysis relative to control	B	BAO_0000357	single protein format	dengue virus type 2	None	None	None	None				CHEMBL5980	Dengue virus type 2 NS3 protein	Dengue virus type 2 (strain Thailand/16681/1984) (DENV-2)	SINGLE PROTEIN	CHEMBL5107980	1	Scientific Literature	Eur J Med Chem	2022	None	Dose = 50.0 microM | TIME = 0.5 hr	INHIBITOR		80.8
CHEMBL1458891		None	390.26	0	4.23	42	Cc1ccc(C2=NC(=O)/C(=C/c3cc(O)c(O)c(Br)c3)S2)cc1	IC50	'='	2940	nM	5.53			UO_0000065	14.17	0.33	1.3	7.91	1	CHEMBL5098510	Inhibition of Dengue Virus 2 recombinant NS2B-NS3 protease expressed in Escherichia coli using Bz-Nle-Arg-Arg-AMC as substrate incubated for 30 mins	B	BAO_0000019	assay format	dengue virus type 2	None	None	None	None				CHEMBL5980	Dengue virus type 2 NS3 protein	Dengue virus type 2 (strain Thailand/16681/1984) (DENV-2)	SINGLE PROTEIN	CHEMBL5096200	1	Scientific Literature	Bioorg Med Chem	2021	None	TIME = 0.5 hr	INHIBITOR		2.94
CHEMBL2440339		None	518.66	2	-0.18	Table 8
CHEMBL1722512		None	526.45	2	5.95	SID85301868	Cc1ccc([C@@H]2CC=C(C(=O)O)[C@H](c3ccc(Br)cc3)N2S(=O)(=O)c2ccc(C)cc2)cc1	IC50		42510	nM			active	UO_0000065					0	CHEMBL1794550	PUBCHEM_BIOASSAY: Primary and Confirmatory Screening for Flavivirus Genomic Capping Enzyme Inhibition. (Class of assay: confirmatory) [Related pubchem assays (depositor defined):AID588708
CHEMBL1892650		None	544.59	1	4.28	SID85268743	Cc1noc(NS(=O)(=O)c2ccc(NC(=O)c3ccccc3NS(=O)(=O)c3ccc(F)cc3)cc2)c1C	IC50		40910	nM			active	UO_0000065					0	CHEMBL1794550	PUBCHEM_BIOASSAY: Primary and Confirmatory Screening for Flavivirus Genomic Capping Enzyme Inhibition. (Class of assay: confirmatory) [Related pubchem assays (depositor defined):AID588708
CHEMBL3194553		None	406.74	0	3.28	SID49669794	O=C(O)/C(CC(=O)c1ccc(Cl)cc1)=N/Nc1ccc([N+](=O)[O-])cc1[N+](=O)[O-]	IC50		12530	nM			active	UO_0000065					0	CHEMBL1794550	PUBCHEM_BIOASSAY: Primary and Confirmatory Screening for Flavivirus Genomic Capping Enzyme Inhibition. (Class of assay: confirmatory) [Related pubchem assays (depositor defined):AID588708
CHEMBL378506	BENZOXABOROLE	None	133.94	None	None	1	OB1OCc2ccccc21	Inhibition	'<='	10	%				UO_0000187					0	CHEMBL5118575	Inhibition of full length DENV2 NS2B-NS3 protease in human HeLa cells expressing luciferase reporter gene at 12.5 uM incubated for 24 hrs by luminescence analysis relative to control	B	BAO_0000219	cell-based format	dengue virus type 2	None	None	HeLa	None				CHEMBL5980	Dengue virus type 2 NS3 protein	Dengue virus type 2 (strain Thailand/16681/1984) (DENV-2)	SINGLE PROTEIN	CHEMBL5113504	1	Scientific Literature	Eur J Med Chem	2022	None	Dose = 12.5 microM | TIME = 24.0 hr			10
CHEMBL1401639		None	399.4	0	3.06	SID17413269	COc1cc(C2C(C#N)=C(N)OC3=C2C(=O)CC(C)(C)C3)c([N+](=O)[O-])cc1OC	IC50	'>'	100000	nM			active	UO_0000065					0	CHEMBL1794550	PUBCHEM_BIOASSAY: Primary and Confirmatory Screening for Flavivirus Genomic Capping Enzyme Inhibition. (Class of assay: confirmatory) [Related pubchem assays (depositor defined):AID588708
CHEMBL1519374		None	323.74	0	3.5	SID26664637	O=C1C(Cl)=C(Nc2ccc3c[nH]nc3c2)C(=O)c2ccccc21	IC50		18650	nM			active	UO_0000065					0	CHEMBL1794550	PUBCHEM_BIOASSAY: Primary and Confirmatory Screening for Flavivirus Genomic Capping Enzyme Inhibition. (Class of assay: confirmatory) [Related pubchem assays (depositor defined):AID588708
CHEMBL1363865		None	405.43	0	3.8	SID17512146	O=C1ON=C(c2ccccc2)/C1=C/c1ccc(OS(=O)(=O)c2ccccc2)cc1	IC50		32280	nM			active	UO_0000065					0	CHEMBL1794550	PUBCHEM_BIOASSAY: Primary and Confirmatory Screening for Flavivirus Genomic Capping Enzyme Inhibition. (Class of assay: confirmatory) [Related pubchem assays (depositor defined):AID588708
CHEMBL200294		None	727.83	2	-0.2	18	CCCC[C@H](NC(=O)c1ccccc1)C(=O)N[C@@H](CCCCN)C(=O)N[C@@H](CCCN=C(N)N)C(=O)N[C@@H](CCCN=C(N)N)C(=O)C(F)(F)F	Ki	'='	850	nM	6.07			UO_0000065	8.34	0.16	6.27	2.11	0	CHEMBL862736	Inhibitory activity against CF40.NS3pro from Dengue virus type 2	B	BAO_0000357	single protein format	dengue virus type 2	None	None	None	None				CHEMBL5980	Dengue virus type 2 NS3 protein	Dengue virus type 2 (strain Thailand/16681/1984) (DENV-2)	SINGLE PROTEIN	CHEMBL1147780	1	Scientific Literature	Bioorg Med Chem Lett	2006	None				0.85
CHEMBL537954	ALPINETIN	None	300.31	0	3.12	3	COc1ccc([C@@H]2CC(=O)c3c(OC)cc(O)cc3O2)cc1	Inhibition			%			Not Determined	UO_0000187					0	CHEMBL861161	Inhibition of dengue2 virus NS2B/NS3 protease activity for Ac-Thr-Arg-Arg-MCA cleavage at 400 ppm	B	BAO_0000357	single protein format	dengue virus type 2	None	None	None	None				CHEMBL5980	Dengue virus type 2 NS3 protein	Dengue virus type 2 (strain Thailand/16681/1984) (DENV-2)	SINGLE PROTEIN	CHEMBL1148500	1	Scientific Literature	Bioorg Med Chem Lett	2006	None
CHEMBL1572216		None	384.82	0	4.25	SID24779090	Cc1n[nH]c(O)c1C(c1ccc(-c2cccc(Cl)c2)o1)c1c(C)n[nH]c1O	IC50		56510	nM			active	UO_0000065					0	CHEMBL1794550	PUBCHEM_BIOASSAY: Primary and Confirmatory Screening for Flavivirus Genomic Capping Enzyme Inhibition. (Class of assay: confirmatory) [Related pubchem assays (depositor defined):AID588708
CHEMBL1370841		None	558.43	1	4.23	SID26725535	COC(=O)CCC(=O)OC1(C)C(=O)C2=CN(C3CCCC3)C(c3ccc(OC)cc3)=CC2=C(Br)C1=O	IC50		33800	nM			active	UO_0000065					0	CHEMBL1794550	PUBCHEM_BIOASSAY: Primary and Confirmatory Screening for Flavivirus Genomic Capping Enzyme Inhibition. (Class of assay: confirmatory) [Related pubchem assays (depositor defined):AID588708
CHEMBL1453327		None	442.58	0	4.95	SID17386564	Cc1sc(NC(=O)C2CCCCC2C(=O)O)c(C(N)=O)c1-c1ccc(C(C)(C)C)cc1	IC50		60080	nM			active	UO_0000065					0	CHEMBL1794550	PUBCHEM_BIOASSAY: Primary and Confirmatory Screening for Flavivirus Genomic Capping Enzyme Inhibition. (Class of assay: confirmatory) [Related pubchem assays (depositor defined):AID588708
CHEMBL4866851		None	503.6	1	4.44	24	CCCCCC(=O)N[C@H](C(=O)NCc1ccc(C(=O)NO)cc1)c1ccc(OCc2ccccc2)cc1	EC50						Not Determined						0	CHEMBL4812531	Inhibition of NS2B-NS3 protease in DENV2proHeLa system assessed as inhibition of luciferase signal incubated for 24 hrs by luciferase reporter gene assay	B	BAO_0000219	cell-based format	dengue virus type 2	None	None	HeLa	None				CHEMBL5980	Dengue virus type 2 NS3 protein	Dengue virus type 2 (strain Thailand/16681/1984) (DENV-2)	SINGLE PROTEIN	CHEMBL4811254	1	Scientific Literature	J Med Chem	2021	None	TIME = 24.0 hr
CHEMBL4853944		None	590.08	2	6.79	84	NC(=O)c1cccc(NC(=O)[C@@H](NC(=O)c2ccc(-c3ccc(Cl)cc3)cc2)c2ccc(OCc3ccccc3)cc2)c1	EC50	'='	1200	nM	5.92			UO_0000065	10.03	0.19	-0.87	5.36	0	CHEMBL4812531	Inhibition of NS2B-NS3 protease in DENV2proHeLa system assessed as inhibition of luciferase signal incubated for 24 hrs by luciferase reporter gene assay	B	BAO_0000219	cell-based format	dengue virus type 2	None	None	HeLa	None				CHEMBL5980	Dengue virus type 2 NS3 protein	Dengue virus type 2 (strain Thailand/16681/1984) (DENV-2)	SINGLE PROTEIN	CHEMBL4811254	1	Scientific Literature	J Med Chem	2021	None	TIME = 24.0 hr	INHIBITOR		1.2
CHEMBL4860149		None	449.55	0	3.35	8d	Cc1ccc(S(=O)(=O)N[C@H](C(=O)Nc2nc3cc(O)c(O)cc3s2)C(C)(C)C)cc1	Inhibition	'='	44	%				UO_0000187					0	CHEMBL4825421	Inhibition of DENV2 NS2B-NS3 protease expressed in Escherichia coli BL21(DE3) using Boc-Gly-Arg-Arg-AMC as substrate at 20 uM by FRET assay	B	BAO_0000019	assay format	dengue virus type 2	None	None	None	None				CHEMBL5980	Dengue virus type 2 NS3 protein	Dengue virus type 2 (strain Thailand/16681/1984) (DENV-2)	SINGLE PROTEIN	CHEMBL4823320	1	Scientific Literature	Bioorg Med Chem	2021	None	Dose = 20.0 microM	INHIBITOR		44
CHEMBL4870246		None	377.4	0	2.89	36f	O=C(Nc1ccccc1)[C@@H]1CCCN1C(=O)c1cnc2cc(O)c(O)cc2c1	Inhibition	'='	23	%				UO_0000187					0	CHEMBL4825421	Inhibition of DENV2 NS2B-NS3 protease expressed in Escherichia coli BL21(DE3) using Boc-Gly-Arg-Arg-AMC as substrate at 20 uM by FRET assay	B	BAO_0000019	assay format	dengue virus type 2	None	None	None	None				CHEMBL5980	Dengue virus type 2 NS3 protein	Dengue virus type 2 (strain Thailand/16681/1984) (DENV-2)	SINGLE PROTEIN	CHEMBL4823320	1	Scientific Literature	Bioorg Med Chem	2021	None	Dose = 20.0 microM			23
CHEMBL4651093		None	501.63	1	4.62	NK-189	CCCCCC(=O)N[C@H](C(=O)NCc1ccc(NC(=N)N)cc1)c1ccc(OCc2ccccc2)cc1	Inhibition			%			Active	UO_0000187					0	CHEMBL4812539	Inhibition of DENV2 NS2B-NS3 protease expressed in Escherichia coli BL21 lambda(DE3) using FRET substrate preincubated with enzyme for 15 mins in presence of detergent CHAPS followed by substrate addition for 15 mins by fluorescence based analysis	B	BAO_0000019	assay format	dengue virus type 2	None	None	None	None				CHEMBL5980	Dengue virus type 2 NS3 protein	Dengue virus type 2 (strain Thailand/16681/1984) (DENV-2)	SINGLE PROTEIN	CHEMBL4811254	1	Scientific Literature	J Med Chem	2021	None	TIME = 0.5 hr	INHIBITOR
CHEMBL4874155		None	640.52	2	7.57	64	NC(=O)c1cccc(NC(=O)[C@@H](NC(=O)c2ccc(Oc3ccccc3)cc2)c2ccc(OCc3c(Cl)cccc3Cl)cc2)c1	Inhibition			%			Active	UO_0000187					0	CHEMBL4812539	Inhibition of DENV2 NS2B-NS3 protease expressed in Escherichia coli BL21 lambda(DE3) using FRET substrate preincubated with enzyme for 15 mins in presence of detergent CHAPS followed by substrate addition for 15 mins by fluorescence based analysis	B	BAO_0000019	assay format	dengue virus type 2	None	None	None	None				CHEMBL5980	Dengue virus type 2 NS3 protein	Dengue virus type 2 (strain Thailand/16681/1984) (DENV-2)	SINGLE PROTEIN	CHEMBL4811254	1	Scientific Literature	J Med Chem	2021	None	TIME = 0.5 hr	INHIBITOR
CHEMBL4451922		None	420.63	0	4.09	20	NCc1ccc(-c2cc(CNCC3CCNCC3)sc2-c2ccc(CN)cc2)cc1	IC50	'>'	20000	nM				UO_0000065					0	CHEMBL4811972	Inhibition Dengue serotype-2 NS3B/NS3 protease using 7-amino-4-methylcoumarin as substrate by fluorescence assay	B	BAO_0000357	single protein format	dengue virus type 2	None	None	None	None				CHEMBL5980	Dengue virus type 2 NS3 protein	Dengue virus type 2 (strain Thailand/16681/1984) (DENV-2)	SINGLE PROTEIN	CHEMBL4811233	1	Scientific Literature	J Med Chem	2021	None				20
CHEMBL4877453		None	487.6	0	4.42	18	CCCCCC(=O)N[C@H](C(=O)NCc1ccc(C(N)=O)cc1)c1ccc(OCc2ccccc2)cc1	Inhibition	'='	66	%				UO_0000187					0	CHEMBL4812530	Inhibition of NS2B-NS3 protease in DENV2proHeLa system assessed as inhibition of luciferase signal at 12.5 uM incubated for 24 hrs by luciferase reporter gene assay	B	BAO_0000219	cell-based format	dengue virus type 2	None	None	HeLa	None				CHEMBL5980	Dengue virus type 2 NS3 protein	Dengue virus type 2 (strain Thailand/16681/1984) (DENV-2)	SINGLE PROTEIN	CHEMBL4811254	1	Scientific Literature	J Med Chem	2021	None	Dose = 12.5 microM | TIME = 24.0 hr	INHIBITOR		66
CHEMBL4849423		None	509.63	1	4.29	26	CCCCCC(=O)N[C@H](C(=O)Nc1ccc(S(N)(=O)=O)cc1)c1ccc(OCc2ccccc2)cc1	Inhibition	'<='	10	%				UO_0000187					0	CHEMBL4812530	Inhibition of NS2B-NS3 protease in DENV2proHeLa system assessed as inhibition of luciferase signal at 12.5 uM incubated for 24 hrs by luciferase reporter gene assay	B	BAO_0000219	cell-based format	dengue virus type 2	None	None	HeLa	None				CHEMBL5980	Dengue virus type 2 NS3 protein	Dengue virus type 2 (strain Thailand/16681/1984) (DENV-2)	SINGLE PROTEIN	CHEMBL4811254	1	Scientific Literature	J Med Chem	2021	None	Dose = 12.5 microM | TIME = 24.0 hr			10
CHEMBL4875045		None	381.48	0	2.84	27	CCCCCC(=O)N[C@H](C(=O)NCc1ccc(C(N)=O)cc1)c1ccccc1	Inhibition	'='	15	%				UO_0000187					0	CHEMBL4812530	Inhibition of NS2B-NS3 protease in DENV2proHeLa system assessed as inhibition of luciferase signal at 12.5 uM incubated for 24 hrs by luciferase reporter gene assay	B	BAO_0000219	cell-based format	dengue virus type 2	None	None	HeLa	None				CHEMBL5980	Dengue virus type 2 NS3 protein	Dengue virus type 2 (strain Thailand/16681/1984) (DENV-2)	SINGLE PROTEIN	CHEMBL4811254	1	Scientific Literature	J Med Chem	2021	None	Dose = 12.5 microM | TIME = 24.0 hr			15
CHEMBL4856206		None	555.6	2	5.44	33	CCCCCC(=O)N[C@@H](C(=O)NCc1ccc(C(N)=O)cc1)c1ccc(OCc2ccc(C(F)(F)F)cc2)cc1	Inhibition	'='	42	%				UO_0000187					0	CHEMBL4812530	Inhibition of NS2B-NS3 protease in DENV2proHeLa system assessed as inhibition of luciferase signal at 12.5 uM incubated for 24 hrs by luciferase reporter gene assay	B	BAO_0000219	cell-based format	dengue virus type 2	None	None	HeLa	None				CHEMBL5980	Dengue virus type 2 NS3 protein	Dengue virus type 2 (strain Thailand/16681/1984) (DENV-2)	SINGLE PROTEIN	CHEMBL4811254	1	Scientific Literature	J Med Chem	2021	None	Dose = 12.5 microM | TIME = 24.0 hr	INHIBITOR		42
CHEMBL4878054		None	389.46	0	2.68	40	NC(=O)c1ccc(CNC(=O)[C@@H](N)c2ccc(OCc3ccccc3)cc2)cc1	Inhibition	'='	33	%				UO_0000187					0	CHEMBL4812530	Inhibition of NS2B-NS3 protease in DENV2proHeLa system assessed as inhibition of luciferase signal at 12.5 uM incubated for 24 hrs by luciferase reporter gene assay	B	BAO_0000219	cell-based format	dengue virus type 2	None	None	HeLa	None				CHEMBL5980	Dengue virus type 2 NS3 protein	Dengue virus type 2 (strain Thailand/16681/1984) (DENV-2)	SINGLE PROTEIN	CHEMBL4811254	1	Scientific Literature	J Med Chem	2021	None	Dose = 12.5 microM | TIME = 24.0 hr			33
CHEMBL4874964		None	473.57	0	4.03	42	CCCCC(=O)N[C@H](C(=O)NCc1ccc(C(N)=O)cc1)c1ccc(OCc2ccccc2)cc1	Inhibition	'='	38	%				UO_0000187					0	CHEMBL4812530	Inhibition of NS2B-NS3 protease in DENV2proHeLa system assessed as inhibition of luciferase signal at 12.5 uM incubated for 24 hrs by luciferase reporter gene assay	B	BAO_0000219	cell-based format	dengue virus type 2	None	None	HeLa	None				CHEMBL5980	Dengue virus type 2 NS3 protein	Dengue virus type 2 (strain Thailand/16681/1984) (DENV-2)	SINGLE PROTEIN	CHEMBL4811254	1	Scientific Literature	J Med Chem	2021	None	Dose = 12.5 microM | TIME = 24.0 hr			38
CHEMBL4847174		None	505.57	1	2.5	47	COCCOCC(=O)N[C@H](C(=O)NCc1ccc(C(N)=O)cc1)c1ccc(OCc2ccccc2)cc1	Inhibition	'='	27	%				UO_0000187					0	CHEMBL4812530	Inhibition of NS2B-NS3 protease in DENV2proHeLa system assessed as inhibition of luciferase signal at 12.5 uM incubated for 24 hrs by luciferase reporter gene assay	B	BAO_0000219	cell-based format	dengue virus type 2	None	None	HeLa	None				CHEMBL5980	Dengue virus type 2 NS3 protein	Dengue virus type 2 (strain Thailand/16681/1984) (DENV-2)	SINGLE PROTEIN	CHEMBL4811254	1	Scientific Literature	J Med Chem	2021	None	Dose = 12.5 microM | TIME = 24.0 hr			27
CHEMBL4851710		None	502.62	1	3.36	49	NCCCCCC(=O)N[C@H](C(=O)NCc1ccc(C(N)=O)cc1)c1ccc(OCc2ccccc2)cc1	Inhibition	'='	14	%				UO_0000187					0	CHEMBL4812530	Inhibition of NS2B-NS3 protease in DENV2proHeLa system assessed as inhibition of luciferase signal at 12.5 uM incubated for 24 hrs by luciferase reporter gene assay	B	BAO_0000219	cell-based format	dengue virus type 2	None	None	HeLa	None				CHEMBL5980	Dengue virus type 2 NS3 protein	Dengue virus type 2 (strain Thailand/16681/1984) (DENV-2)	SINGLE PROTEIN	CHEMBL4811254	1	Scientific Literature	J Med Chem	2021	None	Dose = 12.5 microM | TIME = 24.0 hr			14
CHEMBL4856524		None	537.57	1	4.25	63	NC(=O)c1cccc(NC(=O)[C@@H](NC(=O)c2ccc3c(c2)OCCO3)c2ccc(OCc3ccccc3)cc2)c1	Inhibition	'='	69	%				UO_0000187					0	CHEMBL4812530	Inhibition of NS2B-NS3 protease in DENV2proHeLa system assessed as inhibition of luciferase signal at 12.5 uM incubated for 24 hrs by luciferase reporter gene assay	B	BAO_0000219	cell-based format	dengue virus type 2	None	None	HeLa	None				CHEMBL5980	Dengue virus type 2 NS3 protein	Dengue virus type 2 (strain Thailand/16681/1984) (DENV-2)	SINGLE PROTEIN	CHEMBL4811254	1	Scientific Literature	J Med Chem	2021	None	Dose = 12.5 microM | TIME = 24.0 hr	INHIBITOR		69
CHEMBL4863273		None	601.66	2	6.28	65	COc1cccc(COc2ccc([C@H](NC(=O)c3ccc(Oc4ccccc4)cc3)C(=O)Nc3cccc(C(N)=O)c3)cc2)c1	Inhibition	'='	73	%				UO_0000187					0	CHEMBL4812530	Inhibition of NS2B-NS3 protease in DENV2proHeLa system assessed as inhibition of luciferase signal at 12.5 uM incubated for 24 hrs by luciferase reporter gene assay	B	BAO_0000219	cell-based format	dengue virus type 2	None	None	HeLa	None				CHEMBL5980	Dengue virus type 2 NS3 protein	Dengue virus type 2 (strain Thailand/16681/1984) (DENV-2)	SINGLE PROTEIN	CHEMBL4811254	1	Scientific Literature	J Med Chem	2021	None	Dose = 12.5 microM | TIME = 24.0 hr	INHIBITOR		73
CHEMBL4552906		None	271.32	0	2.36	24e	CN(C(=O)Oc1ccc(CN)cc1)c1ccc(N)cc1	Inhibition	'='	22.9	%				UO_0000187					0	CHEMBL4353060	Inhibition of dengue virus serotype 2 His-tagged NS2B cofactor domain-NS3 protease expressed in Escherichia coli at 1 mM using 2-Abz-Nle-Lys-Arg-Arg-Ser-(3-NO2)-Tyr-NH2 as substrate preincubated with enzyme for 15 mins followed by substrate addition measured for every 1 sec for 15 mins by fluorescence plate reader based HPLC analysis relative to control	B	BAO_0000019	assay format	dengue virus type 2	None	None	None	None				CHEMBL5980	Dengue virus type 2 NS3 protein	Dengue virus type 2 (strain Thailand/16681/1984) (DENV-2)	SINGLE PROTEIN	CHEMBL4350980	1	Scientific Literature	Eur J Med Chem	2019	None				22.9
CHEMBL1271764		None	374.65	0	2.56	SID7975956	CN1CCN(C2=C(Cl)C(=O)N(c3ccc(Cl)c(Cl)c3)C2=O)CC1	IC50		16890	nM			active	UO_0000065					0	CHEMBL1794550	PUBCHEM_BIOASSAY: Primary and Confirmatory Screening for Flavivirus Genomic Capping Enzyme Inhibition. (Class of assay: confirmatory) [Related pubchem assays (depositor defined):AID588708
CHEMBL1310036		None	310.28	0	2.24	SID24830112	Nc1cccc2c1C(=O)N(C(=O)/C=C/c1cccc(F)c1)C2=O	IC50	'>'	100000	nM			active	UO_0000065					0	CHEMBL1794550	PUBCHEM_BIOASSAY: Primary and Confirmatory Screening for Flavivirus Genomic Capping Enzyme Inhibition. (Class of assay: confirmatory) [Related pubchem assays (depositor defined):AID588708
CHEMBL246448		None	354.41	1	5.28	SID17414214	Cc1ccc(-c2nc3ccc(C(=O)O)cc3nc2-c2ccc(C)cc2)cc1	IC50		55270	nM			active	UO_0000065					0	CHEMBL1794550	PUBCHEM_BIOASSAY: Primary and Confirmatory Screening for Flavivirus Genomic Capping Enzyme Inhibition. (Class of assay: confirmatory) [Related pubchem assays (depositor defined):AID588708
CHEMBL1596373		None	437.52	1	5.45	SID26729299	COC(=O)c1sc(-c2ccc(C(C)(C)C)cc2)cc1NC(=O)c1ccccc1C(=O)O	IC50		35940	nM			active	UO_0000065					0	CHEMBL1794550	PUBCHEM_BIOASSAY: Primary and Confirmatory Screening for Flavivirus Genomic Capping Enzyme Inhibition. (Class of assay: confirmatory) [Related pubchem assays (depositor defined):AID588708
CHEMBL1893983		None	244.31	0	3.07	SID99355932	CC1=CC(=O)C(Sc2ccc(C)cc2)=CC1=O	IC50		14450	nM			active	UO_0000065					0	CHEMBL1794550	PUBCHEM_BIOASSAY: Primary and Confirmatory Screening for Flavivirus Genomic Capping Enzyme Inhibition. (Class of assay: confirmatory) [Related pubchem assays (depositor defined):AID588708
CHEMBL1496458		None	423.51	0	4.26	SID26725422	CCCCC1=CC2=CC(=O)C(C)(OC(=O)CC)C(=O)C2=CN1Cc1ccc(OC)cc1	IC50	'>'	100000	nM			active	UO_0000065					0	CHEMBL1794550	PUBCHEM_BIOASSAY: Primary and Confirmatory Screening for Flavivirus Genomic Capping Enzyme Inhibition. (Class of assay: confirmatory) [Related pubchem assays (depositor defined):AID588708
CHEMBL1707222		None	282.09	0	2.02	SID99356103	COC1=C(Br)C(=O)c2nc(C)ccc2C1=O	IC50		3770	nM			active	UO_0000065					0	CHEMBL1794550	PUBCHEM_BIOASSAY: Primary and Confirmatory Screening for Flavivirus Genomic Capping Enzyme Inhibition. (Class of assay: confirmatory) [Related pubchem assays (depositor defined):AID588708
CHEMBL118175		None	302.29	0	2.34	SID17510915	C/C(=N/Nc1ccc(C(=O)O)cc1)c1ccc(O)c(O)c1O	IC50	'>'	100000	nM			active	UO_0000065					0	CHEMBL1794550	PUBCHEM_BIOASSAY: Primary and Confirmatory Screening for Flavivirus Genomic Capping Enzyme Inhibition. (Class of assay: confirmatory) [Related pubchem assays (depositor defined):AID588708
CHEMBL4563372		None	370.41	0	1.76	29b	CN(C)C(=O)Oc1ccc(NC(=N)N)cc1C(=O)Nc1ccc(CN)cc1	Inhibition	'='	56	%				UO_0000187					0	CHEMBL4353060	Inhibition of dengue virus serotype 2 His-tagged NS2B cofactor domain-NS3 protease expressed in Escherichia coli at 1 mM using 2-Abz-Nle-Lys-Arg-Arg-Ser-(3-NO2)-Tyr-NH2 as substrate preincubated with enzyme for 15 mins followed by substrate addition measured for every 1 sec for 15 mins by fluorescence plate reader based HPLC analysis relative to control	B	BAO_0000019	assay format	dengue virus type 2	None	None	None	None				CHEMBL5980	Dengue virus type 2 NS3 protein	Dengue virus type 2 (strain Thailand/16681/1984) (DENV-2)	SINGLE PROTEIN	CHEMBL4350980	1	Scientific Literature	Eur J Med Chem	2019	None				56
CHEMBL4439735		None	1345.57	None	None	4	CC(C)C[C@H](NC(=O)[C@H](Cc1cnc[nH]1)NC(=O)[C@H](CCCNC(=N)N)NC(=O)[C@H](CCCNC(=N)N)NC(=O)[C@H](CCCNC(=N)N)NC(=O)[C@H](CCCNC(=N)N)NC(=O)c1ccccc1N)C(=O)N[C@@H](CS)C(=O)N[C@@H](Cc1c[nH]c2ccc([N+](=O)[O-])cc12)C(N)=O	Ki	'='	1100	nM	5.96			UO_0000065	4.43	None	None	None	0	CHEMBL4355607	Inhibition of Dengue virus serotype 2 NS2B-NS3 protease preincubated for 20 mins followed by Abz-RRRRSAG-nY-NH2 addition and measured for 60 mins by fluorescence method	B	BAO_0000357	single protein format	dengue virus type 2	None	None	None	None				CHEMBL5980	Dengue virus type 2 NS3 protein	Dengue virus type 2 (strain Thailand/16681/1984) (DENV-2)	SINGLE PROTEIN	CHEMBL4354802	1	Scientific Literature	Bioorg Med Chem	2019	None				1.1
CHEMBL1313127		None	414.46	0	3.17	SID49828906	CN1C(=O)/C(=C/c2ccc(C(=O)Nc3ccc(O)cc3C(=O)O)cc2)SC1=S	IC50		31810	nM			active	UO_0000065					0	CHEMBL1794550	PUBCHEM_BIOASSAY: Primary and Confirmatory Screening for Flavivirus Genomic Capping Enzyme Inhibition. (Class of assay: confirmatory) [Related pubchem assays (depositor defined):AID588708
CHEMBL1521165		None	463.88	0	4.11	SID47198093	Cc1cc(/C=C2\C(=O)NC(=O)N(c3ccccc3)C2=O)c(C)n1-c1ccc(C(=O)O)c(Cl)c1	IC50		63730	nM			active	UO_0000065					0	CHEMBL1794550	PUBCHEM_BIOASSAY: Primary and Confirmatory Screening for Flavivirus Genomic Capping Enzyme Inhibition. (Class of assay: confirmatory) [Related pubchem assays (depositor defined):AID588708
CHEMBL1736648		None	312.24	0	0.24	SID87336285	O=C(O)c1cc(N2C(=O)C=CC2=O)cc(N2C(=O)C=CC2=O)c1	IC50		19590	nM			active	UO_0000065					0	CHEMBL1794550	PUBCHEM_BIOASSAY: Primary and Confirmatory Screening for Flavivirus Genomic Capping Enzyme Inhibition. (Class of assay: confirmatory) [Related pubchem assays (depositor defined):AID588708
CHEMBL1736502		None	312.43	0	3.62	SID99360588	CCCCCCCCSC1=CC(=O)C(OC)=C(OC)C1=O	IC50		12490	nM			active	UO_0000065					0	CHEMBL1794550	PUBCHEM_BIOASSAY: Primary and Confirmatory Screening for Flavivirus Genomic Capping Enzyme Inhibition. (Class of assay: confirmatory) [Related pubchem assays (depositor defined):AID588708
CHEMBL1558051		None	309.32	0	3.05	SID47200535	COc1ccc(/C=C2\C(=O)ON=C2c2ccccc2)cc1OC	IC50		95440	nM			active	UO_0000065					0	CHEMBL1794550	PUBCHEM_BIOASSAY: Primary and Confirmatory Screening for Flavivirus Genomic Capping Enzyme Inhibition. (Class of assay: confirmatory) [Related pubchem assays (depositor defined):AID588708
CHEMBL3144999		None	481.51	0	4.35	SID17513455	Cc1[nH]n(-c2ccccc2)c(=O)c1C(c1ccc([N+](=O)[O-])cc1)c1c(C)[nH]n(-c2ccccc2)c1=O	IC50		33200	nM			active	UO_0000065					0	CHEMBL1794550	PUBCHEM_BIOASSAY: Primary and Confirmatory Screening for Flavivirus Genomic Capping Enzyme Inhibition. (Class of assay: confirmatory) [Related pubchem assays (depositor defined):AID588708
CHEMBL1361582		None	496.39	0	2.87	SID24823560	O=C1Nc2ccc(Br)cc2/C1=C1/SC(=S)N(NS(=O)(=O)c2ccccc2)C1=O	IC50		23590	nM			active	UO_0000065					0	CHEMBL1794550	PUBCHEM_BIOASSAY: Primary and Confirmatory Screening for Flavivirus Genomic Capping Enzyme Inhibition. (Class of assay: confirmatory) [Related pubchem assays (depositor defined):AID588708
CHEMBL1606907		None	418.45	0	2.91	SID49680093	O=C(CCN1C(=O)/C(=C\c2ccco2)SC1=S)Nc1ccc(C(=O)O)c(O)c1	IC50	'>'	100000	nM			active	UO_0000065					0	CHEMBL1794550	PUBCHEM_BIOASSAY: Primary and Confirmatory Screening for Flavivirus Genomic Capping Enzyme Inhibition. (Class of assay: confirmatory) [Related pubchem assays (depositor defined):AID588708
CHEMBL1895325		None	460.12	1	5.38	SID89851511	O=C1OC(c2ccccc2)(c2cc(Br)c(O)c(Br)c2)c2ccccc21	IC50		35230	nM			active	UO_0000065					0	CHEMBL1794550	PUBCHEM_BIOASSAY: Primary and Confirmatory Screening for Flavivirus Genomic Capping Enzyme Inhibition. (Class of assay: confirmatory) [Related pubchem assays (depositor defined):AID588708
CHEMBL1499794		None	410.88	1	5.13	SID49643607	COc1ccc(-c2cc(-c3ccc(Cl)cc3)c(C#N)c(SCC(=O)O)n2)cc1	IC50		50050	nM			active	UO_0000065					0	CHEMBL1794550	PUBCHEM_BIOASSAY: Primary and Confirmatory Screening for Flavivirus Genomic Capping Enzyme Inhibition. (Class of assay: confirmatory) [Related pubchem assays (depositor defined):AID588708
CHEMBL1302213		None	346.33	0	2.59	SID49716669	O=C(CS(=O)(=O)c1ccccc1)c1cc2cc(F)ccc2oc1=O	IC50	'>'	100000	nM			active	UO_0000065					0	CHEMBL1794550	PUBCHEM_BIOASSAY: Primary and Confirmatory Screening for Flavivirus Genomic Capping Enzyme Inhibition. (Class of assay: confirmatory) [Related pubchem assays (depositor defined):AID588708
CHEMBL1706407		None	459.53	1	6.38	SID89850803	CN(c1ccccc1)c1ccc(/C=C(/CCC(=O)O)c2nc3ccccc3s2)cc1[N+](=O)[O-]	IC50		48490	nM			active	UO_0000065					0	CHEMBL1794550	PUBCHEM_BIOASSAY: Primary and Confirmatory Screening for Flavivirus Genomic Capping Enzyme Inhibition. (Class of assay: confirmatory) [Related pubchem assays (depositor defined):AID588708
CHEMBL1523512		None	226.62	0	2.74	SID24823248	COc1ccc2c([N+](=O)[O-])c(Cl)[nH]c2c1	IC50	'>'	100000	nM			active	UO_0000065					0	CHEMBL1794550	PUBCHEM_BIOASSAY: Primary and Confirmatory Screening for Flavivirus Genomic Capping Enzyme Inhibition. (Class of assay: confirmatory) [Related pubchem assays (depositor defined):AID588708
CHEMBL1428278		None	326.38	0	3.13	SID14745068	Cc1sc2nc3ccc(NCc4ccco4)nn3c(=O)c2c1C	IC50	'>'	100000	nM			active	UO_0000065					0	CHEMBL1794550	PUBCHEM_BIOASSAY: Primary and Confirmatory Screening for Flavivirus Genomic Capping Enzyme Inhibition. (Class of assay: confirmatory) [Related pubchem assays (depositor defined):AID588708
CHEMBL1302460		None	442.52	1	5.28	SID24836171	Cc1ccc(NC(=O)C(=Cc2ccc(C(=O)O)cc2)C(=O)Nc2ccc(C)cc2C)c(C)c1	IC50	'>'	100000	nM			active	UO_0000065					0	CHEMBL1794550	PUBCHEM_BIOASSAY: Primary and Confirmatory Screening for Flavivirus Genomic Capping Enzyme Inhibition. (Class of assay: confirmatory) [Related pubchem assays (depositor defined):AID588708
CHEMBL1500266		None	406.51	0	2.79	SID49646735	COc1ccccc1/C=C1\SC(=S)N(NS(=O)(=O)c2ccccc2)C1=O	IC50		36230	nM			active	UO_0000065					0	CHEMBL1794550	PUBCHEM_BIOASSAY: Primary and Confirmatory Screening for Flavivirus Genomic Capping Enzyme Inhibition. (Class of assay: confirmatory) [Related pubchem assays (depositor defined):AID588708
CHEMBL1382439		None	412.42	0	3.16	SID49822506	O=C(CCN1C(=O)S/C(=C/c2ccccc2)C1=O)Nc1ccc(O)c(C(=O)O)c1	IC50		91590	nM			active	UO_0000065					0	CHEMBL1794550	PUBCHEM_BIOASSAY: Primary and Confirmatory Screening for Flavivirus Genomic Capping Enzyme Inhibition. (Class of assay: confirmatory) [Related pubchem assays (depositor defined):AID588708
CHEMBL1370899		None	341.19	0	2.3	SID22417010	Cc1ccc(N2C(=O)C(Cl)=C(N3CCOCC3)C2=O)cc1Cl	IC50		34720	nM			active	UO_0000065					0	CHEMBL1794550	PUBCHEM_BIOASSAY: Primary and Confirmatory Screening for Flavivirus Genomic Capping Enzyme Inhibition. (Class of assay: confirmatory) [Related pubchem assays (depositor defined):AID588708
CHEMBL1365079		None	271.32	0	1.04	SID7977248	COC(=O)CSC1=NS(=O)(=O)c2ccccc21	IC50		23170	nM			active	UO_0000065					0	CHEMBL1794550	PUBCHEM_BIOASSAY: Primary and Confirmatory Screening for Flavivirus Genomic Capping Enzyme Inhibition. (Class of assay: confirmatory) [Related pubchem assays (depositor defined):AID588708
CHEMBL1538225		None	362.35	0	2.7	SID22401480	Cc1ccc(-n2c3nc(=O)[nH]c(=O)c-3cc3cc([N+](=O)[O-])ccc32)cc1C	IC50		65080	nM			active	UO_0000065					0	CHEMBL1794550	PUBCHEM_BIOASSAY: Primary and Confirmatory Screening for Flavivirus Genomic Capping Enzyme Inhibition. (Class of assay: confirmatory) [Related pubchem assays (depositor defined):AID588708
CHEMBL1489633		None	394.43	0	3.44	SID17509685	CCOC(=O)CC1=NN(c2ccccc2)C(=O)/C1=C\c1ccc(OC)cc1OC	IC50		27130	nM			active	UO_0000065					0	CHEMBL1794550	PUBCHEM_BIOASSAY: Primary and Confirmatory Screening for Flavivirus Genomic Capping Enzyme Inhibition. (Class of assay: confirmatory) [Related pubchem assays (depositor defined):AID588708
CHEMBL1400214		None	449.42	0	1.31	SID24806704	O=C1NC(=O)C(=Cc2ccc(N3CCN(C(=O)c4ccccc4)CC3)c([N+](=O)[O-])c2)C(=O)N1	IC50		19810	nM			active	UO_0000065					0	CHEMBL1794550	PUBCHEM_BIOASSAY: Primary and Confirmatory Screening for Flavivirus Genomic Capping Enzyme Inhibition. (Class of assay: confirmatory) [Related pubchem assays (depositor defined):AID588708
CHEMBL1405333		None	406.46	0	4.55	SID85148481	CC(C)c1cccc(-c2ccc3c(c2)S(=O)(=O)c2cccc(C(=O)O)c2C3=O)c1	IC50		66160	nM			active	UO_0000065					0	CHEMBL1794550	PUBCHEM_BIOASSAY: Primary and Confirmatory Screening for Flavivirus Genomic Capping Enzyme Inhibition. (Class of assay: confirmatory) [Related pubchem assays (depositor defined):AID588708
CHEMBL1529285		None	464.52	1	5.15	SID24787907	O=C(O)c1ccc(NS(=O)(=O)c2ccc3c(c2)C2C=CCC2C(c2ccccc2F)N3)cc1	IC50		62330	nM			active	UO_0000065					0	CHEMBL1794550	PUBCHEM_BIOASSAY: Primary and Confirmatory Screening for Flavivirus Genomic Capping Enzyme Inhibition. (Class of assay: confirmatory) [Related pubchem assays (depositor defined):AID588708
CHEMBL1359614		None	434.52	0	3.38	SID49822539	CC(C(=O)Nc1ccc(O)cc1C(=O)O)N1C(=O)/C(=C\c2cccs2)SC1=S	IC50		47850	nM			active	UO_0000065					0	CHEMBL1794550	PUBCHEM_BIOASSAY: Primary and Confirmatory Screening for Flavivirus Genomic Capping Enzyme Inhibition. (Class of assay: confirmatory) [Related pubchem assays (depositor defined):AID588708
CHEMBL4857446		None	613.67	2	5.71	78	COc1cccc(COc2ccc([C@H](NC(=O)c3ccc(C(=O)c4ccccc4)cc3)C(=O)Nc3cccc(C(N)=O)c3)cc2)c1	EC50	'='	1200	nM	5.92			UO_0000065	9.65	0.18	0.21	4.33	0	CHEMBL4812531	Inhibition of NS2B-NS3 protease in DENV2proHeLa system assessed as inhibition of luciferase signal incubated for 24 hrs by luciferase reporter gene assay	B	BAO_0000219	cell-based format	dengue virus type 2	None	None	HeLa	None				CHEMBL5980	Dengue virus type 2 NS3 protein	Dengue virus type 2 (strain Thailand/16681/1984) (DENV-2)	SINGLE PROTEIN	CHEMBL4811254	1	Scientific Literature	J Med Chem	2021	None	TIME = 24.0 hr	INHIBITOR		1.2
CHEMBL4859856		None	639.63	2	7.29	71	NC(=O)c1cccc(NC(=O)[C@@H](NC(=O)c2ccc(Oc3ccc(C(F)(F)F)cc3)cc2)c2ccc(OCc3ccccc3)cc2)c1	Ki	'='	6300	nM	5.2			UO_0000065	8.13	0.15	-2.09	4.34	0	CHEMBL4812536	Competitive inhibition of DENV2 NS2B-NS3 protease expressed in Escherichia coli BL21 lambda(DE3) using FRET substrate preincubated with enzyme for 15 mins followed by varying concentrations of substrate addition for 15 mins by Cheng-Prusoff plot analysis	B	BAO_0000019	assay format	dengue virus type 2	None	None	None	None				CHEMBL5980	Dengue virus type 2 NS3 protein	Dengue virus type 2 (strain Thailand/16681/1984) (DENV-2)	SINGLE PROTEIN	CHEMBL4811254	1	Scientific Literature	J Med Chem	2021	None	TIME = 0.5 hr	INHIBITOR		6.3
CHEMBL4855476		None	583.64	2	5.71	77	NC(=O)c1cccc(NC(=O)[C@@H](NC(=O)c2ccc(C(=O)c3ccccc3)cc2)c2ccc(OCc3ccccc3)cc2)c1	Ki	'='	3500	nM	5.46			UO_0000065	9.35	0.17	-0.25	4.28	0	CHEMBL4812536	Competitive inhibition of DENV2 NS2B-NS3 protease expressed in Escherichia coli BL21 lambda(DE3) using FRET substrate preincubated with enzyme for 15 mins followed by varying concentrations of substrate addition for 15 mins by Cheng-Prusoff plot analysis	B	BAO_0000019	assay format	dengue virus type 2	None	None	None	None				CHEMBL5980	Dengue virus type 2 NS3 protein	Dengue virus type 2 (strain Thailand/16681/1984) (DENV-2)	SINGLE PROTEIN	CHEMBL4811254	1	Scientific Literature	J Med Chem	2021	None	TIME = 0.5 hr	INHIBITOR		3.5
CHEMBL4862397		None	543.71	2	5.72	34	CCCCCC(=O)N[C@H](C(=O)NCc1ccc(C(N)=O)cc1)c1ccc(OCc2ccc(C(C)(C)C)cc2)cc1	Inhibition			%			Active	UO_0000187					0	CHEMBL4812539	Inhibition of DENV2 NS2B-NS3 protease expressed in Escherichia coli BL21 lambda(DE3) using FRET substrate preincubated with enzyme for 15 mins in presence of detergent CHAPS followed by substrate addition for 15 mins by fluorescence based analysis	B	BAO_0000019	assay format	dengue virus type 2	None	None	None	None				CHEMBL5980	Dengue virus type 2 NS3 protein	Dengue virus type 2 (strain Thailand/16681/1984) (DENV-2)	SINGLE PROTEIN	CHEMBL4811254	1	Scientific Literature	J Med Chem	2021	None	TIME = 0.5 hr	INHIBITOR
CHEMBL4873499		None	581.72	2	5.94	56	NC(=O)c1ccc(CNC(=O)[C@@H](NC(=O)c2ccc(-c3cccs3)s2)c2ccc(OCc3ccccc3)cc2)cc1	Activity						Not Active						0	CHEMBL4812542	Binding affinity to DENV2 NS2B-NS3 protease expressed in Escherichia coli BL21 lambda(DE3) assessed as quenching of fluorescence of tryptophan residue of the enzyme at 50 uM incubated for 1 hr in presence of aprotinin by tryptophan fluorescence quenching assay	B	BAO_0000019	assay format	dengue virus type 2	None	None	None	None				CHEMBL5980	Dengue virus type 2 NS3 protein	Dengue virus type 2 (strain Thailand/16681/1984) (DENV-2)	SINGLE PROTEIN	CHEMBL4811254	1	Scientific Literature	J Med Chem	2021	None	Dose = 50.0 microM | TIME = 1.0 hr
CHEMBL4439735		None	1345.57	None	None	4	CC(C)C[C@H](NC(=O)[C@H](Cc1cnc[nH]1)NC(=O)[C@H](CCCNC(=N)N)NC(=O)[C@H](CCCNC(=N)N)NC(=O)[C@H](CCCNC(=N)N)NC(=O)[C@H](CCCNC(=N)N)NC(=O)c1ccccc1N)C(=O)N[C@@H](CS)C(=O)N[C@@H](Cc1c[nH]c2ccc([N+](=O)[O-])cc12)C(N)=O	Ki	'='	500	nM	6.3			UO_0000065	4.68	None	None	None	0	CHEMBL4355608	Inhibition of Dengue virus serotype 3 NS2B-NS3 protease preincubated for 20 mins followed by Abz-RRRRSAG-nY-NH2 addition and measured for 60 mins by fluorescence method	B	BAO_0000357	single protein format	dengue virus type 3	None	None	None	None				CHEMBL5980	Dengue virus type 2 NS3 protein	Dengue virus type 2 (strain Thailand/16681/1984) (DENV-2)	SINGLE PROTEIN	CHEMBL4354802	1	Scientific Literature	Bioorg Med Chem	2019	None				0.5
CHEMBL4455654		None	257.29	0	2.49	24d	CN(C(=O)Oc1ccc(N)cc1)c1ccc(N)cc1	Inhibition	'='	29.8	%				UO_0000187					0	CHEMBL4353060	Inhibition of dengue virus serotype 2 His-tagged NS2B cofactor domain-NS3 protease expressed in Escherichia coli at 1 mM using 2-Abz-Nle-Lys-Arg-Arg-Ser-(3-NO2)-Tyr-NH2 as substrate preincubated with enzyme for 15 mins followed by substrate addition measured for every 1 sec for 15 mins by fluorescence plate reader based HPLC analysis relative to control	B	BAO_0000019	assay format	dengue virus type 2	None	None	None	None				CHEMBL5980	Dengue virus type 2 NS3 protein	Dengue virus type 2 (strain Thailand/16681/1984) (DENV-2)	SINGLE PROTEIN	CHEMBL4350980	1	Scientific Literature	Eur J Med Chem	2019	None				29.8
CHEMBL5418297		None	608.77	1	1.77	22	Cc1ccc(S(=O)(=O)N(C)[C@@H](Cc2cccc(N)c2)C(=O)N[C@@H](CCCCN)C(=O)N[C@@H](C(N)=O)c2ccccc2)cc1	Inhibition	'='	23.2	%				UO_0000187					0	CHEMBL5348988	Inhibition of DENV-2 NS2B-NS3 protease at 50 uM by biochemical enzymatic assay relative to control	B	BAO_0000357	single protein format	dengue virus type 2	None	None	None	None				CHEMBL5980	Dengue virus type 2 NS3 protein	Dengue virus type 2 (strain Thailand/16681/1984) (DENV-2)	SINGLE PROTEIN	CHEMBL5346910	1	Scientific Literature	Eur J Med Chem	2023	None	DOSE = 50.0 microM			23.2
CHEMBL5431223		None	636.78	2	1.18	23	CN([C@@H](Cc1cccc(NC(=N)N)c1)C(=O)N[C@@H](CCCCN)C(=O)N[C@@H](C(N)=O)c1ccccc1)S(=O)(=O)c1ccccc1	Inhibition	'='	78.6	%				UO_0000187					0	CHEMBL5348988	Inhibition of DENV-2 NS2B-NS3 protease at 50 uM by biochemical enzymatic assay relative to control	B	BAO_0000357	single protein format	dengue virus type 2	None	None	None	None				CHEMBL5980	Dengue virus type 2 NS3 protein	Dengue virus type 2 (strain Thailand/16681/1984) (DENV-2)	SINGLE PROTEIN	CHEMBL5346910	1	Scientific Literature	Eur J Med Chem	2023	None	DOSE = 50.0 microM	INHIBITOR		78.6
CHEMBL5393778		None	574.71	2	-0.45	3	N=C(N)NCCC[C@H](NS(=O)(=O)c1ccccc1)C(=O)N[C@@H](CCCCN)C(=O)N[C@@H](C(N)=O)c1ccccc1	IC50						Not Determined						0	CHEMBL5348989	Inhibition of DENV-2 NS2B-NS3 protease by biochemical enzymatic assay	B	BAO_0000357	single protein format	dengue virus type 2	None	None	None	None				CHEMBL5980	Dengue virus type 2 NS3 protein	Dengue virus type 2 (strain Thailand/16681/1984) (DENV-2)	SINGLE PROTEIN	CHEMBL5346910	1	Scientific Literature	Eur J Med Chem	2023	None
CHEMBL1469463		None	372.38	0	2.85	SID22403553	Cc1ccccc1N1C(=O)NC(=O)/C(=C\c2cnn(-c3ccccc3)c2)C1=O	IC50	'>'	100000	nM			active	UO_0000065					0	CHEMBL1794550	PUBCHEM_BIOASSAY: Primary and Confirmatory Screening for Flavivirus Genomic Capping Enzyme Inhibition. (Class of assay: confirmatory) [Related pubchem assays (depositor defined):AID588708
CHEMBL1311109		None	376.91	1	5.46	SID24819971	CC(C)(C)c1ccc(C(=O)CC(Sc2ccc(Cl)cc2)C(=O)O)cc1	IC50		38080	nM			active	UO_0000065					0	CHEMBL1794550	PUBCHEM_BIOASSAY: Primary and Confirmatory Screening for Flavivirus Genomic Capping Enzyme Inhibition. (Class of assay: confirmatory) [Related pubchem assays (depositor defined):AID588708
CHEMBL3193134		None	384.44	0	1.47	SID24782281	O=C(CCN1CCN(c2ccccc2)CC1)N/N=C/c1ccc(O)c(O)c1O	IC50		30060	nM			active	UO_0000065					0	CHEMBL1794550	PUBCHEM_BIOASSAY: Primary and Confirmatory Screening for Flavivirus Genomic Capping Enzyme Inhibition. (Class of assay: confirmatory) [Related pubchem assays (depositor defined):AID588708
CHEMBL1590814		None	560.65	1	4.66	SID49820093	Cc1oc2c(C)c3oc(=O)c(CC(=O)N[C@@H](CC(C)C)C(=O)N[C@@H](Cc4ccccc4)C(=O)O)c(C)c3cc2c1C	IC50		72590	nM			active	UO_0000065					0	CHEMBL1794550	PUBCHEM_BIOASSAY: Primary and Confirmatory Screening for Flavivirus Genomic Capping Enzyme Inhibition. (Class of assay: confirmatory) [Related pubchem assays (depositor defined):AID588708
CHEMBL1430882		None	391.34	0	3.82	SID24823184	O=[N+]([O-])c1cc([N+](=O)[O-])c2c(Nc3ccccc3)n(-c3ccccc3)[n+]([O-])c2c1	IC50		30910	nM			active	UO_0000065					0	CHEMBL1794550	PUBCHEM_BIOASSAY: Primary and Confirmatory Screening for Flavivirus Genomic Capping Enzyme Inhibition. (Class of assay: confirmatory) [Related pubchem assays (depositor defined):AID588708
CHEMBL1458660		None	492.62	1	5.57	SID85304247	Cc1ccc(S(=O)(=O)Nc2ccccc2-c2ccccc2NS(=O)(=O)c2ccc(C)cc2)cc1	IC50		54790	nM			active	UO_0000065					0	CHEMBL1794550	PUBCHEM_BIOASSAY: Primary and Confirmatory Screening for Flavivirus Genomic Capping Enzyme Inhibition. (Class of assay: confirmatory) [Related pubchem assays (depositor defined):AID588708
CHEMBL3195827		None	336.35	0	2.53	SID24828521	COc1ccccc1NC1=C(NC(C)=O)C(=O)c2ccccc2C1=O	IC50	'>'	100000	nM			active	UO_0000065					0	CHEMBL1794550	PUBCHEM_BIOASSAY: Primary and Confirmatory Screening for Flavivirus Genomic Capping Enzyme Inhibition. (Class of assay: confirmatory) [Related pubchem assays (depositor defined):AID588708
CHEMBL1713628		None	404.43	0	3.85	SID89850440	Nc1ccc(S(=O)(=O)Nc2nccs2)cc1N=Nc1ccccc1[N+](=O)[O-]	IC50		64740	nM			active	UO_0000065					0	CHEMBL1794550	PUBCHEM_BIOASSAY: Primary and Confirmatory Screening for Flavivirus Genomic Capping Enzyme Inhibition. (Class of assay: confirmatory) [Related pubchem assays (depositor defined):AID588708
CHEMBL1392064		None	278.7	0	3.19	SID26665117	COc1ccc(Nc2cc(Cl)ccc2C(=O)O)cn1	IC50		63500	nM			active	UO_0000065					0	CHEMBL1794550	PUBCHEM_BIOASSAY: Primary and Confirmatory Screening for Flavivirus Genomic Capping Enzyme Inhibition. (Class of assay: confirmatory) [Related pubchem assays (depositor defined):AID588708
CHEMBL202043		None	394.47	0	2.92	SID49646748	O=C1/C(=C/c2ccc(F)cc2)SC(=S)N1NS(=O)(=O)c1ccccc1	IC50		36670	nM			active	UO_0000065					0	CHEMBL1794550	PUBCHEM_BIOASSAY: Primary and Confirmatory Screening for Flavivirus Genomic Capping Enzyme Inhibition. (Class of assay: confirmatory) [Related pubchem assays (depositor defined):AID588708
CHEMBL1532491		None	426.38	0	4.6	SID26725814	O=c1oc2ccccc2c(O)c1[C@H]1c2ccc(O)cc2Oc2c1c(=O)oc1ccccc21	IC50		80720	nM			active	UO_0000065					0	CHEMBL1794550	PUBCHEM_BIOASSAY: Primary and Confirmatory Screening for Flavivirus Genomic Capping Enzyme Inhibition. (Class of assay: confirmatory) [Related pubchem assays (depositor defined):AID588708
CHEMBL1532549		None	304.22	0	1.87	SID49646744	O=[N+]([O-])c1cccc(/C=C/c2nc(O)nc(O)c2[N+](=O)[O-])c1	IC50		72790	nM			active	UO_0000065					0	CHEMBL1794550	PUBCHEM_BIOASSAY: Primary and Confirmatory Screening for Flavivirus Genomic Capping Enzyme Inhibition. (Class of assay: confirmatory) [Related pubchem assays (depositor defined):AID588708
CHEMBL1571467		None	383.49	0	3.89	SID17507709	Cc1ccc(/C=C2\SC(=S)N(C(Cc3ccccc3)C(=O)O)C2=O)cc1	IC50		39150	nM			active	UO_0000065					0	CHEMBL1794550	PUBCHEM_BIOASSAY: Primary and Confirmatory Screening for Flavivirus Genomic Capping Enzyme Inhibition. (Class of assay: confirmatory) [Related pubchem assays (depositor defined):AID588708
CHEMBL1588205		None	354.19	0	4.34	SID17414888	CCOc1c(Cl)cc(C(=O)Nc2ccccc2C(=O)O)cc1Cl	IC50		52030	nM			active	UO_0000065					0	CHEMBL1794550	PUBCHEM_BIOASSAY: Primary and Confirmatory Screening for Flavivirus Genomic Capping Enzyme Inhibition. (Class of assay: confirmatory) [Related pubchem assays (depositor defined):AID588708
CHEMBL1335615		None	371.37	0	3.31	SID26666852	NS(=O)(=O)c1ccc(N=Nc2c(O)c(C(=O)O)cc3ccccc23)cc1	IC50	'>'	100000	nM			active	UO_0000065					0	CHEMBL1794550	PUBCHEM_BIOASSAY: Primary and Confirmatory Screening for Flavivirus Genomic Capping Enzyme Inhibition. (Class of assay: confirmatory) [Related pubchem assays (depositor defined):AID588708
CHEMBL1429799		None	407.43	0	1.39	SID17413976	O=C1NN(c2ccccc2)C(=O)/C1=C\c1ccccc1OCC(=O)N1CCOCC1	IC50	'>'	100000	nM			active	UO_0000065					0	CHEMBL1794550	PUBCHEM_BIOASSAY: Primary and Confirmatory Screening for Flavivirus Genomic Capping Enzyme Inhibition. (Class of assay: confirmatory) [Related pubchem assays (depositor defined):AID588708
CHEMBL1440977		None	332.34	0	1.97	SID24822789	NNc1cc([N+](=O)[O-])cc2c1c(=O)n(Cc1ccccc1)[s+]2[O-]	IC50		63370	nM			active	UO_0000065					0	CHEMBL1794550	PUBCHEM_BIOASSAY: Primary and Confirmatory Screening for Flavivirus Genomic Capping Enzyme Inhibition. (Class of assay: confirmatory) [Related pubchem assays (depositor defined):AID588708
CHEMBL1390936		None	427.52	0	4.81	SID17388531	CCOC(=O)c1c(-c2ccc(C)c(C)c2)csc1NC(=O)C1CC=CCC1C(=O)O	IC50		43460	nM			active	UO_0000065					0	CHEMBL1794550	PUBCHEM_BIOASSAY: Primary and Confirmatory Screening for Flavivirus Genomic Capping Enzyme Inhibition. (Class of assay: confirmatory) [Related pubchem assays (depositor defined):AID588708
CHEMBL1469314		None	353.29	0	2.14	SID24787975	O=C1NC(=O)C(=Cc2ccc(Oc3ccc([N+](=O)[O-])cc3)cc2)C(=O)N1	IC50		34500	nM			active	UO_0000065					0	CHEMBL1794550	PUBCHEM_BIOASSAY: Primary and Confirmatory Screening for Flavivirus Genomic Capping Enzyme Inhibition. (Class of assay: confirmatory) [Related pubchem assays (depositor defined):AID588708
CHEMBL1410383		None	530.37	1	3.45	SID46500160	COC(=O)CCC(=O)OC1(C)C(=O)C2=CN(C3CC3)C(c3ccc(OC)cc3)=CC2=C(Br)C1=O	IC50	'>'	100000	nM			active	UO_0000065					0	CHEMBL1794550	PUBCHEM_BIOASSAY: Primary and Confirmatory Screening for Flavivirus Genomic Capping Enzyme Inhibition. (Class of assay: confirmatory) [Related pubchem assays (depositor defined):AID588708
CHEMBL4878055		None	487.6	0	4.67	17	CCCCCC(=O)N[C@H](C(=O)Nc1ccc(CC(N)=O)cc1)c1ccc(OCc2ccccc2)cc1	Inhibition	'='	47	%				UO_0000187					0	CHEMBL4812530	Inhibition of NS2B-NS3 protease in DENV2proHeLa system assessed as inhibition of luciferase signal at 12.5 uM incubated for 24 hrs by luciferase reporter gene assay	B	BAO_0000219	cell-based format	dengue virus type 2	None	None	HeLa	None				CHEMBL5980	Dengue virus type 2 NS3 protein	Dengue virus type 2 (strain Thailand/16681/1984) (DENV-2)	SINGLE PROTEIN	CHEMBL4811254	1	Scientific Literature	J Med Chem	2021	None	Dose = 12.5 microM | TIME = 24.0 hr	INHIBITOR		47
CHEMBL1324	TOLCAPONE	4	273.24	0	2.55	Tolcapone	Cc1ccc(C(=O)c2cc(O)c(O)c([N+](=O)[O-])c2)cc1	EC50	'='	7100	nM	5.15			UO_0000065	18.84	0.35	2.6	5.11	0	CHEMBL4812531	Inhibition of NS2B-NS3 protease in DENV2proHeLa system assessed as inhibition of luciferase signal incubated for 24 hrs by luciferase reporter gene assay	B	BAO_0000219	cell-based format	dengue virus type 2	None	None	HeLa	None				CHEMBL5980	Dengue virus type 2 NS3 protein	Dengue virus type 2 (strain Thailand/16681/1984) (DENV-2)	SINGLE PROTEIN	CHEMBL4811254	1	Scientific Literature	J Med Chem	2021	None	TIME = 24.0 hr	INHIBITOR		7.1
CHEMBL4457482		None	410.48	1	5.2	35	CCCCCCCCCCCCCCCC[N+](CC)(CO)CO.[Br-]	IC50	'='	22600	nM	4.65			UO_0000065	14.05	0.28	-0.55	11.48	0	CHEMBL4431538	Inhibition of Dengue virus 2 Taiwanese PL046 NS2B-NS3 protease using Ac-TTSTRR-pNA as substrate preincubated for 10 mins followed by addition of substrate measured after 2 hrs	B	BAO_0000357	single protein format	dengue virus type 2	None	None	None	None				CHEMBL5980	Dengue virus type 2 NS3 protein	Dengue virus type 2 (strain Thailand/16681/1984) (DENV-2)	SINGLE PROTEIN	CHEMBL4431301	1	Scientific Literature	J Med Chem	2016	None				22.6
CHEMBL5207093		None	268.08	None	None	7	Nc1ccc(C(=O)Nc2ccc3c(c2)B(O)OC3)cc1	EC50						ND						0	CHEMBL5118574	Inhibition of full length DENV2 NS2B-NS3 protease in human HeLa cells expressing luciferase reporter gene incubated for 24 hrs by luminescence analysis	B	BAO_0000219	cell-based format	dengue virus type 2	None	None	HeLa	None				CHEMBL5980	Dengue virus type 2 NS3 protein	Dengue virus type 2 (strain Thailand/16681/1984) (DENV-2)	SINGLE PROTEIN	CHEMBL5113504	1	Scientific Literature	Eur J Med Chem	2022	None	TIME = 24.0 hr
CHEMBL4163368		None	268.08	None	None	13	O=C(Nc1ccccc1)Nc1ccc2c(c1)B(O)OC2	EC50	'='	22500	nM	4.65			UO_0000065	17.34	None	None	None	0	CHEMBL5118574	Inhibition of full length DENV2 NS2B-NS3 protease in human HeLa cells expressing luciferase reporter gene incubated for 24 hrs by luminescence analysis	B	BAO_0000219	cell-based format	dengue virus type 2	None	None	HeLa	None				CHEMBL5980	Dengue virus type 2 NS3 protein	Dengue virus type 2 (strain Thailand/16681/1984) (DENV-2)	SINGLE PROTEIN	CHEMBL5113504	1	Scientific Literature	Eur J Med Chem	2022	None	TIME = 24.0 hr	INHIBITOR		22.5
CHEMBL5179910		None	538.67	2	5.34	1d	O=C(NCc1ccccc1C(=O)N[C@H](/C=C/S(=O)(=O)c1ccccc1)CCc1ccccc1)c1ccccc1	Inhibition			%			NA	UO_0000187					0	CHEMBL5115916	Inhibition of Dengue virus NS2B-NS3 protease at 11 uM using Boc-Gly-Arg-Arg-AMC as fluorogenic substrate by fluorometric assay	B	BAO_0000357	single protein format	Dengue virus	None	None	None	None				CHEMBL5980	Dengue virus type 2 NS3 protein	Dengue virus type 2 (strain Thailand/16681/1984) (DENV-2)	SINGLE PROTEIN	CHEMBL5113413	1	Scientific Literature	Eur J Med Chem	2022	None	Dose = 11.0 microM
CHEMBL5172863		None	555.66	1	4.67	2a	O=C(NCc1ccccc1C(=O)N[C@H](/C=C/S(=O)(=O)Oc1ccccc1)CCc1ccccc1)c1ccncc1	Inhibition	'='	26	%				UO_0000187					0	CHEMBL5115916	Inhibition of Dengue virus NS2B-NS3 protease at 11 uM using Boc-Gly-Arg-Arg-AMC as fluorogenic substrate by fluorometric assay	B	BAO_0000357	single protein format	Dengue virus	None	None	None	None				CHEMBL5980	Dengue virus type 2 NS3 protein	Dengue virus type 2 (strain Thailand/16681/1984) (DENV-2)	SINGLE PROTEIN	CHEMBL5113413	1	Scientific Literature	Eur J Med Chem	2022	None	Dose = 11.0 microM			26
CHEMBL4864266		None	629.67	2	6.04	75	NC(=O)c1cccc(NC(=O)[C@@H](NC(=O)c2ccc(Oc3ccc4c(c3)OCCO4)cc2)c2ccc(OCc3ccccc3)cc2)c1	EC50	'='	3800	nM	5.42			UO_0000065	8.61	0.16	-0.62	3.92	0	CHEMBL4812531	Inhibition of NS2B-NS3 protease in DENV2proHeLa system assessed as inhibition of luciferase signal incubated for 24 hrs by luciferase reporter gene assay	B	BAO_0000219	cell-based format	dengue virus type 2	None	None	HeLa	None				CHEMBL5980	Dengue virus type 2 NS3 protein	Dengue virus type 2 (strain Thailand/16681/1984) (DENV-2)	SINGLE PROTEIN	CHEMBL4811254	1	Scientific Literature	J Med Chem	2021	None	TIME = 24.0 hr	INHIBITOR		3.8
CHEMBL4864713		None	757.94	2	2.11	12	CCC(C)[C@H](NC(=O)[C@H](NC(=O)[C@H](CCCCN)NC(=O)[C@H](CCCNC(=N)N)NC(=O)c1ccccc1)c1ccc(OCc2ccccc2)cc1)C(N)=O	Inhibition	'='	58.1	%				UO_0000187					0	CHEMBL4841500	Inhibition of Dengue virus 2 NS2B-NS3 protease using Abz-Nle-Lys-Arg-Arg-Ser-Tyr(3-NO2)-NH2 as substrate at 50 uM preincubated with enzyme for 15 mins followed by substrate addition and measured for 15 mins by FRET assay relative to control	B	BAO_0000357	single protein format	dengue virus type 2	None	None	None	None				CHEMBL5980	Dengue virus type 2 NS3 protein	Dengue virus type 2 (strain Thailand/16681/1984) (DENV-2)	SINGLE PROTEIN	CHEMBL4840342	1	Scientific Literature	Bioorg Med Chem	2021	None	Dose = 50.0 microM | TIME = 0.5 hr	INHIBITOR		58.1
CHEMBL4865561		None	727.86	2	5.27	14	NCCCC[C@H](NC(=O)[C@@H](NC(=O)c1ccccc1)c1ccc(OCc2ccccc2)cc1)C(=O)N[C@@H](C(N)=O)c1ccc(OCc2ccccc2)cc1	IC50	'='	6600	nM	5.18			UO_0000065	7.12	0.13	-0.09	2.96	0	CHEMBL4841501	Inhibition of Dengue virus 2 NS2B-NS3 protease using Abz-Nle-Lys-Arg-Arg-Ser-Tyr(3-NO2)-NH2 as substrate preincubated with enzyme for 15 mins followed by substrate addition and measured for 15 mins by FRET assay relative to control	B	BAO_0000357	single protein format	dengue virus type 2	None	None	None	None				CHEMBL5980	Dengue virus type 2 NS3 protein	Dengue virus type 2 (strain Thailand/16681/1984) (DENV-2)	SINGLE PROTEIN	CHEMBL4840342	1	Scientific Literature	Bioorg Med Chem	2021	None	TIME = 0.5 hr	INHIBITOR		6.6
CHEMBL4869859		None	803.92	3	5.69	15	N=C(N)Nc1ccc(C[C@H](NC(=O)[C@@H](NC(=O)c2ccccc2)c2ccc(OCc3ccccc3)cc2)C(=O)N[C@@H](C(N)=O)c2ccc(OCc3ccccc3)cc2)cc1	Drug metabolism	'='	12	%				UO_0000187					0	CHEMBL4841502	Substrate activity at Dengue virus 2 NS2B-NS3 protease assessed as drug cleavage by measuring Bz-Arg-Lys-OH accumulation at 100 uM measured after 24 hrs by LC-MS/MS anlaysis	A	BAO_0000357	single protein format	dengue virus type 2	None	None	None	None				CHEMBL5980	Dengue virus type 2 NS3 protein	Dengue virus type 2 (strain Thailand/16681/1984) (DENV-2)	SINGLE PROTEIN	CHEMBL4840342	1	Scientific Literature	Bioorg Med Chem	2021	None	Dose = 100.0 microM | TIME = 24.0 hr			12
CHEMBL382143		None	673.86	2	-0.79	16	CCCC[C@@H](C(=O)N[C@@H](CCCCN)C(=O)N[C@@H](CCCN=C(N)N)C(=O)N[C@H](C=O)CCCN=C(N)N)N(C)C(=O)c1ccccc1	Ki	'='	43700	nM	4.36			UO_0000065	6.47	0.12	5.15	1.56	0	CHEMBL863929	Inhibitory activity against dengue 2 NS3 protease fused via a linker to region of NS2B	B	BAO_0000357	single protein format	Dengue virus	None	None	None	None				CHEMBL5980	Dengue virus type 2 NS3 protein	Dengue virus type 2 (strain Thailand/16681/1984) (DENV-2)	SINGLE PROTEIN	CHEMBL1147782	1	Scientific Literature	Bioorg Med Chem Lett	2006	None				43.7
CHEMBL3219169		None	272.29	0	2.96	120	O=c1c2ccccc2sn1-c1ccccc1[N+](=O)[O-]	IC50	'='	41800	nM	4.38			UO_0000065	16.08	0.31	1.42	6.72	0	CHEMBL5109291	Inhibition of DENV2 NS2B-NS3 protease using Bz-Nle-Lys-Arg-Arg-AMC as substrate by spectrofluorometer analysis	B	BAO_0000357	single protein format	dengue virus type 2	None	None	None	None				CHEMBL5980	Dengue virus type 2 NS3 protein	Dengue virus type 2 (strain Thailand/16681/1984) (DENV-2)	SINGLE PROTEIN	CHEMBL5107980	1	Scientific Literature	Eur J Med Chem	2022	None		INHIBITOR		41.8
CHEMBL5194226		None	335.43	0	3.29	48	CCCCC(=O)Nc1nc(SC(=O)CCCC)c2nc[nH]c2n1	IC50	'='	380	nM	6.42			UO_0000065	19.14	0.38	3.13	6.38	0	CHEMBL5098515	Inhibition of DENV-2 NS2B/NS3 protease expressed in Escherichia coli XL1 using Boc-GRR-MCA as substrate preincubated for 10 mins followed by substrate addition and measured after 60 mins	B	BAO_0000019	assay format	dengue virus type 2	None	None	None	None				CHEMBL5980	Dengue virus type 2 NS3 protein	Dengue virus type 2 (strain Thailand/16681/1984) (DENV-2)	SINGLE PROTEIN	CHEMBL5096200	1	Scientific Literature	Bioorg Med Chem	2021	None	TIME = 1.167 hr	INHIBITOR		0.38
CHEMBL5192980		None	452.47	1	5.52	Fig 13
CHEMBL1458891		None	390.26	0	4.23	42	Cc1ccc(C2=NC(=O)/C(=C/c3cc(O)c(O)c(Br)c3)S2)cc1	IC50	'='	2940	nM	5.53			UO_0000065	14.17	0.33	1.3	7.91	1	CHEMBL5098509	Inhibition of Dengue Virus 1 recombinant NS2B-NS3 protease expressed in Escherichia coli using Bz-Nle-Arg-Arg-AMC as substrate incubated for 30 mins	B	BAO_0000019	assay format	dengue virus type 1	None	None	None	None				CHEMBL5980	Dengue virus type 2 NS3 protein	Dengue virus type 2 (strain Thailand/16681/1984) (DENV-2)	SINGLE PROTEIN	CHEMBL5096200	1	Scientific Literature	Bioorg Med Chem	2021	None	TIME = 0.5 hr	INHIBITOR		2.94
CHEMBL4874769		None	585.66	2	5.94	57	NC(=O)c1ccc(CNC(=O)[C@@H](NC(=O)c2ccc(Oc3ccccc3)cc2)c2ccc(OCc3ccccc3)cc2)cc1	Inhibition	'='	82	%				UO_0000187					0	CHEMBL4812530	Inhibition of NS2B-NS3 protease in DENV2proHeLa system assessed as inhibition of luciferase signal at 12.5 uM incubated for 24 hrs by luciferase reporter gene assay	B	BAO_0000219	cell-based format	dengue virus type 2	None	None	HeLa	None				CHEMBL5980	Dengue virus type 2 NS3 protein	Dengue virus type 2 (strain Thailand/16681/1984) (DENV-2)	SINGLE PROTEIN	CHEMBL4811254	1	Scientific Literature	J Med Chem	2021	None	Dose = 12.5 microM | TIME = 24.0 hr	INHIBITOR		82
CHEMBL4870281		None	564.64	1	4.31	88	NC(=O)c1cccc(NC(=O)[C@@H](NC(=O)c2ccc(N3CCOCC3)cc2)c2ccc(OCc3ccccc3)cc2)c1	EC50	'='	2200	nM	5.66			UO_0000065	10.02	0.18	1.35	4.6	0	CHEMBL4812531	Inhibition of NS2B-NS3 protease in DENV2proHeLa system assessed as inhibition of luciferase signal incubated for 24 hrs by luciferase reporter gene assay	B	BAO_0000219	cell-based format	dengue virus type 2	None	None	HeLa	None				CHEMBL5980	Dengue virus type 2 NS3 protein	Dengue virus type 2 (strain Thailand/16681/1984) (DENV-2)	SINGLE PROTEIN	CHEMBL4811254	1	Scientific Literature	J Med Chem	2021	None	TIME = 24.0 hr	INHIBITOR		2.2
CHEMBL1972915		None	554.97	1	4.69	SID56320859	Cc1nn(-c2ccccc2)c(Cl)c1/C=N/Nc1ccc(S(=O)(=O)Nc2ccccc2C(=O)O)cc1[N+](=O)[O-]	IC50		33130	nM			active	UO_0000065					0	CHEMBL1794550	PUBCHEM_BIOASSAY: Primary and Confirmatory Screening for Flavivirus Genomic Capping Enzyme Inhibition. (Class of assay: confirmatory) [Related pubchem assays (depositor defined):AID588708
CHEMBL1359270		None	496.03	1	6.1	SID56463418	CCc1ccc([C@@H]2CC=C(C(=O)O)[C@H](c3ccc(Cl)cc3)N2S(=O)(=O)c2ccc(C)cc2)cc1	IC50		40350	nM			active	UO_0000065					0	CHEMBL1794550	PUBCHEM_BIOASSAY: Primary and Confirmatory Screening for Flavivirus Genomic Capping Enzyme Inhibition. (Class of assay: confirmatory) [Related pubchem assays (depositor defined):AID588708
CHEMBL1379894		None	459.46	1	5.67	SID24801954	CC1(C)CC(=O)C2=C(C1)c1c(ccc3ccccc13)NC2c1cc([N+](=O)[O-])cc([N+](=O)[O-])c1O	IC50		25330	nM			active	UO_0000065					0	CHEMBL1794550	PUBCHEM_BIOASSAY: Primary and Confirmatory Screening for Flavivirus Genomic Capping Enzyme Inhibition. (Class of assay: confirmatory) [Related pubchem assays (depositor defined):AID588708
CHEMBL1324406		None	458.55	0	3.94	SID49646523	COc1cc(C(C2C(=O)CC(C)(C)CC2=O)C2C(=O)CC(C)(C)CC2=O)cc(OC)c1OC	IC50		87670	nM			active	UO_0000065					0	CHEMBL1794550	PUBCHEM_BIOASSAY: Primary and Confirmatory Screening for Flavivirus Genomic Capping Enzyme Inhibition. (Class of assay: confirmatory) [Related pubchem assays (depositor defined):AID588708
CHEMBL1497878		None	230.3	0	2.47	SID857425	Cc1nc2nc(-c3cccs3)cn2nc1C	IC50		17560	nM			active	UO_0000065					0	CHEMBL1794550	PUBCHEM_BIOASSAY: Primary and Confirmatory Screening for Flavivirus Genomic Capping Enzyme Inhibition. (Class of assay: confirmatory) [Related pubchem assays (depositor defined):AID588708
CHEMBL1386872		None	537.62	1	3.95	SID22410521	Cc1ccc(C)c(S(=O)(=O)Nc2ccccc2C(=O)Nc2ccc(S(=O)(=O)Nc3ncccn3)cc2)c1	IC50	'>'	100000	nM			active	UO_0000065					0	CHEMBL1794550	PUBCHEM_BIOASSAY: Primary and Confirmatory Screening for Flavivirus Genomic Capping Enzyme Inhibition. (Class of assay: confirmatory) [Related pubchem assays (depositor defined):AID588708
CHEMBL1396610		None	582.48	1	2.89	SID85271326	O=C(CN1C(=O)/C(=C2/SC(=S)N(CCS(=O)(=O)O)C2=O)c2ccccc21)Nc1cccc(Br)c1	IC50		61550	nM			active	UO_0000065					0	CHEMBL1794550	PUBCHEM_BIOASSAY: Primary and Confirmatory Screening for Flavivirus Genomic Capping Enzyme Inhibition. (Class of assay: confirmatory) [Related pubchem assays (depositor defined):AID588708
CHEMBL1380356		None	398.42	0	2.5	SID26667252	O=C(O)COc1ccccc1/C=C1\C(=O)NC(=O)N(CCC2=CCCCC2)C1=O	IC50	'>'	100000	nM			active	UO_0000065					0	CHEMBL1794550	PUBCHEM_BIOASSAY: Primary and Confirmatory Screening for Flavivirus Genomic Capping Enzyme Inhibition. (Class of assay: confirmatory) [Related pubchem assays (depositor defined):AID588708
CHEMBL210882	4-HYDROXYPANDURATIN A	None	392.5	1	5.71	6	CC(C)=CC[C@@H]1C(C)=CC[C@@H](c2ccccc2)[C@@H]1C(=O)c1c(O)cc(O)cc1O	Inhibition	'='	87.6	%				UO_0000187					0	CHEMBL861155	Inhibition of dengue2 virus NS2B/NS3 protease activity for Boc-Gly-Arg-Arg-MCA cleavage at 120 ppm	B	BAO_0000357	single protein format	dengue virus type 2	None	None	None	None				CHEMBL5980	Dengue virus type 2 NS3 protein	Dengue virus type 2 (strain Thailand/16681/1984) (DENV-2)	SINGLE PROTEIN	CHEMBL1148500	1	Scientific Literature	Bioorg Med Chem Lett	2006	None				87.6
CHEMBL5419139		None	667.84	2	0.77	8	CN(C)c1cccc2c(S(=O)(=O)N[C@@H](CCCNC(=N)N)C(=O)N[C@@H](CCCCN)C(=O)N[C@@H](C(N)=O)c3ccccc3)cccc12	Inhibition	'='	35.3	%				UO_0000187					0	CHEMBL5348988	Inhibition of DENV-2 NS2B-NS3 protease at 50 uM by biochemical enzymatic assay relative to control	B	BAO_0000357	single protein format	dengue virus type 2	None	None	None	None				CHEMBL5980	Dengue virus type 2 NS3 protein	Dengue virus type 2 (strain Thailand/16681/1984) (DENV-2)	SINGLE PROTEIN	CHEMBL5346910	1	Scientific Literature	Eur J Med Chem	2023	None	DOSE = 50.0 microM			35.3
CHEMBL5436893		None	594.74	1	1.46	21	CN([C@@H](Cc1cccc(N)c1)C(=O)N[C@@H](CCCCN)C(=O)N[C@@H](C(N)=O)c1ccccc1)S(=O)(=O)c1ccccc1	Inhibition	'='	20.4	%				UO_0000187					0	CHEMBL5348988	Inhibition of DENV-2 NS2B-NS3 protease at 50 uM by biochemical enzymatic assay relative to control	B	BAO_0000357	single protein format	dengue virus type 2	None	None	None	None				CHEMBL5980	Dengue virus type 2 NS3 protein	Dengue virus type 2 (strain Thailand/16681/1984) (DENV-2)	SINGLE PROTEIN	CHEMBL5346910	1	Scientific Literature	Eur J Med Chem	2023	None	DOSE = 50.0 microM			20.4
CHEMBL5414400		None	727.89	2	2.74	34	CN([C@@H](Cc1ccc(C(=N)N)cc1)C(=O)N[C@@H](CCCCN)C(=O)N[C@@H](C(N)=O)c1ccc(OCc2ccccc2)cc1)S(=O)(=O)c1ccccc1	Inhibition	'='	99	%				UO_0000187					0	CHEMBL5348988	Inhibition of DENV-2 NS2B-NS3 protease at 50 uM by biochemical enzymatic assay relative to control	B	BAO_0000357	single protein format	dengue virus type 2	None	None	None	None				CHEMBL5980	Dengue virus type 2 NS3 protein	Dengue virus type 2 (strain Thailand/16681/1984) (DENV-2)	SINGLE PROTEIN	CHEMBL5346910	1	Scientific Literature	Eur J Med Chem	2023	None	DOSE = 50.0 microM	INHIBITOR		99
CHEMBL5407343		None	602.76	2	0.2	11	Cc1ccc(S(=O)(=O)N(C)[C@@H](CCCNC(=N)N)C(=O)N[C@@H](CCCCN)C(=O)N[C@@H](C(N)=O)c2ccccc2)cc1	IC50	'='	17900	nM	4.75			UO_0000065	7.88	0.15	4.55	2.1	0	CHEMBL5348989	Inhibition of DENV-2 NS2B-NS3 protease by biochemical enzymatic assay	B	BAO_0000357	single protein format	dengue virus type 2	None	None	None	None				CHEMBL5980	Dengue virus type 2 NS3 protein	Dengue virus type 2 (strain Thailand/16681/1984) (DENV-2)	SINGLE PROTEIN	CHEMBL5346910	1	Scientific Literature	Eur J Med Chem	2023	None		INHIBITOR		17.9
CHEMBL1347659		None	313.27	0	0.48	SID49665287	O=C(O)Cn1cc(C=C2C(=O)NC(=O)NC2=O)c2ccccc21	IC50	'>'	100000	nM			active	UO_0000065					0	CHEMBL1794550	PUBCHEM_BIOASSAY: Primary and Confirmatory Screening for Flavivirus Genomic Capping Enzyme Inhibition. (Class of assay: confirmatory) [Related pubchem assays (depositor defined):AID588708
CHEMBL1991442		None	343.77	0	1.68	SID14728116	O=C1Nn2c(nc3c(c2=O)CCCC3)/C1=N/Nc1cccc(Cl)c1	IC50		62380	nM			active	UO_0000065					0	CHEMBL1794550	PUBCHEM_BIOASSAY: Primary and Confirmatory Screening for Flavivirus Genomic Capping Enzyme Inhibition. (Class of assay: confirmatory) [Related pubchem assays (depositor defined):AID588708
CHEMBL1528850		None	433.22	0	1.54	SID17504408	O=C(O)CCn1cc(C=C2C(=O)NC(=O)NC2=O)c(-c2ccc(Br)cc2)n1	IC50		7970	nM			active	UO_0000065					0	CHEMBL1794550	PUBCHEM_BIOASSAY: Primary and Confirmatory Screening for Flavivirus Genomic Capping Enzyme Inhibition. (Class of assay: confirmatory) [Related pubchem assays (depositor defined):AID588708
CHEMBL3199328		None	384.4	0	2.77	SID16953056	Oc1ccc(/C=N/NP(=S)(c2ccccc2)c2ccccc2)c(O)c1O	IC50	'>'	100000	nM			active	UO_0000065					0	CHEMBL1794550	PUBCHEM_BIOASSAY: Primary and Confirmatory Screening for Flavivirus Genomic Capping Enzyme Inhibition. (Class of assay: confirmatory) [Related pubchem assays (depositor defined):AID588708
CHEMBL1987742		None	528.64	2	5.99	SID46501256	COC1=CC(=O)C(O)=C(CCCCCCC/C=C/CCCCCCCC2=C(O)C(=O)C=C(OC)C2=O)C1=O	IC50		10810	nM			active	UO_0000065					0	CHEMBL1794550	PUBCHEM_BIOASSAY: Primary and Confirmatory Screening for Flavivirus Genomic Capping Enzyme Inhibition. (Class of assay: confirmatory) [Related pubchem assays (depositor defined):AID588708
CHEMBL1491562		None	314.39	0	2.71	SID49667548	CCN(CC)C(=O)c1ccc2c(c1)C1C=CCC1C(C(=O)O)N2	IC50		86720	nM			active	UO_0000065					0	CHEMBL1794550	PUBCHEM_BIOASSAY: Primary and Confirmatory Screening for Flavivirus Genomic Capping Enzyme Inhibition. (Class of assay: confirmatory) [Related pubchem assays (depositor defined):AID588708
CHEMBL1360525		None	360.31	0	3.23	SID49665394	O=C(O)c1cc([N+](=O)[O-])c(Sc2nc3ccccc3[nH]2)c([N+](=O)[O-])c1	IC50	'>'	100000	nM			active	UO_0000065					0	CHEMBL1794550	PUBCHEM_BIOASSAY: Primary and Confirmatory Screening for Flavivirus Genomic Capping Enzyme Inhibition. (Class of assay: confirmatory) [Related pubchem assays (depositor defined):AID588708
CHEMBL1421256		None	392.78	0	4.33	SID22406529	Cc1nc2ccc(NC(=O)c3cc([N+](=O)[O-])cc([N+](=O)[O-])c3Cl)cc2s1	IC50		59580	nM			active	UO_0000065					0	CHEMBL1794550	PUBCHEM_BIOASSAY: Primary and Confirmatory Screening for Flavivirus Genomic Capping Enzyme Inhibition. (Class of assay: confirmatory) [Related pubchem assays (depositor defined):AID588708
CHEMBL1467030		None	485.97	1	5.45	SID49816277	Cc1ccc(-c2csc3nc(SCC(=O)Nc4ccc(Cl)c(C(=O)O)c4)nc(O)c23)cc1	IC50		37020	nM			active	UO_0000065					0	CHEMBL1794550	PUBCHEM_BIOASSAY: Primary and Confirmatory Screening for Flavivirus Genomic Capping Enzyme Inhibition. (Class of assay: confirmatory) [Related pubchem assays (depositor defined):AID588708
CHEMBL1725519		None	489.35	0	4.51	SID47194260	Cc1ccc(C(=O)Nc2ccccc2C(=O)O)cc1S(=O)(=O)Nc1ccc(Br)cc1	IC50		49760	nM			active	UO_0000065					0	CHEMBL1794550	PUBCHEM_BIOASSAY: Primary and Confirmatory Screening for Flavivirus Genomic Capping Enzyme Inhibition. (Class of assay: confirmatory) [Related pubchem assays (depositor defined):AID588708
CHEMBL1428078		None	435.5	0	3.26	SID24801697	COc1cc(/C=C2/SC(=S)N(CC(=O)O)C2=O)ccc1OC(=O)c1cccs1	IC50		88320	nM			active	UO_0000065					0	CHEMBL1794550	PUBCHEM_BIOASSAY: Primary and Confirmatory Screening for Flavivirus Genomic Capping Enzyme Inhibition. (Class of assay: confirmatory) [Related pubchem assays (depositor defined):AID588708
CHEMBL1535670		None	372.4	0	2.77	SID49717825	COc1ccc(S(=O)(=O)CC(=O)c2cc3cccc(C)c3oc2=O)cc1	IC50		78100	nM			active	UO_0000065					0	CHEMBL1794550	PUBCHEM_BIOASSAY: Primary and Confirmatory Screening for Flavivirus Genomic Capping Enzyme Inhibition. (Class of assay: confirmatory) [Related pubchem assays (depositor defined):AID588708
CHEMBL1873953		None	205.17	0	2.16	SID99357639	O=[N+]([O-])c1cc2ccccc2c(O)c1O	IC50		7790	nM			active	UO_0000065					0	CHEMBL1794550	PUBCHEM_BIOASSAY: Primary and Confirmatory Screening for Flavivirus Genomic Capping Enzyme Inhibition. (Class of assay: confirmatory) [Related pubchem assays (depositor defined):AID588708
CHEMBL1412785		None	337.29	0	2.26	SID26660929	O=C1NC(=O)N(c2ccccc2)C(=O)/C1=C\c1ccccc1[N+](=O)[O-]	IC50		38490	nM			active	UO_0000065					0	CHEMBL1794550	PUBCHEM_BIOASSAY: Primary and Confirmatory Screening for Flavivirus Genomic Capping Enzyme Inhibition. (Class of assay: confirmatory) [Related pubchem assays (depositor defined):AID588708
CHEMBL1342821		None	370.86	1	5.12	SID47202173	Cl.Oc1ccc(-c2csc(Nc3cccc4ccccc34)n2)cc1O	IC50	'>'	100000	nM			active	UO_0000065					0	CHEMBL1794550	PUBCHEM_BIOASSAY: Primary and Confirmatory Screening for Flavivirus Genomic Capping Enzyme Inhibition. (Class of assay: confirmatory) [Related pubchem assays (depositor defined):AID588708
CHEMBL1553837		None	311.34	0	1.25	SID47203406	O=C1c2ccccc2C(=O)c2c1cccc2N(CCO)CCO	IC50		28810	nM			active	UO_0000065					0	CHEMBL1794550	PUBCHEM_BIOASSAY: Primary and Confirmatory Screening for Flavivirus Genomic Capping Enzyme Inhibition. (Class of assay: confirmatory) [Related pubchem assays (depositor defined):AID588708
CHEMBL1271266		None	315.35	0	3.54	SID89853614	O=S(=O)(O)c1cc(O)c2cc(Nc3ccccc3)ccc2c1	IC50		19410	nM			active	UO_0000065					0	CHEMBL1794550	PUBCHEM_BIOASSAY: Primary and Confirmatory Screening for Flavivirus Genomic Capping Enzyme Inhibition. (Class of assay: confirmatory) [Related pubchem assays (depositor defined):AID588708
CHEMBL2021431		None	554.49	2	6.2	SID49647152	CC1=CC(=O)C(C(C)C)=C/C1=C(\c1cc(C(C)C)c(OP(=O)([O-])[O-])cc1C)c1ccccc1C(=O)O.[Na+].[Na+]	IC50		33360	nM			active	UO_0000065					0	CHEMBL1794550	PUBCHEM_BIOASSAY: Primary and Confirmatory Screening for Flavivirus Genomic Capping Enzyme Inhibition. (Class of assay: confirmatory) [Related pubchem assays (depositor defined):AID588708
CHEMBL1339158		None	463.58	1	5.07	SID4257607	Cc1cccc(NC(=O)c2cc(NC(=O)C3CCCCC3C(=O)O)ccc2N2CCCCC2)c1	IC50		37650	nM			active	UO_0000065					0	CHEMBL1794550	PUBCHEM_BIOASSAY: Primary and Confirmatory Screening for Flavivirus Genomic Capping Enzyme Inhibition. (Class of assay: confirmatory) [Related pubchem assays (depositor defined):AID588708
CHEMBL1373248		None	395.51	0	4.66	SID26664135	CC(/C=C1\SC(=S)N(C(C(=O)O)c2ccccc2)C1=O)=C\c1ccccc1	IC50		38540	nM			active	UO_0000065					0	CHEMBL1794550	PUBCHEM_BIOASSAY: Primary and Confirmatory Screening for Flavivirus Genomic Capping Enzyme Inhibition. (Class of assay: confirmatory) [Related pubchem assays (depositor defined):AID588708
CHEMBL4862397		None	543.71	2	5.72	34	CCCCCC(=O)N[C@H](C(=O)NCc1ccc(C(N)=O)cc1)c1ccc(OCc2ccc(C(C)(C)C)cc2)cc1	Inhibition	'<='	10	%				UO_0000187					0	CHEMBL4812530	Inhibition of NS2B-NS3 protease in DENV2proHeLa system assessed as inhibition of luciferase signal at 12.5 uM incubated for 24 hrs by luciferase reporter gene assay	B	BAO_0000219	cell-based format	dengue virus type 2	None	None	HeLa	None				CHEMBL5980	Dengue virus type 2 NS3 protein	Dengue virus type 2 (strain Thailand/16681/1984) (DENV-2)	SINGLE PROTEIN	CHEMBL4811254	1	Scientific Literature	J Med Chem	2021	None	Dose = 12.5 microM | TIME = 24.0 hr			10
CHEMBL4850918		None	493.65	0	4.41	13	CCCCCC(=O)N[C@H](C(=O)NCC1CCC(C(N)=O)CC1)c1ccc(OCc2ccccc2)cc1	EC50						Not Determined						0	CHEMBL4812531	Inhibition of NS2B-NS3 protease in DENV2proHeLa system assessed as inhibition of luciferase signal incubated for 24 hrs by luciferase reporter gene assay	B	BAO_0000219	cell-based format	dengue virus type 2	None	None	HeLa	None				CHEMBL5980	Dengue virus type 2 NS3 protein	Dengue virus type 2 (strain Thailand/16681/1984) (DENV-2)	SINGLE PROTEIN	CHEMBL4811254	1	Scientific Literature	J Med Chem	2021	None	TIME = 24.0 hr
CHEMBL4847174		None	505.57	1	2.5	47	COCCOCC(=O)N[C@H](C(=O)NCc1ccc(C(N)=O)cc1)c1ccc(OCc2ccccc2)cc1	EC50						Not Determined						0	CHEMBL4812531	Inhibition of NS2B-NS3 protease in DENV2proHeLa system assessed as inhibition of luciferase signal incubated for 24 hrs by luciferase reporter gene assay	B	BAO_0000219	cell-based format	dengue virus type 2	None	None	HeLa	None				CHEMBL5980	Dengue virus type 2 NS3 protein	Dengue virus type 2 (strain Thailand/16681/1984) (DENV-2)	SINGLE PROTEIN	CHEMBL4811254	1	Scientific Literature	J Med Chem	2021	None	TIME = 24.0 hr
CHEMBL4853910		None	473.57	0	4.74	16	CCCCCC(=O)N[C@H](C(=O)Nc1ccccc1C(N)=O)c1ccc(OCc2ccccc2)cc1	Inhibition	'='	13	%				UO_0000187					0	CHEMBL4812530	Inhibition of NS2B-NS3 protease in DENV2proHeLa system assessed as inhibition of luciferase signal at 12.5 uM incubated for 24 hrs by luciferase reporter gene assay	B	BAO_0000219	cell-based format	dengue virus type 2	None	None	HeLa	None				CHEMBL5980	Dengue virus type 2 NS3 protein	Dengue virus type 2 (strain Thailand/16681/1984) (DENV-2)	SINGLE PROTEIN	CHEMBL4811254	1	Scientific Literature	J Med Chem	2021	None	Dose = 12.5 microM | TIME = 24.0 hr			13
CHEMBL4872169		None	489.57	0	3	48	CCCC(O)C(=O)N[C@H](C(=O)NCc1ccc(C(N)=O)cc1)c1ccc(OCc2ccccc2)cc1	Inhibition	'<='	10	%				UO_0000187					0	CHEMBL4812530	Inhibition of NS2B-NS3 protease in DENV2proHeLa system assessed as inhibition of luciferase signal at 12.5 uM incubated for 24 hrs by luciferase reporter gene assay	B	BAO_0000219	cell-based format	dengue virus type 2	None	None	HeLa	None				CHEMBL5980	Dengue virus type 2 NS3 protein	Dengue virus type 2 (strain Thailand/16681/1984) (DENV-2)	SINGLE PROTEIN	CHEMBL4811254	1	Scientific Literature	J Med Chem	2021	None	Dose = 12.5 microM | TIME = 24.0 hr			10
CHEMBL4859476		None	519.6	1	4.55	52	NC(=O)c1ccc(CNC(=O)[C@@H](NC(=O)/C=C/c2ccccc2)c2ccc(OCc3ccccc3)cc2)cc1	Inhibition	'='	34	%				UO_0000187					0	CHEMBL4812530	Inhibition of NS2B-NS3 protease in DENV2proHeLa system assessed as inhibition of luciferase signal at 12.5 uM incubated for 24 hrs by luciferase reporter gene assay	B	BAO_0000219	cell-based format	dengue virus type 2	None	None	HeLa	None				CHEMBL5980	Dengue virus type 2 NS3 protein	Dengue virus type 2 (strain Thailand/16681/1984) (DENV-2)	SINGLE PROTEIN	CHEMBL4811254	1	Scientific Literature	J Med Chem	2021	None	Dose = 12.5 microM | TIME = 24.0 hr			34
CHEMBL4860417		None	562.67	2	5.08	87	NC(=O)c1cccc(NC(=O)[C@@H](NC(=O)C2CCN(c3ccccc3)CC2)c2ccc(OCc3ccccc3)cc2)c1	Inhibition	'='	46	%				UO_0000187					0	CHEMBL4812530	Inhibition of NS2B-NS3 protease in DENV2proHeLa system assessed as inhibition of luciferase signal at 12.5 uM incubated for 24 hrs by luciferase reporter gene assay	B	BAO_0000219	cell-based format	dengue virus type 2	None	None	HeLa	None				CHEMBL5980	Dengue virus type 2 NS3 protein	Dengue virus type 2 (strain Thailand/16681/1984) (DENV-2)	SINGLE PROTEIN	CHEMBL4811254	1	Scientific Literature	J Med Chem	2021	None	Dose = 12.5 microM | TIME = 24.0 hr	INHIBITOR		46
CHEMBL4852647		None	488.59	0	4.25	19	CCCCCC(=O)N[C@H](C(=O)NNc1ccc(C(N)=O)cc1)c1ccc(OCc2ccccc2)cc1	EC50	'='	8700	nM	5.06			UO_0000065	10.36	0.19	0.81	4.13	0	CHEMBL4812531	Inhibition of NS2B-NS3 protease in DENV2proHeLa system assessed as inhibition of luciferase signal incubated for 24 hrs by luciferase reporter gene assay	B	BAO_0000219	cell-based format	dengue virus type 2	None	None	HeLa	None				CHEMBL5980	Dengue virus type 2 NS3 protein	Dengue virus type 2 (strain Thailand/16681/1984) (DENV-2)	SINGLE PROTEIN	CHEMBL4811254	1	Scientific Literature	J Med Chem	2021	None	TIME = 24.0 hr	INHIBITOR		8.7
CHEMBL4856206		None	555.6	2	5.44	33	CCCCCC(=O)N[C@@H](C(=O)NCc1ccc(C(N)=O)cc1)c1ccc(OCc2ccc(C(F)(F)F)cc2)cc1	EC50						Not Determined						0	CHEMBL4812531	Inhibition of NS2B-NS3 protease in DENV2proHeLa system assessed as inhibition of luciferase signal incubated for 24 hrs by luciferase reporter gene assay	B	BAO_0000219	cell-based format	dengue virus type 2	None	None	HeLa	None				CHEMBL5980	Dengue virus type 2 NS3 protein	Dengue virus type 2 (strain Thailand/16681/1984) (DENV-2)	SINGLE PROTEIN	CHEMBL4811254	1	Scientific Literature	J Med Chem	2021	None	TIME = 24.0 hr
CHEMBL4853944		None	590.08	2	6.79	84	NC(=O)c1cccc(NC(=O)[C@@H](NC(=O)c2ccc(-c3ccc(Cl)cc3)cc2)c2ccc(OCc3ccccc3)cc2)c1	Ki	'='	4100	nM	5.39			UO_0000065	9.13	0.17	-1.4	4.87	0	CHEMBL4812538	Competitive inhibition of DENV2 NS2B-NS3 protease expressed in Escherichia coli BL21 lambda(DE3) using FRET substrate preincubated with enzyme for 15 mins followed by substrate addition for 15 mins by Michaelis-Menten based analysis	B	BAO_0000019	assay format	dengue virus type 2	None	None	None	None				CHEMBL5980	Dengue virus type 2 NS3 protein	Dengue virus type 2 (strain Thailand/16681/1984) (DENV-2)	SINGLE PROTEIN	CHEMBL4811254	1	Scientific Literature	J Med Chem	2021	None	TIME = 0.5 hr	INHIBITOR		4.1
CHEMBL4850580		None	517.63	1	4.43	36	CCCCCC(=O)N[C@H](C(=O)NCc1ccc(C(N)=O)cc1)c1ccc(OCc2cccc(OC)c2)cc1	Inhibition			%			Active	UO_0000187					0	CHEMBL4812539	Inhibition of DENV2 NS2B-NS3 protease expressed in Escherichia coli BL21 lambda(DE3) using FRET substrate preincubated with enzyme for 15 mins in presence of detergent CHAPS followed by substrate addition for 15 mins by fluorescence based analysis	B	BAO_0000019	assay format	dengue virus type 2	None	None	None	None				CHEMBL5980	Dengue virus type 2 NS3 protein	Dengue virus type 2 (strain Thailand/16681/1984) (DENV-2)	SINGLE PROTEIN	CHEMBL4811254	1	Scientific Literature	J Med Chem	2021	None	TIME = 0.5 hr	INHIBITOR
CHEMBL4862353		None	439.56	0	4.94	66	NCc1ccc(-c2ncc(NCC3CCNCC3)nc2-c2ccc(-c3ccoc3)cc2)cc1	IC50	'='	290	nM	6.54			UO_0000065	14.87	0.27	1.6	7.35	0	CHEMBL4811972	Inhibition Dengue serotype-2 NS3B/NS3 protease using 7-amino-4-methylcoumarin as substrate by fluorescence assay	B	BAO_0000357	single protein format	dengue virus type 2	None	None	None	None				CHEMBL5980	Dengue virus type 2 NS3 protein	Dengue virus type 2 (strain Thailand/16681/1984) (DENV-2)	SINGLE PROTEIN	CHEMBL4811233	1	Scientific Literature	J Med Chem	2021	None		INHIBITOR		0.29
CHEMBL4469970		None	1296.54	None	None	7	CC(=O)N[C@@H](CCCNC(=N)N)C(=O)N[C@@H](CCCNC(=N)N)C(=O)N[C@@H](CCCNC(=N)N)C(=O)N[C@@H](CCCNC(=N)N)C(=O)N[C@@H](Cc1cnc[nH]1)C(=O)N[C@@H](Cc1c[nH]c2ccccc12)C(=O)N[C@@H](CS)C(=O)N[C@@H](Cc1c[nH]c2ccccc12)C(N)=O	Ki	'='	400	nM	6.4			UO_0000065	4.93	None	None	None	0	CHEMBL4355606	Inhibition of Dengue virus serotype 1 NS2B-NS3 protease preincubated for 20 mins followed by Abz-RRRRSAG-nY-NH2 addition and measured for 60 mins by fluorescence method	B	BAO_0000357	single protein format	dengue virus type 1	None	None	None	None				CHEMBL5980	Dengue virus type 2 NS3 protein	Dengue virus type 2 (strain Thailand/16681/1984) (DENV-2)	SINGLE PROTEIN	CHEMBL4354802	1	Scientific Literature	Bioorg Med Chem	2019	None				0.4
CHEMBL1345808		None	333.82	0	1.87	SID14725262	Cc1ccc(N2C(=O)C(Cl)=C(N3CCN(C)CC3)C2=O)c(C)c1	IC50		40450	nM			active	UO_0000065					0	CHEMBL1794550	PUBCHEM_BIOASSAY: Primary and Confirmatory Screening for Flavivirus Genomic Capping Enzyme Inhibition. (Class of assay: confirmatory) [Related pubchem assays (depositor defined):AID588708
CHEMBL1400127		None	466.49	1	5.79	SID49668883	C=CCOc1ccc(C(c2c(C(=O)O)[nH]c3ccccc23)c2c(C(=O)O)[nH]c3ccccc23)cc1	IC50		22040	nM			active	UO_0000065					0	CHEMBL1794550	PUBCHEM_BIOASSAY: Primary and Confirmatory Screening for Flavivirus Genomic Capping Enzyme Inhibition. (Class of assay: confirmatory) [Related pubchem assays (depositor defined):AID588708
CHEMBL1411221		None	473.58	0	4.26	SID49730174	COc1cc(NC(=O)CSc2ncnc3sc4c(c23)CCC(C)C4)c(C(=O)O)cc1OC	IC50		86030	nM			active	UO_0000065					0	CHEMBL1794550	PUBCHEM_BIOASSAY: Primary and Confirmatory Screening for Flavivirus Genomic Capping Enzyme Inhibition. (Class of assay: confirmatory) [Related pubchem assays (depositor defined):AID588708
CHEMBL1506031		None	218.26	0	1.8	SID24804646	Nc1ccc(N2CCCCC2)c2nonc12	IC50		40560	nM			active	UO_0000065					0	CHEMBL1794550	PUBCHEM_BIOASSAY: Primary and Confirmatory Screening for Flavivirus Genomic Capping Enzyme Inhibition. (Class of assay: confirmatory) [Related pubchem assays (depositor defined):AID588708
CHEMBL1538460		None	192.17	0	1.22	SID26669308	O=C(O)/C=C/C(=O)c1ccc(O)cc1	IC50	'>'	100000	nM			active	UO_0000065					0	CHEMBL1794550	PUBCHEM_BIOASSAY: Primary and Confirmatory Screening for Flavivirus Genomic Capping Enzyme Inhibition. (Class of assay: confirmatory) [Related pubchem assays (depositor defined):AID588708
CHEMBL1325591		None	386.79	0	3.6	SID24834972	COc1cc(/C=C(\C#N)C(=O)Nc2ccccc2C(=O)O)cc(Cl)c1OC	IC50		60560	nM			active	UO_0000065					0	CHEMBL1794550	PUBCHEM_BIOASSAY: Primary and Confirmatory Screening for Flavivirus Genomic Capping Enzyme Inhibition. (Class of assay: confirmatory) [Related pubchem assays (depositor defined):AID588708
CHEMBL1704513		None	544.51	2	2.85	SID85148329	Cc1cc(O)c2c(c1)C(=O)[C@@]13Oc4c5c(c(O)c6c(O)cc(C)cc46)C(=O)C[C@H](O)[C@H]5[C@@H]1[C@@H](O)CC(=O)C3=C2O	IC50		16720	nM			active	UO_0000065					0	CHEMBL1794550	PUBCHEM_BIOASSAY: Primary and Confirmatory Screening for Flavivirus Genomic Capping Enzyme Inhibition. (Class of assay: confirmatory) [Related pubchem assays (depositor defined):AID588708
CHEMBL1724452		None	529.5	0	4.04	SID92764856	C[n+]1c(-c2ccccc2)cc2c(=Cc3ccc([N+](=O)[O-])cc3)c3ccccc3n21.O=S(=O)([O-])C(F)(F)F	IC50		14250	nM			active	UO_0000065					0	CHEMBL1794550	PUBCHEM_BIOASSAY: Primary and Confirmatory Screening for Flavivirus Genomic Capping Enzyme Inhibition. (Class of assay: confirmatory) [Related pubchem assays (depositor defined):AID588708
CHEMBL1332506		None	374.35	0	3.11	SID47202925	O=C1NN(c2ccccc2)C(=O)/C1=C/c1ccc(-c2ccc(C(=O)O)cc2)o1	IC50	'>'	100000	nM			active	UO_0000065					0	CHEMBL1794550	PUBCHEM_BIOASSAY: Primary and Confirmatory Screening for Flavivirus Genomic Capping Enzyme Inhibition. (Class of assay: confirmatory) [Related pubchem assays (depositor defined):AID588708
CHEMBL1568643		None	475.48	0	4.72	SID17407349	O=C1Nc2ccc(F)cc2C12Nc1ccccc1-c1nnc(SCc3ccccc3F)nc1O2	IC50		30830	nM			active	UO_0000065					0	CHEMBL1794550	PUBCHEM_BIOASSAY: Primary and Confirmatory Screening for Flavivirus Genomic Capping Enzyme Inhibition. (Class of assay: confirmatory) [Related pubchem assays (depositor defined):AID588708
CHEMBL1456635		None	356.43	0	3.61	SID26659016	O=C(O)c1ccc(/C=C2\SC(=S)N(Nc3ccccc3)C2=O)cc1	IC50		58040	nM			active	UO_0000065					0	CHEMBL1794550	PUBCHEM_BIOASSAY: Primary and Confirmatory Screening for Flavivirus Genomic Capping Enzyme Inhibition. (Class of assay: confirmatory) [Related pubchem assays (depositor defined):AID588708
CHEMBL1427750		None	230.29	0	1.59	SID24823911	O=C1NC(=S)N/C1=C/C=C/c1ccccc1	IC50		99770	nM			active	UO_0000065					0	CHEMBL1794550	PUBCHEM_BIOASSAY: Primary and Confirmatory Screening for Flavivirus Genomic Capping Enzyme Inhibition. (Class of assay: confirmatory) [Related pubchem assays (depositor defined):AID588708
CHEMBL4447388		None	940.12	3	-2.94	Table 1
CHEMBL63883		None	293.32	0	3.81	SID49725024	COc1ccc(NC(=O)c2cc3ccccc3cc2O)cc1	IC50	'>'	100000	nM			active	UO_0000065					0	CHEMBL1794550	PUBCHEM_BIOASSAY: Primary and Confirmatory Screening for Flavivirus Genomic Capping Enzyme Inhibition. (Class of assay: confirmatory) [Related pubchem assays (depositor defined):AID588708
CHEMBL1601789		None	453.09	0	4.17	SID49667876	O=C(O)COc1ccc(Br)cc1/C=C1\C(=O)Nc2ccc(Br)cc21	IC50		29320	nM			active	UO_0000065					0	CHEMBL1794550	PUBCHEM_BIOASSAY: Primary and Confirmatory Screening for Flavivirus Genomic Capping Enzyme Inhibition. (Class of assay: confirmatory) [Related pubchem assays (depositor defined):AID588708
CHEMBL1383256		None	501.37	1	4.29	SID49724882	O=C(O)c1ccc(Cl)c(S(=O)(=O)Nc2ccc(S(=O)(=O)Nc3cccc(Cl)c3)cc2)c1	IC50		65680	nM			active	UO_0000065					0	CHEMBL1794550	PUBCHEM_BIOASSAY: Primary and Confirmatory Screening for Flavivirus Genomic Capping Enzyme Inhibition. (Class of assay: confirmatory) [Related pubchem assays (depositor defined):AID588708
CHEMBL1333250		None	426.48	0	3.55	SID49724792	O=C(O)c1ccccc1NS(=O)(=O)c1cccc(-n2sc3ccccc3c2=O)c1	IC50		46440	nM			active	UO_0000065					0	CHEMBL1794550	PUBCHEM_BIOASSAY: Primary and Confirmatory Screening for Flavivirus Genomic Capping Enzyme Inhibition. (Class of assay: confirmatory) [Related pubchem assays (depositor defined):AID588708
CHEMBL3144974		None	496.57	0	4.46	SID17507652	COc1cccc(C(c2c(C)[nH]n(-c3ccccc3)c2=O)c2c(C)[nH]n(-c3ccccc3)c2=O)c1OC	IC50		61100	nM			active	UO_0000065					0	CHEMBL1794550	PUBCHEM_BIOASSAY: Primary and Confirmatory Screening for Flavivirus Genomic Capping Enzyme Inhibition. (Class of assay: confirmatory) [Related pubchem assays (depositor defined):AID588708
CHEMBL1303426		None	400.78	0	3.33	SID24804310	Cc1c(Nc2cc(Cl)c3nonc3c2[N+](=O)[O-])c(=O)n(-c2ccccc2)n1C	IC50		21440	nM			active	UO_0000065					0	CHEMBL1794550	PUBCHEM_BIOASSAY: Primary and Confirmatory Screening for Flavivirus Genomic Capping Enzyme Inhibition. (Class of assay: confirmatory) [Related pubchem assays (depositor defined):AID588708
CHEMBL1382785		None	553.53	1	4.42	SID24838008	O=C(O)c1ccccc1NS(=O)(=O)c1ccc(NN=C(S)Nc2ccc(OC(F)F)cc2)c([N+](=O)[O-])c1	IC50		18530	nM			active	UO_0000065					0	CHEMBL1794550	PUBCHEM_BIOASSAY: Primary and Confirmatory Screening for Flavivirus Genomic Capping Enzyme Inhibition. (Class of assay: confirmatory) [Related pubchem assays (depositor defined):AID588708
CHEMBL1400620		None	422.82	0	4.07	SID24785784	Cc1cccc(N2NC(=O)/C(=C/c3ccc(-c4ccc(Cl)c(C(=O)O)c4)o3)C2=O)c1	IC50		22480	nM			active	UO_0000065					0	CHEMBL1794550	PUBCHEM_BIOASSAY: Primary and Confirmatory Screening for Flavivirus Genomic Capping Enzyme Inhibition. (Class of assay: confirmatory) [Related pubchem assays (depositor defined):AID588708
CHEMBL1562359		None	305.68	0	1.39	SID24830920	Cn1nc([N+](=O)[O-])c(C(C#N)c2ccccn2)c(Cl)c1=O	IC50		26450	nM			active	UO_0000065					0	CHEMBL1794550	PUBCHEM_BIOASSAY: Primary and Confirmatory Screening for Flavivirus Genomic Capping Enzyme Inhibition. (Class of assay: confirmatory) [Related pubchem assays (depositor defined):AID588708
CHEMBL1569215		None	408.8	0	3.76	SID24803696	O=C1NN(c2ccc(Cl)cc2)C(=O)/C1=C\c1ccc(-c2cccc(C(=O)O)c2)o1	IC50		77290	nM			active	UO_0000065					0	CHEMBL1794550	PUBCHEM_BIOASSAY: Primary and Confirmatory Screening for Flavivirus Genomic Capping Enzyme Inhibition. (Class of assay: confirmatory) [Related pubchem assays (depositor defined):AID588708
CHEMBL4519077		None	566.66	2	-0.43	21	N=C(N)NCCC[C@H](NC(=O)C(=O)c1ccccc1)C(=O)N[C@@H](CCCCN)C(=O)N[C@@H](C(N)=O)c1ccccc1	Inhibition	'='	94	%				UO_0000187					0	CHEMBL4390122	Inhibition of Dengue virus serotype 2 NS2B-NS3 protease at 50 uM preincubated with protein for 15 mins followed by Abz-Nle-Lys-Arg-Arg-Ser-3-(NO2)Tyr substrate addition and measured by continuous fluorometric analysis relative to control	B	BAO_0000357	single protein format	dengue virus type 2	None	None	None	None				CHEMBL5980	Dengue virus type 2 NS3 protein	Dengue virus type 2 (strain Thailand/16681/1984) (DENV-2)	SINGLE PROTEIN	CHEMBL4387750	1	Scientific Literature	Bioorg Med Chem Lett	2019	None				94
CHEMBL4470468		None	538.65	2	0.18	22	N=C(N)NCCC[C@H](NC(=O)c1ccccc1)C(=O)N[C@@H](CCCCN)C(=O)N(CC(N)=O)c1ccccc1	Inhibition	'='	28.9	%				UO_0000187					0	CHEMBL4390122	Inhibition of Dengue virus serotype 2 NS2B-NS3 protease at 50 uM preincubated with protein for 15 mins followed by Abz-Nle-Lys-Arg-Arg-Ser-3-(NO2)Tyr substrate addition and measured by continuous fluorometric analysis relative to control	B	BAO_0000357	single protein format	dengue virus type 2	None	None	None	None				CHEMBL5980	Dengue virus type 2 NS3 protein	Dengue virus type 2 (strain Thailand/16681/1984) (DENV-2)	SINGLE PROTEIN	CHEMBL4387750	1	Scientific Literature	Bioorg Med Chem Lett	2019	None				28.9
CHEMBL4468338		None	507.64	1	2.12	(3S)-7	CCCC[C@H](NC(=O)[C@H](CCCCN)NC(=O)c1ccccc1)C(=O)N[C@H]1CN(c2ccccc2)C1=O	Inhibition	'<'	20	%				UO_0000187					0	CHEMBL4379942	Inhibition of Dengue virus NS2B-NS3 protease at 50 uM using 2-Abz-Nle-Lys-Arg-Arg-Ser-(3-NO2)-Tyr-NH2 FRET substrate preincubated for 15 mins followed by substrate addition measured after 15 mins by fluorimetric analysis relative to control	B	BAO_0000357	single protein format	Dengue virus	None	None	None	None				CHEMBL5980	Dengue virus type 2 NS3 protein	Dengue virus type 2 (strain Thailand/16681/1984) (DENV-2)	SINGLE PROTEIN	CHEMBL4376846	1	Scientific Literature	J Med Chem	2020	None				20
CHEMBL4561419		None	807.93	2	2.77	(3R)-11e	N=C(N)NCCC[C@H](NC(=O)c1ccccc1)C(=O)N[C@@H](CCCCN)C(=O)N[C@@H](C(=O)N[C@@H]1CN(c2cccc(F)c2)C1=O)c1ccc(OCc2ccccc2)cc1	IC50	'='	12400	nM	4.91			UO_0000065	6.07	0.11	2.14	2.1	0	CHEMBL4379943	Inhibition of Dengue virus NS2B-NS3 protease using 2-Abz-Nle-Lys-Arg-Arg-Ser-(3-NO2)-Tyr-NH2 FRET substrate preincubated for 15 mins followed by substrate addition measured after 15 mins by fluorimetric analysis	B	BAO_0000357	single protein format	Dengue virus	None	None	None	None				CHEMBL5980	Dengue virus type 2 NS3 protein	Dengue virus type 2 (strain Thailand/16681/1984) (DENV-2)	SINGLE PROTEIN	CHEMBL4376846	1	Scientific Literature	J Med Chem	2020	None				12.4
CHEMBL3741422		None	644.78	2	1.58	MB-53	N=C(N)NCCC[C@H](NC(=O)c1ccccc1)C(=O)N[C@@H](CCCCN)C(=O)N[C@@H](C(N)=O)c1ccc(OCc2ccccc2)cc1	TIME	'='	7	hr				UO_0000032					0	CHEMBL4379961	Substrate activity at Dengue virus NS2B-NS3 protease assessed as time taken for peptide cleavage at 100 uM incubated for 11 hrs by HPLC-ESI/MS analysis	A	BAO_0000357	single protein format	Dengue virus	None	None	None	None				CHEMBL5980	Dengue virus type 2 NS3 protein	Dengue virus type 2 (strain Thailand/16681/1984) (DENV-2)	SINGLE PROTEIN	CHEMBL4376846	1	Scientific Literature	J Med Chem	2020	None				7
CHEMBL4103625		None	368.35	0	3.01	ZD-14	O=C1[C@@H]2CCCN2[C@@H](c2cccc([N+](=O)[O-])c2)N1c1ccc([N+](=O)[O-])cc1	Inhibition			%			Active	UO_0000187					0	CHEMBL4396645	Inhibition of Dengue virus 2 NS2B-NS3 protease	B	BAO_0000357	single protein format	dengue virus type 2	None	None	None	None				CHEMBL5980	Dengue virus type 2 NS3 protein	Dengue virus type 2 (strain Thailand/16681/1984) (DENV-2)	SINGLE PROTEIN	CHEMBL4393731	1	Scientific Literature	Bioorg Med Chem	2019	None
CHEMBL4093736		None	357.8	0	3.76	ZD-10	O=C1[C@@H]2CCCN2[C@@H](c2ccc(Cl)cc2)N1c1ccc([N+](=O)[O-])cc1	Inhibition			%			Active	UO_0000187					0	CHEMBL4396645	Inhibition of Dengue virus 2 NS2B-NS3 protease	B	BAO_0000357	single protein format	dengue virus type 2	None	None	None	None				CHEMBL5980	Dengue virus type 2 NS3 protein	Dengue virus type 2 (strain Thailand/16681/1984) (DENV-2)	SINGLE PROTEIN	CHEMBL4393731	1	Scientific Literature	Bioorg Med Chem	2019	None
CHEMBL1464042		None	387.46	0	4.08	SID26729805	COC(=O)c1sc(-c2ccc(C(C)(C)C)cc2)cc1NC(=O)/C=C/C(=O)O	IC50		65210	nM			active	UO_0000065					0	CHEMBL1794550	PUBCHEM_BIOASSAY: Primary and Confirmatory Screening for Flavivirus Genomic Capping Enzyme Inhibition. (Class of assay: confirmatory) [Related pubchem assays (depositor defined):AID588708
CHEMBL1408705		None	332.38	0	2.72	SID17505330	O=C1NC(=S)N(c2ccccc2F)C(=O)/C1=C\c1cccs1	IC50		70330	nM			active	UO_0000065					0	CHEMBL1794550	PUBCHEM_BIOASSAY: Primary and Confirmatory Screening for Flavivirus Genomic Capping Enzyme Inhibition. (Class of assay: confirmatory) [Related pubchem assays (depositor defined):AID588708
CHEMBL5201148		None	389.22	None	None	30	COc1cccc(COc2cccc(C(=O)Nc3ccc4c(c3)B(O)OC4)c2)c1	EC50	'='	1100	nM	5.96			UO_0000065	15.31	None	None	None	0	CHEMBL5118574	Inhibition of full length DENV2 NS2B-NS3 protease in human HeLa cells expressing luciferase reporter gene incubated for 24 hrs by luminescence analysis	B	BAO_0000219	cell-based format	dengue virus type 2	None	None	HeLa	None				CHEMBL5980	Dengue virus type 2 NS3 protein	Dengue virus type 2 (strain Thailand/16681/1984) (DENV-2)	SINGLE PROTEIN	CHEMBL5113504	1	Scientific Literature	Eur J Med Chem	2022	None	TIME = 24.0 hr	INHIBITOR		1.1
CHEMBL443052	TAVABOROLE	4	151.93	None	None	Tavaborole	OB1OCc2cc(F)ccc21	Inhibition	'='	15.3	%				UO_0000187					0	CHEMBL5118575	Inhibition of full length DENV2 NS2B-NS3 protease in human HeLa cells expressing luciferase reporter gene at 12.5 uM incubated for 24 hrs by luminescence analysis relative to control	B	BAO_0000219	cell-based format	dengue virus type 2	None	None	HeLa	None				CHEMBL5980	Dengue virus type 2 NS3 protein	Dengue virus type 2 (strain Thailand/16681/1984) (DENV-2)	SINGLE PROTEIN	CHEMBL5113504	1	Scientific Literature	Eur J Med Chem	2022	None	Dose = 12.5 microM | TIME = 24.0 hr			15.3
CHEMBL5205883		None	191	None	None	4	N=C(N)Nc1ccc2c(c1)B(O)OC2	EC50						ND						0	CHEMBL5118574	Inhibition of full length DENV2 NS2B-NS3 protease in human HeLa cells expressing luciferase reporter gene incubated for 24 hrs by luminescence analysis	B	BAO_0000219	cell-based format	dengue virus type 2	None	None	HeLa	None				CHEMBL5980	Dengue virus type 2 NS3 protein	Dengue virus type 2 (strain Thailand/16681/1984) (DENV-2)	SINGLE PROTEIN	CHEMBL5113504	1	Scientific Literature	Eur J Med Chem	2022	None	TIME = 24.0 hr
CHEMBL5178078		None	337.59	None	None	12	CN(c1ccc2c(c1)B(O)OC2)S(=O)(=O)c1ccc(Cl)cc1	Inhibition			%			NA	UO_0000187					0	CHEMBL5118596	Inhibition of full length DENV2 NS2B-NS3 protease using 2-Abz-Nle-Lys-Arg-Arg-Ser-Tyr(3-NO2)-NH2 as substrate at 50 uM preincubated for 15 mins followed by substrate addition and measured after 15 mins by FRET assay	B	BAO_0000357	single protein format	dengue virus type 2	None	None	None	None				CHEMBL5980	Dengue virus type 2 NS3 protein	Dengue virus type 2 (strain Thailand/16681/1984) (DENV-2)	SINGLE PROTEIN	CHEMBL5113504	1	Scientific Literature	Eur J Med Chem	2022	None	Dose = 50.0 microM | TIME = 0.5 hr
CHEMBL5201309		None	283.09	None	None	14	O=C(Nc1ccc2c(c1)B(O)OC2)OCc1ccccc1	Inhibition			%			NA	UO_0000187					0	CHEMBL5118596	Inhibition of full length DENV2 NS2B-NS3 protease using 2-Abz-Nle-Lys-Arg-Arg-Ser-Tyr(3-NO2)-NH2 as substrate at 50 uM preincubated for 15 mins followed by substrate addition and measured after 15 mins by FRET assay	B	BAO_0000357	single protein format	dengue virus type 2	None	None	None	None				CHEMBL5980	Dengue virus type 2 NS3 protein	Dengue virus type 2 (strain Thailand/16681/1984) (DENV-2)	SINGLE PROTEIN	CHEMBL5113504	1	Scientific Literature	Eur J Med Chem	2022	None	Dose = 50.0 microM | TIME = 0.5 hr
CHEMBL5169561		None	393.63	None	None	32	O=C(Nc1ccc2c(c1)B(O)OC2)c1cccc(OCc2ccc(Cl)cc2)c1	Inhibition			%			NA	UO_0000187					0	CHEMBL5118596	Inhibition of full length DENV2 NS2B-NS3 protease using 2-Abz-Nle-Lys-Arg-Arg-Ser-Tyr(3-NO2)-NH2 as substrate at 50 uM preincubated for 15 mins followed by substrate addition and measured after 15 mins by FRET assay	B	BAO_0000357	single protein format	dengue virus type 2	None	None	None	None				CHEMBL5980	Dengue virus type 2 NS3 protein	Dengue virus type 2 (strain Thailand/16681/1984) (DENV-2)	SINGLE PROTEIN	CHEMBL5113504	1	Scientific Literature	Eur J Med Chem	2022	None	Dose = 50.0 microM | TIME = 0.5 hr
CHEMBL3145001		None	480.52	0	4.14	SID22412301	Cc1[nH]n(-c2ccccc2)c(=O)c1C(c1ccc(C(=O)O)cc1)c1c(C)[nH]n(-c2ccccc2)c1=O	IC50		20950	nM			active	UO_0000065					0	CHEMBL1794550	PUBCHEM_BIOASSAY: Primary and Confirmatory Screening for Flavivirus Genomic Capping Enzyme Inhibition. (Class of assay: confirmatory) [Related pubchem assays (depositor defined):AID588708
CHEMBL1603886		None	290.75	0	2.5	SID7978315	O=C1C(Cl)=C(N2CCCCC2)C(=O)N1c1ccccc1	IC50		66860	nM			active	UO_0000065					0	CHEMBL1794550	PUBCHEM_BIOASSAY: Primary and Confirmatory Screening for Flavivirus Genomic Capping Enzyme Inhibition. (Class of assay: confirmatory) [Related pubchem assays (depositor defined):AID588708
CHEMBL1891071		None	378.37	0	1.51	SID103050345	CC(=O)N1CCc2c(sc(NC(=O)c3ccc([N+](=O)[O-])o3)c2C(N)=O)C1	IC50		89340	nM			active	UO_0000065					0	CHEMBL1794550	PUBCHEM_BIOASSAY: Primary and Confirmatory Screening for Flavivirus Genomic Capping Enzyme Inhibition. (Class of assay: confirmatory) [Related pubchem assays (depositor defined):AID588708
CHEMBL1495157		None	399.83	0	4.56	SID14737256	CCOC(=O)C1(C)C(N=Nc2cccc(Cl)c2)=C(O)C(=O)N1c1ccccc1	IC50		18380	nM			active	UO_0000065					0	CHEMBL1794550	PUBCHEM_BIOASSAY: Primary and Confirmatory Screening for Flavivirus Genomic Capping Enzyme Inhibition. (Class of assay: confirmatory) [Related pubchem assays (depositor defined):AID588708
CHEMBL1319867		None	306.67	0	3.23	SID49642682	O=[N+]([O-])c1c(Nc2ccccc2O)cc(Cl)c2nonc12	IC50		9700	nM			active	UO_0000065					0	CHEMBL1794550	PUBCHEM_BIOASSAY: Primary and Confirmatory Screening for Flavivirus Genomic Capping Enzyme Inhibition. (Class of assay: confirmatory) [Related pubchem assays (depositor defined):AID588708
CHEMBL1566786		None	474.43	1	5.11	SID17507585	COc1cc(/C=C2\C(=O)N(c3ccccc3)N=C2C)ccc1Oc1ccc([N+](=O)[O-])cc1[N+](=O)[O-]	IC50		58000	nM			active	UO_0000065					0	CHEMBL1794550	PUBCHEM_BIOASSAY: Primary and Confirmatory Screening for Flavivirus Genomic Capping Enzyme Inhibition. (Class of assay: confirmatory) [Related pubchem assays (depositor defined):AID588708
CHEMBL1370708		None	449.47	0	2.56	SID14740165	COc1cc(/C=C2/SC(NS(=O)(=O)c3ccccc3)=NC2=O)c([N+](=O)[O-])cc1OC	IC50		45790	nM			active	UO_0000065					0	CHEMBL1794550	PUBCHEM_BIOASSAY: Primary and Confirmatory Screening for Flavivirus Genomic Capping Enzyme Inhibition. (Class of assay: confirmatory) [Related pubchem assays (depositor defined):AID588708
CHEMBL1890961		None	199.21	0	1.11	SID99356243	O=C1C=C(N2CC2)c2ccccc2C1=O	IC50		29730	nM			active	UO_0000065					0	CHEMBL1794550	PUBCHEM_BIOASSAY: Primary and Confirmatory Screening for Flavivirus Genomic Capping Enzyme Inhibition. (Class of assay: confirmatory) [Related pubchem assays (depositor defined):AID588708
CHEMBL1984240		None	375.41	0	2.36	SID24834299	COCC/N=c1\scc(-c2ccco2)n1/N=C/c1ccc(O)c(O)c1O	IC50	'>'	100000	nM			active	UO_0000065					0	CHEMBL1794550	PUBCHEM_BIOASSAY: Primary and Confirmatory Screening for Flavivirus Genomic Capping Enzyme Inhibition. (Class of assay: confirmatory) [Related pubchem assays (depositor defined):AID588708
CHEMBL1387631		None	275.69	0	2.67	SID49670013	C#CCOc1ccc(/C=C2/C(=O)ON=C2C)cc1Cl	IC50		97080	nM			active	UO_0000065					0	CHEMBL1794550	PUBCHEM_BIOASSAY: Primary and Confirmatory Screening for Flavivirus Genomic Capping Enzyme Inhibition. (Class of assay: confirmatory) [Related pubchem assays (depositor defined):AID588708
CHEMBL3197063		None	387.41	0	4.97	SID26658936	O=C(O)c1ccc(N/N=C/c2cn(Cc3ccccc3F)c3ccccc23)cc1	IC50		64080	nM			active	UO_0000065					0	CHEMBL1794550	PUBCHEM_BIOASSAY: Primary and Confirmatory Screening for Flavivirus Genomic Capping Enzyme Inhibition. (Class of assay: confirmatory) [Related pubchem assays (depositor defined):AID588708
CHEMBL1551717		None	439.45	0	4.18	SID49815861	COC(=O)c1c(C)oc2c1cc(NS(=O)(=O)c1ccc(C(=O)O)cc1)c1ccccc12	IC50		69000	nM			active	UO_0000065					0	CHEMBL1794550	PUBCHEM_BIOASSAY: Primary and Confirmatory Screening for Flavivirus Genomic Capping Enzyme Inhibition. (Class of assay: confirmatory) [Related pubchem assays (depositor defined):AID588708
CHEMBL1465938		None	419.48	0	3.53	SID49725028	COc1ccc(S(=O)(=O)Nc2cc(SCC(=O)O)c(O)c3ccccc23)cc1	IC50		7220	nM			active	UO_0000065					0	CHEMBL1794550	PUBCHEM_BIOASSAY: Primary and Confirmatory Screening for Flavivirus Genomic Capping Enzyme Inhibition. (Class of assay: confirmatory) [Related pubchem assays (depositor defined):AID588708
CHEMBL3186541		None	494.59	0	4.05	SID49716279	CC(C)c1ccc(S(=O)(=O)/N=C2\C=C(NS(=O)(=O)c3ccccc3)C(=O)c3ccccc32)cc1	IC50		25670	nM			active	UO_0000065					0	CHEMBL1794550	PUBCHEM_BIOASSAY: Primary and Confirmatory Screening for Flavivirus Genomic Capping Enzyme Inhibition. (Class of assay: confirmatory) [Related pubchem assays (depositor defined):AID588708
CHEMBL1377516		None	522.84	2	6.53	SID56463407	O=C(O)C1=CC[C@@H](c2ccc(Cl)cc2)N(S(=O)(=O)c2ccc(Cl)cc2)[C@H]1c1cccc(Cl)c1	IC50		37420	nM			active	UO_0000065					0	CHEMBL1794550	PUBCHEM_BIOASSAY: Primary and Confirmatory Screening for Flavivirus Genomic Capping Enzyme Inhibition. (Class of assay: confirmatory) [Related pubchem assays (depositor defined):AID588708
CHEMBL1377465		None	431.53	0	4.76	SID24782655	COc1cc(CN2CCCC(C(=O)c3ccc4c5c(cccc35)CC4)C2)cc(OC)c1O	IC50		97690	nM			active	UO_0000065					0	CHEMBL1794550	PUBCHEM_BIOASSAY: Primary and Confirmatory Screening for Flavivirus Genomic Capping Enzyme Inhibition. (Class of assay: confirmatory) [Related pubchem assays (depositor defined):AID588708
CHEMBL1435111		None	559.26	1	4.54	SID85268614	O=C(NN=Cc1cc(Br)c(O)c(Br)c1)c1ccc(NS(=O)(=O)c2cccs2)cc1	IC50		53730	nM			active	UO_0000065					0	CHEMBL1794550	PUBCHEM_BIOASSAY: Primary and Confirmatory Screening for Flavivirus Genomic Capping Enzyme Inhibition. (Class of assay: confirmatory) [Related pubchem assays (depositor defined):AID588708
CHEMBL1702945		None	315.35	0	2.67	SID92764529	Nc1ccc(S(=O)(=O)c2cc(O)c3ccccc3c2O)cc1	IC50		5470	nM			active	UO_0000065					0	CHEMBL1794550	PUBCHEM_BIOASSAY: Primary and Confirmatory Screening for Flavivirus Genomic Capping Enzyme Inhibition. (Class of assay: confirmatory) [Related pubchem assays (depositor defined):AID588708
CHEMBL1360321		None	265.18	0	0.28	SID24822940	CN1C(=O)NC(=O)/C(=C\c2ccc([N+](=O)[O-])o2)C1=O	IC50		42560	nM			active	UO_0000065					0	CHEMBL1794550	PUBCHEM_BIOASSAY: Primary and Confirmatory Screening for Flavivirus Genomic Capping Enzyme Inhibition. (Class of assay: confirmatory) [Related pubchem assays (depositor defined):AID588708
CHEMBL1444119		None	456.93	0	4.11	SID24836866	O=C(O)/C(=C\c1ccc(Cl)c([N+](=O)[O-])c1)c1ccc(S(=O)(=O)N2CCCCC2)s1	IC50		81430	nM			active	UO_0000065					0	CHEMBL1794550	PUBCHEM_BIOASSAY: Primary and Confirmatory Screening for Flavivirus Genomic Capping Enzyme Inhibition. (Class of assay: confirmatory) [Related pubchem assays (depositor defined):AID588708
CHEMBL1589514		None	328.35	0	2.12	SID49665224	COc1ccc(N2C(=O)/C(=C/c3ccco3)C(=O)NC2=S)cc1	IC50	'>'	100000	nM			active	UO_0000065					0	CHEMBL1794550	PUBCHEM_BIOASSAY: Primary and Confirmatory Screening for Flavivirus Genomic Capping Enzyme Inhibition. (Class of assay: confirmatory) [Related pubchem assays (depositor defined):AID588708
CHEMBL1409780		None	438.53	0	4.17	SID49816240	O=C(CCN1C(=O)/C(=C\C=C\c2ccccc2)SC1=S)Nc1ccccc1C(=O)O	IC50		64260	nM			active	UO_0000065					0	CHEMBL1794550	PUBCHEM_BIOASSAY: Primary and Confirmatory Screening for Flavivirus Genomic Capping Enzyme Inhibition. (Class of assay: confirmatory) [Related pubchem assays (depositor defined):AID588708
CHEMBL1340284		None	291.31	0	3.66	SID47201032	O=C(O)/C=C/C(=O)c1c(-c2ccccc2)[nH]c2ccccc12	IC50	'>'	100000	nM			active	UO_0000065					0	CHEMBL1794550	PUBCHEM_BIOASSAY: Primary and Confirmatory Screening for Flavivirus Genomic Capping Enzyme Inhibition. (Class of assay: confirmatory) [Related pubchem assays (depositor defined):AID588708
CHEMBL1379740		None	238.29	0	3.41	SID26665104	COc1cccc2nc3cc(C)c(C)cc3nc12	IC50		62180	nM			active	UO_0000065					0	CHEMBL1794550	PUBCHEM_BIOASSAY: Primary and Confirmatory Screening for Flavivirus Genomic Capping Enzyme Inhibition. (Class of assay: confirmatory) [Related pubchem assays (depositor defined):AID588708
CHEMBL1448367		None	457.55	0	4.42	SID22411669	CCCOC(=O)c1c(-c2ccc(C)cc2C)csc1NC(=O)C1C2CCC(O2)C1C(=O)O	IC50		55020	nM			active	UO_0000065					0	CHEMBL1794550	PUBCHEM_BIOASSAY: Primary and Confirmatory Screening for Flavivirus Genomic Capping Enzyme Inhibition. (Class of assay: confirmatory) [Related pubchem assays (depositor defined):AID588708
CHEMBL1409585		None	362.38	0	4.3	SID22401790	O=C1/C(=C/c2ccc(C(=O)O)cc2)CCC/C1=C\c1ccc(C(=O)O)cc1	IC50	'>'	100000	nM			active	UO_0000065					0	CHEMBL1794550	PUBCHEM_BIOASSAY: Primary and Confirmatory Screening for Flavivirus Genomic Capping Enzyme Inhibition. (Class of assay: confirmatory) [Related pubchem assays (depositor defined):AID588708
CHEMBL1447211		None	408.42	0	4.65	SID24820887	CC1=C(C#N)c2nc(N)c(C#N)c(C)c2/C1=C\c1ccc(-c2ccccc2C(=O)O)o1	IC50		27180	nM			active	UO_0000065					0	CHEMBL1794550	PUBCHEM_BIOASSAY: Primary and Confirmatory Screening for Flavivirus Genomic Capping Enzyme Inhibition. (Class of assay: confirmatory) [Related pubchem assays (depositor defined):AID588708
CHEMBL1336916		None	453.57	1	6.22	SID17387198	COc1ccccc1-c1cc(C(=O)Nc2sc3c(c2C#N)CCC(C)C3)c2ccccc2n1	IC50		97810	nM			active	UO_0000065					0	CHEMBL1794550	PUBCHEM_BIOASSAY: Primary and Confirmatory Screening for Flavivirus Genomic Capping Enzyme Inhibition. (Class of assay: confirmatory) [Related pubchem assays (depositor defined):AID588708
CHEMBL1364384		None	352.77	0	1.36	SID7973560	COc1ccc(OC)c(N2C(=O)C(Cl)=C(N3CCOCC3)C2=O)c1	IC50		18060	nM			active	UO_0000065					0	CHEMBL1794550	PUBCHEM_BIOASSAY: Primary and Confirmatory Screening for Flavivirus Genomic Capping Enzyme Inhibition. (Class of assay: confirmatory) [Related pubchem assays (depositor defined):AID588708
CHEMBL1354710		None	510.06	2	6.66	SID56463403	Cc1ccc(S(=O)(=O)N2[C@@H](c3cccc(Cl)c3)C(C(=O)O)=CC[C@H]2c2ccc(C(C)C)cc2)cc1	IC50		36260	nM			active	UO_0000065					0	CHEMBL1794550	PUBCHEM_BIOASSAY: Primary and Confirmatory Screening for Flavivirus Genomic Capping Enzyme Inhibition. (Class of assay: confirmatory) [Related pubchem assays (depositor defined):AID588708
CHEMBL3145089		None	496.57	0	4.46	SID17507063	COc1ccc(C(c2c(C)[nH]n(-c3ccccc3)c2=O)c2c(C)[nH]n(-c3ccccc3)c2=O)cc1OC	IC50		35920	nM			active	UO_0000065					0	CHEMBL1794550	PUBCHEM_BIOASSAY: Primary and Confirmatory Screening for Flavivirus Genomic Capping Enzyme Inhibition. (Class of assay: confirmatory) [Related pubchem assays (depositor defined):AID588708
CHEMBL1386851		None	378.88	0	3.26	SID24837870	COc1cc(C(=S)N2CCN(c3ccccc3Cl)CC2)cc(O)c1O	IC50	'>'	100000	nM			active	UO_0000065					0	CHEMBL1794550	PUBCHEM_BIOASSAY: Primary and Confirmatory Screening for Flavivirus Genomic Capping Enzyme Inhibition. (Class of assay: confirmatory) [Related pubchem assays (depositor defined):AID588708
CHEMBL1359508		None	462.04	1	6.71	SID49716334	CSc1ccc(-c2sc(Nc3cccc4ccccc34)n[n+]2-c2ccccc2)cc1.[Cl-]	IC50		44480	nM			active	UO_0000065					0	CHEMBL1794550	PUBCHEM_BIOASSAY: Primary and Confirmatory Screening for Flavivirus Genomic Capping Enzyme Inhibition. (Class of assay: confirmatory) [Related pubchem assays (depositor defined):AID588708
CHEMBL1566530		None	498.81	0	4.97	SID49724994	O=C(O)CN1C(=O)/C(=C\c2cc(Br)ccc2OCc2ccccc2Cl)SC1=S	IC50		24260	nM			active	UO_0000065					0	CHEMBL1794550	PUBCHEM_BIOASSAY: Primary and Confirmatory Screening for Flavivirus Genomic Capping Enzyme Inhibition. (Class of assay: confirmatory) [Related pubchem assays (depositor defined):AID588708
CHEMBL3145018		None	373.37	0	3.18	SID49646676	Cc1[nH]n(-c2ccccc2)c(=O)c1C(c1ccccc1[N+](=O)[O-])C(C#N)C#N	IC50		86410	nM			active	UO_0000065					0	CHEMBL1794550	PUBCHEM_BIOASSAY: Primary and Confirmatory Screening for Flavivirus Genomic Capping Enzyme Inhibition. (Class of assay: confirmatory) [Related pubchem assays (depositor defined):AID588708
CHEMBL3196837		None	280.67	0	1.69	SID49680188	Oc1ccc(/C=N/Nc2ccc(Cl)nn2)c(O)c1O	IC50		16400	nM			active	UO_0000065					0	CHEMBL1794550	PUBCHEM_BIOASSAY: Primary and Confirmatory Screening for Flavivirus Genomic Capping Enzyme Inhibition. (Class of assay: confirmatory) [Related pubchem assays (depositor defined):AID588708
CHEMBL1337176		None	415.49	0	3.73	SID26667249	COc1cccc(/C=C2\SC(=S)N(C(C(=O)O)c3ccccc3)C2=O)c1OC	IC50		49710	nM			active	UO_0000065					0	CHEMBL1794550	PUBCHEM_BIOASSAY: Primary and Confirmatory Screening for Flavivirus Genomic Capping Enzyme Inhibition. (Class of assay: confirmatory) [Related pubchem assays (depositor defined):AID588708
CHEMBL1582895		None	581.37	1	2.23	SID24814419	CC(=O)OCC1=C(C(=O)O)N2C(=O)C(NC(=O)CCn3nc(C(F)(F)F)c(Br)c3C3CC3)C2SC1	IC50		54780	nM			active	UO_0000065					0	CHEMBL1794550	PUBCHEM_BIOASSAY: Primary and Confirmatory Screening for Flavivirus Genomic Capping Enzyme Inhibition. (Class of assay: confirmatory) [Related pubchem assays (depositor defined):AID588708
CHEMBL1555532		None	347.31	0	2.35	SID57261279	N#Cc1c([N+](=O)[O-])cc([N+](=O)[O-])cc1S(=O)(=O)Cc1ccccc1	IC50	'>'	100000	nM			active	UO_0000065					0	CHEMBL1794550	PUBCHEM_BIOASSAY: Primary and Confirmatory Screening for Flavivirus Genomic Capping Enzyme Inhibition. (Class of assay: confirmatory) [Related pubchem assays (depositor defined):AID588708
CHEMBL3192031		None	422.81	0	2.9	SID14746374	O=C(O)CC1SC(N/N=C/c2ccc(-c3ccc(Cl)cc3[N+](=O)[O-])o2)=NC1=O	IC50		34830	nM			active	UO_0000065					0	CHEMBL1794550	PUBCHEM_BIOASSAY: Primary and Confirmatory Screening for Flavivirus Genomic Capping Enzyme Inhibition. (Class of assay: confirmatory) [Related pubchem assays (depositor defined):AID588708
CHEMBL1717890		None	277.28	0	2.38	SID89855681	O=C(NC1=CC(=O)c2ccccc2C1=O)c1ccccc1	IC50		18460	nM			active	UO_0000065					0	CHEMBL1794550	PUBCHEM_BIOASSAY: Primary and Confirmatory Screening for Flavivirus Genomic Capping Enzyme Inhibition. (Class of assay: confirmatory) [Related pubchem assays (depositor defined):AID588708
CHEMBL1434750		None	498.81	0	4.97	SID49649741	O=C(O)CN1C(=O)/C(=C\c2cc(Br)ccc2OCc2ccc(Cl)cc2)SC1=S	IC50		24800	nM			active	UO_0000065					0	CHEMBL1794550	PUBCHEM_BIOASSAY: Primary and Confirmatory Screening for Flavivirus Genomic Capping Enzyme Inhibition. (Class of assay: confirmatory) [Related pubchem assays (depositor defined):AID588708
CHEMBL1967862		None	392.78	0	3.09	SID26661547	O=C1/C(=N\S(=O)(=O)c2ccc([N+](=O)[O-])cc2)C(Cl)=C(O)c2ccccc21	IC50		76910	nM			active	UO_0000065					0	CHEMBL1794550	PUBCHEM_BIOASSAY: Primary and Confirmatory Screening for Flavivirus Genomic Capping Enzyme Inhibition. (Class of assay: confirmatory) [Related pubchem assays (depositor defined):AID588708
CHEMBL1376311		None	468.56	1	5.64	SID26658948	N#Cc1c(O)nc(SCC(=O)N2c3ccccc3Sc3ccccc32)nc1-c1ccccc1	IC50		38950	nM			active	UO_0000065					0	CHEMBL1794550	PUBCHEM_BIOASSAY: Primary and Confirmatory Screening for Flavivirus Genomic Capping Enzyme Inhibition. (Class of assay: confirmatory) [Related pubchem assays (depositor defined):AID588708
CHEMBL3145167		None	385.35	0	4.41	SID14740576	COc1ccc(-c2cc(C(F)(F)F)c3c(=O)n(-c4ccccc4)[nH]c3n2)cc1	IC50		44160	nM			active	UO_0000065					0	CHEMBL1794550	PUBCHEM_BIOASSAY: Primary and Confirmatory Screening for Flavivirus Genomic Capping Enzyme Inhibition. (Class of assay: confirmatory) [Related pubchem assays (depositor defined):AID588708
CHEMBL1369592		None	350.37	0	3.04	SID17510229	COC(=O)CC1=NN(c2ccccc2)C(=O)/C1=C\c1ccc(OC)cc1	IC50		33290	nM			active	UO_0000065					0	CHEMBL1794550	PUBCHEM_BIOASSAY: Primary and Confirmatory Screening for Flavivirus Genomic Capping Enzyme Inhibition. (Class of assay: confirmatory) [Related pubchem assays (depositor defined):AID588708
CHEMBL3189707		None	461.93	0	3.71	SID24779702	CCOc1cc(/C=N/NC2=NC(=O)C(CC(=O)O)S2)ccc1OCc1ccccc1Cl	IC50		51710	nM			active	UO_0000065					0	CHEMBL1794550	PUBCHEM_BIOASSAY: Primary and Confirmatory Screening for Flavivirus Genomic Capping Enzyme Inhibition. (Class of assay: confirmatory) [Related pubchem assays (depositor defined):AID588708
CHEMBL4875862		None	541.69	2	5.88	12	CCCCCC(=O)N[C@H](C(=O)N1CCC(C(=O)Nc2ccccc2)CC1)c1ccc(OCc2ccccc2)cc1	Inhibition			%			Active	UO_0000187					0	CHEMBL4812539	Inhibition of DENV2 NS2B-NS3 protease expressed in Escherichia coli BL21 lambda(DE3) using FRET substrate preincubated with enzyme for 15 mins in presence of detergent CHAPS followed by substrate addition for 15 mins by fluorescence based analysis	B	BAO_0000019	assay format	dengue virus type 2	None	None	None	None				CHEMBL5980	Dengue virus type 2 NS3 protein	Dengue virus type 2 (strain Thailand/16681/1984) (DENV-2)	SINGLE PROTEIN	CHEMBL4811254	1	Scientific Literature	J Med Chem	2021	None	TIME = 0.5 hr	INHIBITOR
CHEMBL210882	4-HYDROXYPANDURATIN A	None	392.5	1	5.71	6	CC(C)=CC[C@@H]1C(C)=CC[C@@H](c2ccccc2)[C@@H]1C(=O)c1c(O)cc(O)cc1O	Inhibition	'='	96.1	%				UO_0000187					0	CHEMBL861160	Inhibition of dengue2 virus NS2B/NS3 protease activity for Ac-Thr-Arg-Arg-MCA cleavage at 240 ppm	B	BAO_0000357	single protein format	dengue virus type 2	None	None	None	None				CHEMBL5980	Dengue virus type 2 NS3 protein	Dengue virus type 2 (strain Thailand/16681/1984) (DENV-2)	SINGLE PROTEIN	CHEMBL1148500	1	Scientific Literature	Bioorg Med Chem Lett	2006	None				96.1
CHEMBL4864340		None	447.58	1	0.19	5	CC(C)NC(=O)[C@H](CCCCN)NC(=O)[C@H](CCCNC(=N)N)NC(=O)c1ccccc1	Inhibition	'='	28.8	%				UO_0000187					0	CHEMBL4841500	Inhibition of Dengue virus 2 NS2B-NS3 protease using Abz-Nle-Lys-Arg-Arg-Ser-Tyr(3-NO2)-NH2 as substrate at 50 uM preincubated with enzyme for 15 mins followed by substrate addition and measured for 15 mins by FRET assay relative to control	B	BAO_0000357	single protein format	dengue virus type 2	None	None	None	None				CHEMBL5980	Dengue virus type 2 NS3 protein	Dengue virus type 2 (strain Thailand/16681/1984) (DENV-2)	SINGLE PROTEIN	CHEMBL4840342	1	Scientific Literature	Bioorg Med Chem	2021	None	Dose = 50.0 microM | TIME = 0.5 hr			28.8
CHEMBL4864398		None	627.79	1	3.9	16	NCCCC[C@H](NC(=O)c1ccccc1)C(=O)N[C@@H](C(=O)N[C@H](C(N)=O)C1CCCCC1)c1ccc(OCc2ccccc2)cc1	IC50	'='	9400	nM	5.03			UO_0000065	8.01	0.15	1.13	3.03	0	CHEMBL4841501	Inhibition of Dengue virus 2 NS2B-NS3 protease using Abz-Nle-Lys-Arg-Arg-Ser-Tyr(3-NO2)-NH2 as substrate preincubated with enzyme for 15 mins followed by substrate addition and measured for 15 mins by FRET assay relative to control	B	BAO_0000357	single protein format	dengue virus type 2	None	None	None	None				CHEMBL5980	Dengue virus type 2 NS3 protein	Dengue virus type 2 (strain Thailand/16681/1984) (DENV-2)	SINGLE PROTEIN	CHEMBL4840342	1	Scientific Literature	Bioorg Med Chem	2021	None	TIME = 0.5 hr	INHIBITOR		9.4
CHEMBL4869469		None	601.75	2	2.56	2	N=C(N)NCCC[C@H](NC(=O)c1ccccc1)C(=O)N[C@@H](CCCCN)C(=O)NCc1ccc(OCc2ccccc2)cc1	Drug metabolism	'='	67	%				UO_0000187					0	CHEMBL4841502	Substrate activity at Dengue virus 2 NS2B-NS3 protease assessed as drug cleavage by measuring Bz-Arg-Lys-OH accumulation at 100 uM measured after 24 hrs by LC-MS/MS anlaysis	A	BAO_0000357	single protein format	dengue virus type 2	None	None	None	None				CHEMBL5980	Dengue virus type 2 NS3 protein	Dengue virus type 2 (strain Thailand/16681/1984) (DENV-2)	SINGLE PROTEIN	CHEMBL4840342	1	Scientific Literature	Bioorg Med Chem	2021	None	Dose = 100.0 microM | TIME = 24.0 hr			67
CHEMBL4855318		None	607.76	1	4.12	8	NCCCC[C@H](NC(=O)c1ccccc1)C(=O)N[C@@H](Cc1ccc(N)cc1)C(=O)NCc1ccc(OCc2ccccc2)cc1	Drug metabolism	'='	6	%				UO_0000187					0	CHEMBL4841502	Substrate activity at Dengue virus 2 NS2B-NS3 protease assessed as drug cleavage by measuring Bz-Arg-Lys-OH accumulation at 100 uM measured after 24 hrs by LC-MS/MS anlaysis	A	BAO_0000357	single protein format	dengue virus type 2	None	None	None	None				CHEMBL5980	Dengue virus type 2 NS3 protein	Dengue virus type 2 (strain Thailand/16681/1984) (DENV-2)	SINGLE PROTEIN	CHEMBL4840342	1	Scientific Literature	Bioorg Med Chem	2021	None	Dose = 100.0 microM | TIME = 24.0 hr			6
CHEMBL4853384		None	389.54	0	4.86	6	CC(C)(C)c1ccc(-c2ccc3[nH]c(C(=O)NCC4CCNCC4)cc3c2)cc1	IC50						Not Determined						0	CHEMBL4844503	Inhibition of Dengue virus 2 NS2B (50 to 95 residues)/NS3 (1 to 182 residues) protease expressed in Escherichia coli BL21 using Bz-Nle-Lys-Lys-Arg-AMC as substrate preincubated for 10 mins by fluorescence-based biochemical assay	B	BAO_0000019	assay format	dengue virus type 2	None	None	None	None				CHEMBL5980	Dengue virus type 2 NS3 protein	Dengue virus type 2 (strain Thailand/16681/1984) (DENV-2)	SINGLE PROTEIN	CHEMBL4842369	1	Scientific Literature	Eur J Med Chem	2021	None	TIME = 0.1667 hr
CHEMBL4871785		None	323.4	0	2.29	64	O=C(NCC1CCNCC1)c1cc2ccc(-c3cn[nH]c3)cc2[nH]1	IC50	'='	10300	nM	4.99			UO_0000065	15.42	0.28	2.7	5.83	0	CHEMBL4844503	Inhibition of Dengue virus 2 NS2B (50 to 95 residues)/NS3 (1 to 182 residues) protease expressed in Escherichia coli BL21 using Bz-Nle-Lys-Lys-Arg-AMC as substrate preincubated for 10 mins by fluorescence-based biochemical assay	B	BAO_0000019	assay format	dengue virus type 2	None	None	None	None				CHEMBL5980	Dengue virus type 2 NS3 protein	Dengue virus type 2 (strain Thailand/16681/1984) (DENV-2)	SINGLE PROTEIN	CHEMBL4842369	1	Scientific Literature	Eur J Med Chem	2021	None	TIME = 0.1667 hr	INHIBITOR		10.3
CHEMBL4864411		None	654.55	2	6.32	6a	N/C(=N\O)c1cccc(-c2ccc3c(c2)c2cc(-c4cccc(/C(N)=N/O)c4)ccc2n3S(=O)(=O)c2ccccc2Br)c1	IC50						Not Active						0	CHEMBL4843380	Inhibition of DENV2 NS2B-NS3 protease	B	BAO_0000357	single protein format	dengue virus type 2	None	None	None	None				CHEMBL5980	Dengue virus type 2 NS3 protein	Dengue virus type 2 (strain Thailand/16681/1984) (DENV-2)	SINGLE PROTEIN	CHEMBL4842342	1	Scientific Literature	Eur J Med Chem	2021	None
CHEMBL5177478		None	712.81	2	4.01	105	CC(=O)N[C@@H](CCCCN)C(=O)N[C@@H](CCCCN)C(=O)N[C@H](C(=O)NCc1ccccc1)c1ccc(OCc2ccc(C(F)(F)F)cc2)cc1	IC50	'='	200	nM	6.7			UO_0000065	9.4	0.18	2.69	3.77	0	CHEMBL5158485	Inhibition of 6-His tagged-G4SG4 fused DENV2 NS2B (1394 to 1440 residues) -NS3 (1476 to 1660 residue) expressed in Escherichia coli BL21 (DE3) using Bz-Nle-K-RR-AMC substrate preincubated for 10 mins followed by substrate addition and measured after 30 mins by fluorescence assay	B	BAO_0000019	assay format	Dengue virus	None	None	None	None				CHEMBL5980	Dengue virus type 2 NS3 protein	Dengue virus type 2 (strain Thailand/16681/1984) (DENV-2)	SINGLE PROTEIN	CHEMBL5154725	1	Scientific Literature	Bioorg Med Chem	2022	None	TIME = 0.6667 hr	INHIBITOR		0.2
CHEMBL4587495		None	373.54	1	5.57	11	CCCCC1C(C(=O)CC)C(c2ccccc2)CCN1C(=O)OC(C)(C)C	INH	'='	213.7	uM				UO_0000064					0	CHEMBL4398309	Inhibition of DENV2 NS2B-NS3 serine protease	B	BAO_0000357	single protein format	dengue virus type 2	None	None	None	None				CHEMBL5980	Dengue virus type 2 NS3 protein	Dengue virus type 2 (strain Thailand/16681/1984) (DENV-2)	SINGLE PROTEIN	CHEMBL4396891	1	Scientific Literature	Eur J Med Chem	2019	None				213.7
CHEMBL4570091		None	556.64	1	4.22	ZD-20; DGW-139	CC(C)(C)OC(=O)N[C@@H](CCS)C(=O)Oc1ccc([C@H]2N(c3ccc([N+](=O)[O-])cc3)C(=O)[C@@H]3CCCN32)cc1	Inhibition			%			Not Active	UO_0000187					0	CHEMBL4396645	Inhibition of Dengue virus 2 NS2B-NS3 protease	B	BAO_0000357	single protein format	dengue virus type 2	None	None	None	None				CHEMBL5980	Dengue virus type 2 NS3 protein	Dengue virus type 2 (strain Thailand/16681/1984) (DENV-2)	SINGLE PROTEIN	CHEMBL4393731	1	Scientific Literature	Bioorg Med Chem	2019	None
CHEMBL4870335		None	280.28	0	2.9	34f	O=C(Nc1ccccc1)c1cnc2cc(O)c(O)cc2c1	IC50	'='	3630	nM	5.44			UO_0000065	19.41	0.35	2.54	6.6	0	CHEMBL4825422	Inhibition of DENV2 NS2B-NS3 protease expressed in Escherichia coli BL21(DE3) using Boc-Gly-Arg-Arg-AMC as substrate by FRET assay	B	BAO_0000019	assay format	dengue virus type 2	None	None	None	None				CHEMBL5980	Dengue virus type 2 NS3 protein	Dengue virus type 2 (strain Thailand/16681/1984) (DENV-2)	SINGLE PROTEIN	CHEMBL4823320	1	Scientific Literature	Bioorg Med Chem	2021	None	Dose = 20.0 microM	INHIBITOR		3.63
CHEMBL4857319		None	659.65	2	6.45	8a	N/C(=N\O)c1cccc(-c2ccc3c(c2)c2cc(-c4cccc(/C(N)=N/O)c4)ccc2n3S(=O)(=O)c2cccc(OC(F)(F)F)c2)c1	IC50						Not Active						0	CHEMBL4843380	Inhibition of DENV2 NS2B-NS3 protease	B	BAO_0000357	single protein format	dengue virus type 2	None	None	None	None				CHEMBL5980	Dengue virus type 2 NS3 protein	Dengue virus type 2 (strain Thailand/16681/1984) (DENV-2)	SINGLE PROTEIN	CHEMBL4842342	1	Scientific Literature	Eur J Med Chem	2021	None
CHEMBL4441383		None	389.79	0	3.56	17	COC(=O)c1[nH]c2ccc(Cl)cc2c1C(=O)c1cc(OC)c(O)c(OC)c1	IC50	'='	6700	nM	5.17			UO_0000065	13.27	0.26	1.61	5.29	0	CHEMBL4398407	Inhibition of DENV2 NS2B-NS3 serine protease expressed in human Huh7 cells after 3 days by Phospha-Light SEAP reporter gene Assay	B	BAO_0000219	cell-based format	dengue virus type 2	None	None	None	None				CHEMBL5980	Dengue virus type 2 NS3 protein	Dengue virus type 2 (strain Thailand/16681/1984) (DENV-2)	SINGLE PROTEIN	CHEMBL4396891	1	Scientific Literature	Eur J Med Chem	2019	None				6.7
CHEMBL4470751		None	760.89	2	2.62	6f	COc1ccc(/C=C\c2cc(OC)c(OC)c(OC)c2)cc1NC(=O)CNC(=O)[C@H](CCCNC(=N)N)NC(=O)[C@H](CCCCN)NC(=O)c1ccccc1	Kcat	'='	0.0357	/s									0	CHEMBL4368270	Substrate activity at Dengue virus serotype 2 NS2B-NS3 protease expressed in Escherichia coli BL21 lambda (DE3) cells assessed as Kcat for compound hydrolysis in TRIS buffer at pH 9 incubated for 10 mins at room temperature by Lineweaver-Burk plot analysis	A	BAO_0000219	cell-based format	dengue virus type 2	None	None	None	None				CHEMBL5980	Dengue virus type 2 NS3 protein	Dengue virus type 2 (strain Thailand/16681/1984) (DENV-2)	SINGLE PROTEIN	CHEMBL4364329	1	Scientific Literature	ACS Med Chem Lett	2019	None				0.0357
CHEMBL4447388		None	940.12	3	-2.94	Table 1
CHEMBL3194086		None	293.28	0	2.6	SID24779055	O=C1C=C(Nc2ccccc2C(=O)O)c2ccccc2C1=O	IC50	'>'	100000	nM			active	UO_0000065					0	CHEMBL1794550	PUBCHEM_BIOASSAY: Primary and Confirmatory Screening for Flavivirus Genomic Capping Enzyme Inhibition. (Class of assay: confirmatory) [Related pubchem assays (depositor defined):AID588708
CHEMBL1287980		None	572.57	0	4.11	SID92764868	CN(C)c1ccc(/C=c2\c3cc([N+](=O)[O-])ccc3n3c2cc(-c2ccccc2)[n+]3C)cc1.O=S(=O)([O-])C(F)(F)F	IC50		11820	nM			active	UO_0000065					0	CHEMBL1794550	PUBCHEM_BIOASSAY: Primary and Confirmatory Screening for Flavivirus Genomic Capping Enzyme Inhibition. (Class of assay: confirmatory) [Related pubchem assays (depositor defined):AID588708
CHEMBL1604719		None	482.35	0	4.45	SID49668152	O=C(O)CN1C(=O)/C(=C\c2cc(Br)ccc2OCc2ccc(F)cc2)SC1=S	IC50		31430	nM			active	UO_0000065					0	CHEMBL1794550	PUBCHEM_BIOASSAY: Primary and Confirmatory Screening for Flavivirus Genomic Capping Enzyme Inhibition. (Class of assay: confirmatory) [Related pubchem assays (depositor defined):AID588708
CHEMBL1720855		None	541.74	2	6.74	SID92764524	CC1(C)CC[C@]2(C(=O)n3ccnc3)CC[C@]3(C)[C@H](C(=O)C=C4[C@@]5(C)C=C(C#N)C(=O)C(C)(C)[C@@H]5CC[C@]43C)[C@@H]2C1	IC50		38190	nM			active	UO_0000065					0	CHEMBL1794550	PUBCHEM_BIOASSAY: Primary and Confirmatory Screening for Flavivirus Genomic Capping Enzyme Inhibition. (Class of assay: confirmatory) [Related pubchem assays (depositor defined):AID588708
CHEMBL1721095		None	300.31	0	3.74	SID92763776	O=C1C=C(c2c(O)ccc3ccccc23)c2ccccc2C1=O	IC50		5910	nM			active	UO_0000065					0	CHEMBL1794550	PUBCHEM_BIOASSAY: Primary and Confirmatory Screening for Flavivirus Genomic Capping Enzyme Inhibition. (Class of assay: confirmatory) [Related pubchem assays (depositor defined):AID588708
CHEMBL3194876		None	304.33	0	1.52	SID24779997	Oc1ccc(/C=N/NC(=S)Nc2cccnc2)c(O)c1O	IC50		24440	nM			active	UO_0000065					0	CHEMBL1794550	PUBCHEM_BIOASSAY: Primary and Confirmatory Screening for Flavivirus Genomic Capping Enzyme Inhibition. (Class of assay: confirmatory) [Related pubchem assays (depositor defined):AID588708
CHEMBL1498652		None	275.26	0	3.12	SID847157	O=C1C(C2=C(O)c3ccccc3C2=O)=Nc2ccccc21	IC50		56900	nM			active	UO_0000065					0	CHEMBL1794550	PUBCHEM_BIOASSAY: Primary and Confirmatory Screening for Flavivirus Genomic Capping Enzyme Inhibition. (Class of assay: confirmatory) [Related pubchem assays (depositor defined):AID588708
CHEMBL4586045		None	270.29	0	1.79	7a	N=C(N)Nc1ccc(OC(=O)c2ccc(N)cc2)cc1	Activity						Active						0	CHEMBL4353070	Reversible covalent binding affinity at dengue virus serotype 2 His-tagged NS2B cofactor domain-NS3 protease expressed in Escherichia coli assessed as acyl-enzyme adduct formation at 100 uM incubated for 24 hrs by ESI-MS analysis	B	BAO_0000019	assay format	dengue virus type 2	None	None	None	None				CHEMBL5980	Dengue virus type 2 NS3 protein	Dengue virus type 2 (strain Thailand/16681/1984) (DENV-2)	SINGLE PROTEIN	CHEMBL4350980	1	Scientific Literature	Eur J Med Chem	2019	None
CHEMBL4457825		None	285.35	0	2.24	24f	CN(C(=O)Oc1ccc(CN)cc1)c1ccc(CN)cc1	Inhibition	'='	31.3	%				UO_0000187					0	CHEMBL4353060	Inhibition of dengue virus serotype 2 His-tagged NS2B cofactor domain-NS3 protease expressed in Escherichia coli at 1 mM using 2-Abz-Nle-Lys-Arg-Arg-Ser-(3-NO2)-Tyr-NH2 as substrate preincubated with enzyme for 15 mins followed by substrate addition measured for every 1 sec for 15 mins by fluorescence plate reader based HPLC analysis relative to control	B	BAO_0000019	assay format	dengue virus type 2	None	None	None	None				CHEMBL5980	Dengue virus type 2 NS3 protein	Dengue virus type 2 (strain Thailand/16681/1984) (DENV-2)	SINGLE PROTEIN	CHEMBL4350980	1	Scientific Literature	Eur J Med Chem	2019	None				31.3
CHEMBL4561509		None	284.32	0	1.67	40	N=C(N)Nc1ccc(C(=O)Oc2ccc(CN)cc2)cc1	Inhibition	'='	40.1	%				UO_0000187					0	CHEMBL4353043	Inhibition of dengue virus serotype 2 His-tagged NS2B cofactor domain-NS3 protease expressed in Escherichia coli at 50 uM using 2-Abz-Nle-Lys-Arg-Arg-Ser-(3-NO2)-Tyr-NH2 as substrate preincubated with enzyme for 15 mins followed by substrate addition measured for every 1 sec for 15 mins by fluorescence plate reader based HPLC analysis relative to control	B	BAO_0000019	assay format	dengue virus type 2	None	None	None	None				CHEMBL5980	Dengue virus type 2 NS3 protein	Dengue virus type 2 (strain Thailand/16681/1984) (DENV-2)	SINGLE PROTEIN	CHEMBL4350980	1	Scientific Literature	Eur J Med Chem	2019	None				40.1
CHEMBL5191539		None	286.31	0	3.27	122	Cc1cc([N+](=O)[O-])ccc1-n1sc2ccccc2c1=O	IC50	'='	2560	nM	5.59			UO_0000065	19.53	0.38	2.32	8.58	0	CHEMBL5109291	Inhibition of DENV2 NS2B-NS3 protease using Bz-Nle-Lys-Arg-Arg-AMC as substrate by spectrofluorometer analysis	B	BAO_0000357	single protein format	dengue virus type 2	None	None	None	None				CHEMBL5980	Dengue virus type 2 NS3 protein	Dengue virus type 2 (strain Thailand/16681/1984) (DENV-2)	SINGLE PROTEIN	CHEMBL5107980	1	Scientific Literature	Eur J Med Chem	2022	None		INHIBITOR		2.56
CHEMBL5187649		None	574.65	2	5.61	1c	O=C(NCc1ccccc1C(=O)N[C@H](/C=C/S(=O)(=O)c1ccccc1)CCc1ccccc1)c1cc(F)cc(F)c1	Inhibition	'='	11	%				UO_0000187					0	CHEMBL5115916	Inhibition of Dengue virus NS2B-NS3 protease at 11 uM using Boc-Gly-Arg-Arg-AMC as fluorogenic substrate by fluorometric assay	B	BAO_0000357	single protein format	Dengue virus	None	None	None	None				CHEMBL5980	Dengue virus type 2 NS3 protein	Dengue virus type 2 (strain Thailand/16681/1984) (DENV-2)	SINGLE PROTEIN	CHEMBL5113413	1	Scientific Literature	Eur J Med Chem	2022	None	Dose = 11.0 microM			11
CHEMBL1590513		None	353.29	0	4.1	SID49640770	O=C(O)c1cc([N+](=O)[O-])c(Nc2cccc3ccccc23)c([N+](=O)[O-])c1	IC50		64730	nM			active	UO_0000065					0	CHEMBL1794550	PUBCHEM_BIOASSAY: Primary and Confirmatory Screening for Flavivirus Genomic Capping Enzyme Inhibition. (Class of assay: confirmatory) [Related pubchem assays (depositor defined):AID588708
CHEMBL1322995		None	437.93	0	3.08	SID49731810	CCc1nnc(NC(=O)c2nc(S(=O)(=O)Cc3ccc(C)cc3)ncc2Cl)s1	IC50	'>'	100000	nM			active	UO_0000065					0	CHEMBL1794550	PUBCHEM_BIOASSAY: Primary and Confirmatory Screening for Flavivirus Genomic Capping Enzyme Inhibition. (Class of assay: confirmatory) [Related pubchem assays (depositor defined):AID588708
CHEMBL1309568		None	381.34	0	2.4	SID17432189	Cc1ccc(N2NC(=O)/C(=C\c3cc4c(cc3[N+](=O)[O-])OCO4)C2=O)cc1C	IC50		27050	nM			active	UO_0000065					0	CHEMBL1794550	PUBCHEM_BIOASSAY: Primary and Confirmatory Screening for Flavivirus Genomic Capping Enzyme Inhibition. (Class of assay: confirmatory) [Related pubchem assays (depositor defined):AID588708
CHEMBL1607675		None	417.53	0	3.9	SID22414831	CCOC(=O)c1c(NC(=O)C2C3C=CC(C3)C2C(=O)O)sc2c1CCC(CC)C2	IC50		42440	nM			active	UO_0000065					0	CHEMBL1794550	PUBCHEM_BIOASSAY: Primary and Confirmatory Screening for Flavivirus Genomic Capping Enzyme Inhibition. (Class of assay: confirmatory) [Related pubchem assays (depositor defined):AID588708
CHEMBL210208	PYROGALLOL RED	None	400.36	0	2.93	SID57264392	O=c1ccc2c(-c3ccccc3S(=O)(=O)O)c3ccc(O)c(O)c3oc-2c1O	IC50		4060	nM			active	UO_0000065					0	CHEMBL1794550	PUBCHEM_BIOASSAY: Primary and Confirmatory Screening for Flavivirus Genomic Capping Enzyme Inhibition. (Class of assay: confirmatory) [Related pubchem assays (depositor defined):AID588708
CHEMBL1563370		None	308.77	0	4.06	SID24798052	CC(C)C1Nc2c(O)cc(Cl)c([N+](=O)[O-])c2C2C=CCC21	IC50		68880	nM			active	UO_0000065					0	CHEMBL1794550	PUBCHEM_BIOASSAY: Primary and Confirmatory Screening for Flavivirus Genomic Capping Enzyme Inhibition. (Class of assay: confirmatory) [Related pubchem assays (depositor defined):AID588708
CHEMBL1895397		None	318.38	0	3.31	SID92763745	O=C1c2ccccc2C(=O)c2c(/C=C/N3CCCCC3)ccnc21	IC50		61580	nM			active	UO_0000065					0	CHEMBL1794550	PUBCHEM_BIOASSAY: Primary and Confirmatory Screening for Flavivirus Genomic Capping Enzyme Inhibition. (Class of assay: confirmatory) [Related pubchem assays (depositor defined):AID588708
CHEMBL1577622		None	424.8	0	3.68	SID4261050	O=C(Nc1ccc(Cl)cc1C(=O)O)c1ccc2c(c1)C(=O)N(Cc1ccco1)C2=O	IC50		46310	nM			active	UO_0000065					0	CHEMBL1794550	PUBCHEM_BIOASSAY: Primary and Confirmatory Screening for Flavivirus Genomic Capping Enzyme Inhibition. (Class of assay: confirmatory) [Related pubchem assays (depositor defined):AID588708
CHEMBL1460695		None	258.23	0	2.42	SID26663280	O=C(O)c1cccc(-n2cccc2/C=C/[N+](=O)[O-])c1	IC50		53640	nM			active	UO_0000065					0	CHEMBL1794550	PUBCHEM_BIOASSAY: Primary and Confirmatory Screening for Flavivirus Genomic Capping Enzyme Inhibition. (Class of assay: confirmatory) [Related pubchem assays (depositor defined):AID588708
CHEMBL2003651		None	450.45	0	3.89	SID49716595	O=C(O)c1ccc(S(=O)(=O)/N=C2\C=C(Nc3ccccc3F)C(=O)c3ccccc32)cc1	IC50		11210	nM			active	UO_0000065					0	CHEMBL1794550	PUBCHEM_BIOASSAY: Primary and Confirmatory Screening for Flavivirus Genomic Capping Enzyme Inhibition. (Class of assay: confirmatory) [Related pubchem assays (depositor defined):AID588708
CHEMBL1584752		None	338.33	0	3.31	SID14736777	CCOC(=O)C1=C(Cc2ccc(F)cc2)C(=O)c2ccccc2C1=O	IC50		86400	nM			active	UO_0000065					0	CHEMBL1794550	PUBCHEM_BIOASSAY: Primary and Confirmatory Screening for Flavivirus Genomic Capping Enzyme Inhibition. (Class of assay: confirmatory) [Related pubchem assays (depositor defined):AID588708
CHEMBL1558183		None	293.37	0	3.61	SID49673088	CCN(CC)c1ccc(N=C2C(=O)Nc3ccccc32)cc1	IC50	'>'	100000	nM			active	UO_0000065					0	CHEMBL1794550	PUBCHEM_BIOASSAY: Primary and Confirmatory Screening for Flavivirus Genomic Capping Enzyme Inhibition. (Class of assay: confirmatory) [Related pubchem assays (depositor defined):AID588708
CHEMBL1425314		None	352.41	0	4.86	SID24822328	Cc1ccc(F)c(NC(=O)/C(C#N)=C(\O)c2ccc(C(C)(C)C)cc2)c1	IC50		32570	nM			active	UO_0000065					0	CHEMBL1794550	PUBCHEM_BIOASSAY: Primary and Confirmatory Screening for Flavivirus Genomic Capping Enzyme Inhibition. (Class of assay: confirmatory) [Related pubchem assays (depositor defined):AID588708
CHEMBL3193823		None	505.56	1	4.09	SID14746945	CCCOc1ccc(C(=O)N/N=C/c2ccc(-c3ccc(S(=O)(=O)Nc4ncccn4)cc3)o2)cc1	IC50	'>'	100000	nM			active	UO_0000065					0	CHEMBL1794550	PUBCHEM_BIOASSAY: Primary and Confirmatory Screening for Flavivirus Genomic Capping Enzyme Inhibition. (Class of assay: confirmatory) [Related pubchem assays (depositor defined):AID588708
CHEMBL1369492		None	515.69	1	4.55	SID17415430	CCc1nnc(NS(=O)(=O)c2ccc(NC(=S)NC(=O)/C=C/c3ccc(C(C)C)cc3)cc2)s1	IC50		49950	nM			active	UO_0000065					0	CHEMBL1794550	PUBCHEM_BIOASSAY: Primary and Confirmatory Screening for Flavivirus Genomic Capping Enzyme Inhibition. (Class of assay: confirmatory) [Related pubchem assays (depositor defined):AID588708
CHEMBL1523343		None	304.8	0	4.69	SID24791177	Fc1cccc(Cl)c1CNc1ccc(N2CCCC2)cc1	IC50		35560	nM			active	UO_0000065					0	CHEMBL1794550	PUBCHEM_BIOASSAY: Primary and Confirmatory Screening for Flavivirus Genomic Capping Enzyme Inhibition. (Class of assay: confirmatory) [Related pubchem assays (depositor defined):AID588708
CHEMBL1998566		None	449.53	0	3.87	SID14720771	Cc1ccc(S(=O)(=O)/N=C2/C=C(C3C(=O)CC(C)(C)CC3=O)C(=O)c3ccccc32)cc1	IC50		10130	nM			active	UO_0000065					0	CHEMBL1794550	PUBCHEM_BIOASSAY: Primary and Confirmatory Screening for Flavivirus Genomic Capping Enzyme Inhibition. (Class of assay: confirmatory) [Related pubchem assays (depositor defined):AID588708
CHEMBL1479103	HAEMATOXYLIN	None	302.28	0	1.32	SID24841447	Oc1cc2c(cc1O)C1c3ccc(O)c(O)c3OCC1(O)C2	IC50		17360	nM			active	UO_0000065					0	CHEMBL1794550	PUBCHEM_BIOASSAY: Primary and Confirmatory Screening for Flavivirus Genomic Capping Enzyme Inhibition. (Class of assay: confirmatory) [Related pubchem assays (depositor defined):AID588708
CHEMBL1373316		None	338.79	0	2.06	SID24804789	C=CS(=O)(=O)c1sc(Cl)c(N2CCOCC2)c1[N+](=O)[O-]	IC50		11000	nM			active	UO_0000065					0	CHEMBL1794550	PUBCHEM_BIOASSAY: Primary and Confirmatory Screening for Flavivirus Genomic Capping Enzyme Inhibition. (Class of assay: confirmatory) [Related pubchem assays (depositor defined):AID588708
CHEMBL1728065		None	454.57	0	4.92	SID92764341	CN(C)c1ccc(Cc2cc3c(O)ccc(O)c3cc(Cc3ccc(N(C)C)cc3)c2=O)cc1	IC50		44090	nM			active	UO_0000065					0	CHEMBL1794550	PUBCHEM_BIOASSAY: Primary and Confirmatory Screening for Flavivirus Genomic Capping Enzyme Inhibition. (Class of assay: confirmatory) [Related pubchem assays (depositor defined):AID588708
CHEMBL1382760		None	202.21	0	2.45	SID26664922	CC(=O)c1cc(O)c2ccccc2c1O	IC50		29720	nM			active	UO_0000065					0	CHEMBL1794550	PUBCHEM_BIOASSAY: Primary and Confirmatory Screening for Flavivirus Genomic Capping Enzyme Inhibition. (Class of assay: confirmatory) [Related pubchem assays (depositor defined):AID588708
CHEMBL1562987		None	514.61	1	4.01	SID17409104	O=C(CCN1C(=O)S/C(=C\c2ccccc2)C1=O)Nc1ccc(S(=O)(=O)Nc2nccs2)cc1	IC50	'>'	100000	nM			active	UO_0000065					0	CHEMBL1794550	PUBCHEM_BIOASSAY: Primary and Confirmatory Screening for Flavivirus Genomic Capping Enzyme Inhibition. (Class of assay: confirmatory) [Related pubchem assays (depositor defined):AID588708
CHEMBL1570267		None	344.29	0	2.99	SID26725613	O=C(O)c1cc(/C=C/C(=O)c2cc(F)ccc2O)c2c(c1)COCO2	IC50	'>'	100000	nM			active	UO_0000065					0	CHEMBL1794550	PUBCHEM_BIOASSAY: Primary and Confirmatory Screening for Flavivirus Genomic Capping Enzyme Inhibition. (Class of assay: confirmatory) [Related pubchem assays (depositor defined):AID588708
CHEMBL1707907		None	286.37	0	4.49	SID87335448	CCC(c1ccccc1)C(CC)c1cc(O)c(O)c(O)c1	IC50		39400	nM			active	UO_0000065					0	CHEMBL1794550	PUBCHEM_BIOASSAY: Primary and Confirmatory Screening for Flavivirus Genomic Capping Enzyme Inhibition. (Class of assay: confirmatory) [Related pubchem assays (depositor defined):AID588708
CHEMBL1381676		None	523.6	2	3.33	SID24823308	CCC1=NN2C(=N)/C(=C\c3ccc(OCc4cc(=O)n5nc(CC)sc5n4)c(OC)c3)C(=O)N=C2S1	IC50		61890	nM			active	UO_0000065					0	CHEMBL1794550	PUBCHEM_BIOASSAY: Primary and Confirmatory Screening for Flavivirus Genomic Capping Enzyme Inhibition. (Class of assay: confirmatory) [Related pubchem assays (depositor defined):AID588708
CHEMBL3145176		None	488.49	0	4.84	SID17388601	Cc1nn(-c2ccc(F)cc2)c(O)c1C(c1cccc(O)c1)c1c(C)[nH]n(-c2ccc(F)cc2)c1=O	IC50		55520	nM			active	UO_0000065					0	CHEMBL1794550	PUBCHEM_BIOASSAY: Primary and Confirmatory Screening for Flavivirus Genomic Capping Enzyme Inhibition. (Class of assay: confirmatory) [Related pubchem assays (depositor defined):AID588708
CHEMBL1366252		None	462.32	0	4.27	SID49642657	CC(=O)Oc1c(Br)cc(N(C(C)=O)S(=O)(=O)c2ccccc2)c2ccccc12	IC50		49800	nM			active	UO_0000065					0	CHEMBL1794550	PUBCHEM_BIOASSAY: Primary and Confirmatory Screening for Flavivirus Genomic Capping Enzyme Inhibition. (Class of assay: confirmatory) [Related pubchem assays (depositor defined):AID588708
CHEMBL1707443		None	324.38	0	0.47	SID89854126	Oc1c(CN2CCOCC2)cc(CN2CCOCC2)c(O)c1O	IC50		15250	nM			active	UO_0000065					0	CHEMBL1794550	PUBCHEM_BIOASSAY: Primary and Confirmatory Screening for Flavivirus Genomic Capping Enzyme Inhibition. (Class of assay: confirmatory) [Related pubchem assays (depositor defined):AID588708
CHEMBL1349290		None	434.52	0	3.38	SID49822513	CC(C(=O)Nc1ccc(O)c(C(=O)O)c1)N1C(=O)/C(=C/c2cccs2)SC1=S	IC50		41100	nM			active	UO_0000065					0	CHEMBL1794550	PUBCHEM_BIOASSAY: Primary and Confirmatory Screening for Flavivirus Genomic Capping Enzyme Inhibition. (Class of assay: confirmatory) [Related pubchem assays (depositor defined):AID588708
CHEMBL1428710		None	388.38	0	2.55	SID24792096	COc1ccccc1N1C(=O)NC(=O)/C(=C\c2cnn(-c3ccccc3)c2)C1=O	IC50	'>'	100000	nM			active	UO_0000065					0	CHEMBL1794550	PUBCHEM_BIOASSAY: Primary and Confirmatory Screening for Flavivirus Genomic Capping Enzyme Inhibition. (Class of assay: confirmatory) [Related pubchem assays (depositor defined):AID588708
CHEMBL4846702		None	473.57	0	4.74	14	CCCCCC(=O)N[C@H](C(=O)Nc1ccc(C(N)=O)cc1)c1ccc(OCc2ccccc2)cc1	Inhibition	'='	58	%				UO_0000187					0	CHEMBL4812530	Inhibition of NS2B-NS3 protease in DENV2proHeLa system assessed as inhibition of luciferase signal at 12.5 uM incubated for 24 hrs by luciferase reporter gene assay	B	BAO_0000219	cell-based format	dengue virus type 2	None	None	HeLa	None				CHEMBL5980	Dengue virus type 2 NS3 protein	Dengue virus type 2 (strain Thailand/16681/1984) (DENV-2)	SINGLE PROTEIN	CHEMBL4811254	1	Scientific Literature	J Med Chem	2021	None	Dose = 12.5 microM | TIME = 24.0 hr	INHIBITOR		58
CHEMBL4850137		None	555.6	2	5.44	32	CCCCCC(=O)N[C@H](C(=O)NCc1ccc(C(N)=O)cc1)c1ccc(OCc2ccc(C(F)(F)F)cc2)cc1	Inhibition	'='	53	%				UO_0000187					0	CHEMBL4812530	Inhibition of NS2B-NS3 protease in DENV2proHeLa system assessed as inhibition of luciferase signal at 12.5 uM incubated for 24 hrs by luciferase reporter gene assay	B	BAO_0000219	cell-based format	dengue virus type 2	None	None	HeLa	None				CHEMBL5980	Dengue virus type 2 NS3 protein	Dengue virus type 2 (strain Thailand/16681/1984) (DENV-2)	SINGLE PROTEIN	CHEMBL4811254	1	Scientific Literature	J Med Chem	2021	None	Dose = 12.5 microM | TIME = 24.0 hr	INHIBITOR		53
CHEMBL4873454		None	422.57	1	5.02	1	CCCCCC(=O)N[C@H](C(=O)N1CCCCC1)c1ccc(OCc2ccccc2)cc1	EC50	'='	13000	nM	4.89			UO_0000065	11.56	0.22	-0.13	8.33	0	CHEMBL4812531	Inhibition of NS2B-NS3 protease in DENV2proHeLa system assessed as inhibition of luciferase signal incubated for 24 hrs by luciferase reporter gene assay	B	BAO_0000219	cell-based format	dengue virus type 2	None	None	HeLa	None				CHEMBL5980	Dengue virus type 2 NS3 protein	Dengue virus type 2 (strain Thailand/16681/1984) (DENV-2)	SINGLE PROTEIN	CHEMBL4811254	1	Scientific Literature	J Med Chem	2021	None	TIME = 24.0 hr	INHIBITOR		13
CHEMBL4855771		None	474.6	1	5.33	6	CCCCCC(=O)N[C@H](C(=O)NCc1ccc(OC)cc1)c1ccc(OCc2ccccc2)cc1	EC50	'='	28000	nM	4.55			UO_0000065	9.59	0.18	-0.78	5.94	0	CHEMBL4812531	Inhibition of NS2B-NS3 protease in DENV2proHeLa system assessed as inhibition of luciferase signal incubated for 24 hrs by luciferase reporter gene assay	B	BAO_0000219	cell-based format	dengue virus type 2	None	None	HeLa	None				CHEMBL5980	Dengue virus type 2 NS3 protein	Dengue virus type 2 (strain Thailand/16681/1984) (DENV-2)	SINGLE PROTEIN	CHEMBL4811254	1	Scientific Literature	J Med Chem	2021	None	TIME = 24.0 hr	INHIBITOR		28
CHEMBL4877453		None	487.6	0	4.42	18	CCCCCC(=O)N[C@H](C(=O)NCc1ccc(C(N)=O)cc1)c1ccc(OCc2ccccc2)cc1	EC50	'='	6300	nM	5.2			UO_0000065	10.67	0.2	0.78	4.71	0	CHEMBL4812531	Inhibition of NS2B-NS3 protease in DENV2proHeLa system assessed as inhibition of luciferase signal incubated for 24 hrs by luciferase reporter gene assay	B	BAO_0000219	cell-based format	dengue virus type 2	None	None	HeLa	None				CHEMBL5980	Dengue virus type 2 NS3 protein	Dengue virus type 2 (strain Thailand/16681/1984) (DENV-2)	SINGLE PROTEIN	CHEMBL4811254	1	Scientific Literature	J Med Chem	2021	None	TIME = 24.0 hr	INHIBITOR		6.3
CHEMBL4878449		None	487.6	0	4.42	31	CCCCCC(=O)N[C@@H](C(=O)NCc1ccc(C(N)=O)cc1)c1ccc(OCc2ccccc2)cc1	EC50						Not Determined						0	CHEMBL4812531	Inhibition of NS2B-NS3 protease in DENV2proHeLa system assessed as inhibition of luciferase signal incubated for 24 hrs by luciferase reporter gene assay	B	BAO_0000219	cell-based format	dengue virus type 2	None	None	HeLa	None				CHEMBL5980	Dengue virus type 2 NS3 protein	Dengue virus type 2 (strain Thailand/16681/1984) (DENV-2)	SINGLE PROTEIN	CHEMBL4811254	1	Scientific Literature	J Med Chem	2021	None	TIME = 24.0 hr
CHEMBL4865988		None	503.6	1	4.12	35	CCCCCC(=O)N[C@H](C(=O)NCc1ccc(C(N)=O)cc1)c1ccc(OCc2ccc(O)cc2)cc1	EC50						Not Determined						0	CHEMBL4812531	Inhibition of NS2B-NS3 protease in DENV2proHeLa system assessed as inhibition of luciferase signal incubated for 24 hrs by luciferase reporter gene assay	B	BAO_0000219	cell-based format	dengue virus type 2	None	None	HeLa	None				CHEMBL5980	Dengue virus type 2 NS3 protein	Dengue virus type 2 (strain Thailand/16681/1984) (DENV-2)	SINGLE PROTEIN	CHEMBL4811254	1	Scientific Literature	J Med Chem	2021	None	TIME = 24.0 hr
CHEMBL4874964		None	473.57	0	4.03	42	CCCCC(=O)N[C@H](C(=O)NCc1ccc(C(N)=O)cc1)c1ccc(OCc2ccccc2)cc1	EC50	'='	14000	nM	4.85			UO_0000065	10.25	0.19	0.82	4.39	0	CHEMBL4812531	Inhibition of NS2B-NS3 protease in DENV2proHeLa system assessed as inhibition of luciferase signal incubated for 24 hrs by luciferase reporter gene assay	B	BAO_0000219	cell-based format	dengue virus type 2	None	None	HeLa	None				CHEMBL5980	Dengue virus type 2 NS3 protein	Dengue virus type 2 (strain Thailand/16681/1984) (DENV-2)	SINGLE PROTEIN	CHEMBL4811254	1	Scientific Literature	J Med Chem	2021	None	TIME = 24.0 hr	INHIBITOR		14
CHEMBL4858297		None	479.58	0	4.51	53	NC(=O)c1ccc(CNC(=O)[C@@H](NCc2ccccc2)c2ccc(OCc3ccccc3)cc2)cc1	EC50						Not Determined						0	CHEMBL4812531	Inhibition of NS2B-NS3 protease in DENV2proHeLa system assessed as inhibition of luciferase signal incubated for 24 hrs by luciferase reporter gene assay	B	BAO_0000219	cell-based format	dengue virus type 2	None	None	HeLa	None				CHEMBL5980	Dengue virus type 2 NS3 protein	Dengue virus type 2 (strain Thailand/16681/1984) (DENV-2)	SINGLE PROTEIN	CHEMBL4811254	1	Scientific Literature	J Med Chem	2021	None	TIME = 24.0 hr
CHEMBL4860835		None	549.65	2	5.37	55	NC(=O)c1ccc(CNC(=O)[C@@H](NC(=O)c2cc3ccccc3s2)c2ccc(OCc3ccccc3)cc2)cc1	EC50	'='	6600	nM	5.18			UO_0000065	9.43	0.18	-0.19	4.69	0	CHEMBL4812531	Inhibition of NS2B-NS3 protease in DENV2proHeLa system assessed as inhibition of luciferase signal incubated for 24 hrs by luciferase reporter gene assay	B	BAO_0000219	cell-based format	dengue virus type 2	None	None	HeLa	None				CHEMBL5980	Dengue virus type 2 NS3 protein	Dengue virus type 2 (strain Thailand/16681/1984) (DENV-2)	SINGLE PROTEIN	CHEMBL4811254	1	Scientific Literature	J Med Chem	2021	None	TIME = 24.0 hr	INHIBITOR		6.6
CHEMBL4864503		None	571.63	2	6.27	68	NC(=O)c1cccc(NC(=O)[C@@H](NC(=O)c2cccc(Oc3ccccc3)c2)c2ccc(OCc3ccccc3)cc2)c1	EC50	'='	1700	nM	5.77			UO_0000065	10.09	0.18	-0.5	4.82	0	CHEMBL4812531	Inhibition of NS2B-NS3 protease in DENV2proHeLa system assessed as inhibition of luciferase signal incubated for 24 hrs by luciferase reporter gene assay	B	BAO_0000219	cell-based format	dengue virus type 2	None	None	HeLa	None				CHEMBL5980	Dengue virus type 2 NS3 protein	Dengue virus type 2 (strain Thailand/16681/1984) (DENV-2)	SINGLE PROTEIN	CHEMBL4811254	1	Scientific Literature	J Med Chem	2021	None	TIME = 24.0 hr	INHIBITOR		1.7
CHEMBL4851091		None	606.08	2	6.92	73	NC(=O)c1cccc(NC(=O)[C@@H](NC(=O)c2ccc(Oc3cccc(Cl)c3)cc2)c2ccc(OCc3ccccc3)cc2)c1	EC50	'='	1000	nM	6			UO_0000065	9.9	0.19	-0.92	5.01	0	CHEMBL4812531	Inhibition of NS2B-NS3 protease in DENV2proHeLa system assessed as inhibition of luciferase signal incubated for 24 hrs by luciferase reporter gene assay	B	BAO_0000219	cell-based format	dengue virus type 2	None	None	HeLa	None				CHEMBL5980	Dengue virus type 2 NS3 protein	Dengue virus type 2 (strain Thailand/16681/1984) (DENV-2)	SINGLE PROTEIN	CHEMBL4811254	1	Scientific Literature	J Med Chem	2021	None	TIME = 24.0 hr	INHIBITOR		1
CHEMBL4858512		None	571.63	2	6.27	67	NC(=O)c1cccc(NC(=O)[C@@H](NC(=O)c2ccc(Oc3ccccc3)cc2)c2ccc(OCc3ccccc3)cc2)c1	Inhibition			%			Active	UO_0000187					0	CHEMBL4812537	Competitive inhibition of DENV2 NS2B-NS3 protease expressed in Escherichia coli BL21 lambda(DE3) assessed as increase in Km without change in Vmax using FRET substrate preincubated with enzyme for 15 mins followed by substrate addition for 15 mins by Michaelis-Menten based analysis	B	BAO_0000019	assay format	dengue virus type 2	None	None	None	None				CHEMBL5980	Dengue virus type 2 NS3 protein	Dengue virus type 2 (strain Thailand/16681/1984) (DENV-2)	SINGLE PROTEIN	CHEMBL4811254	1	Scientific Literature	J Med Chem	2021	None	TIME = 0.5 hr	INHIBITOR
CHEMBL4863067		None	495.63	1	0.98	4	N=C(N)NCCC[C@H](NC(=O)c1ccccc1)C(=O)N[C@@H](CCCCN)C(=O)NCc1ccccc1	Inhibition	'='	41.3	%				UO_0000187					0	CHEMBL4841500	Inhibition of Dengue virus 2 NS2B-NS3 protease using Abz-Nle-Lys-Arg-Arg-Ser-Tyr(3-NO2)-NH2 as substrate at 50 uM preincubated with enzyme for 15 mins followed by substrate addition and measured for 15 mins by FRET assay relative to control	B	BAO_0000357	single protein format	dengue virus type 2	None	None	None	None				CHEMBL5980	Dengue virus type 2 NS3 protein	Dengue virus type 2 (strain Thailand/16681/1984) (DENV-2)	SINGLE PROTEIN	CHEMBL4840342	1	Scientific Literature	Bioorg Med Chem	2021	None	Dose = 50.0 microM | TIME = 0.5 hr	INHIBITOR		41.3
CHEMBL4874382		None	627.79	1	3.9	18	NCCCC[C@H](NC(=O)c1ccccc1)C(=O)N[C@H](C(=O)N[C@H](C(N)=O)C1CCCCC1)c1ccc(OCc2ccccc2)cc1	Inhibition	'='	93.1	%				UO_0000187					0	CHEMBL4841500	Inhibition of Dengue virus 2 NS2B-NS3 protease using Abz-Nle-Lys-Arg-Arg-Ser-Tyr(3-NO2)-NH2 as substrate at 50 uM preincubated with enzyme for 15 mins followed by substrate addition and measured for 15 mins by FRET assay relative to control	B	BAO_0000357	single protein format	dengue virus type 2	None	None	None	None				CHEMBL5980	Dengue virus type 2 NS3 protein	Dengue virus type 2 (strain Thailand/16681/1984) (DENV-2)	SINGLE PROTEIN	CHEMBL4840342	1	Scientific Literature	Bioorg Med Chem	2021	None	Dose = 50.0 microM | TIME = 0.5 hr	INHIBITOR		93.1
CHEMBL4869859		None	803.92	3	5.69	15	N=C(N)Nc1ccc(C[C@H](NC(=O)[C@@H](NC(=O)c2ccccc2)c2ccc(OCc3ccccc3)cc2)C(=O)N[C@@H](C(N)=O)c2ccc(OCc3ccccc3)cc2)cc1	Inhibition	'='	100.6	%				UO_0000187					0	CHEMBL4841500	Inhibition of Dengue virus 2 NS2B-NS3 protease using Abz-Nle-Lys-Arg-Arg-Ser-Tyr(3-NO2)-NH2 as substrate at 50 uM preincubated with enzyme for 15 mins followed by substrate addition and measured for 15 mins by FRET assay relative to control	B	BAO_0000357	single protein format	dengue virus type 2	None	None	None	None				CHEMBL5980	Dengue virus type 2 NS3 protein	Dengue virus type 2 (strain Thailand/16681/1984) (DENV-2)	SINGLE PROTEIN	CHEMBL4840342	1	Scientific Literature	Bioorg Med Chem	2021	None	Dose = 50.0 microM | TIME = 0.5 hr	INHIBITOR		100.6
CHEMBL4865561		None	727.86	2	5.27	14	NCCCC[C@H](NC(=O)[C@@H](NC(=O)c1ccccc1)c1ccc(OCc2ccccc2)cc1)C(=O)N[C@@H](C(N)=O)c1ccc(OCc2ccccc2)cc1	Drug metabolism	'='	15	%				UO_0000187					0	CHEMBL4841502	Substrate activity at Dengue virus 2 NS2B-NS3 protease assessed as drug cleavage by measuring Bz-Arg-Lys-OH accumulation at 100 uM measured after 24 hrs by LC-MS/MS anlaysis	A	BAO_0000357	single protein format	dengue virus type 2	None	None	None	None				CHEMBL5980	Dengue virus type 2 NS3 protein	Dengue virus type 2 (strain Thailand/16681/1984) (DENV-2)	SINGLE PROTEIN	CHEMBL4840342	1	Scientific Literature	Bioorg Med Chem	2021	None	Dose = 100.0 microM | TIME = 24.0 hr			15
CHEMBL4849531		None	783.97	2	2.65	13	N=C(N)NCCC[C@H](NC(=O)c1ccccc1)C(=O)N[C@@H](CCCCN)C(=O)N[C@@H](C(=O)N[C@H](C(N)=O)C1CCCCC1)c1ccc(OCc2ccccc2)cc1	Drug metabolism	'='	11	%				UO_0000187					0	CHEMBL4841502	Substrate activity at Dengue virus 2 NS2B-NS3 protease assessed as drug cleavage by measuring Bz-Arg-Lys-OH accumulation at 100 uM measured after 24 hrs by LC-MS/MS anlaysis	A	BAO_0000357	single protein format	dengue virus type 2	None	None	None	None				CHEMBL5980	Dengue virus type 2 NS3 protein	Dengue virus type 2 (strain Thailand/16681/1984) (DENV-2)	SINGLE PROTEIN	CHEMBL4840342	1	Scientific Literature	Bioorg Med Chem	2021	None	Dose = 100.0 microM | TIME = 24.0 hr			11
CHEMBL4878425		None	605.68	2	5.56	4a	COc1cccc(S(=O)(=O)n2c3ccc(-c4cccc(/C(N)=N/O)c4)cc3c3cc(-c4cccc(/C(N)=N/O)c4)ccc32)c1	Inhibition			%			Active	UO_0000187					0	CHEMBL4843403	Inhibition of NS2B-NS3 protease in DENV2 infected in human Huh-7 cells assessed as inhibition of NS3 internal cleavage site at 10 uM treated 6 hrs prior to viral infection and measured at 30 hrs post-infection by western blot analysis	B	BAO_0000219	cell-based format	dengue virus type 2	None	None	Huh-7	None				CHEMBL5980	Dengue virus type 2 NS3 protein	Dengue virus type 2 (strain Thailand/16681/1984) (DENV-2)	SINGLE PROTEIN	CHEMBL4842342	1	Scientific Literature	Eur J Med Chem	2021	None	Dose = 10.0 microM | TIME = 24.0 hr	INHIBITOR
CHEMBL210882	4-HYDROXYPANDURATIN A	None	392.5	1	5.71	6	CC(C)=CC[C@@H]1C(C)=CC[C@@H](c2ccccc2)[C@@H]1C(=O)c1c(O)cc(O)cc1O	Inhibition	'='	78.1	%				UO_0000187					0	CHEMBL861154	Inhibition of dengue2 virus NS2B/NS3 protease activity for Boc-Gly-Arg-Arg-MCA cleavage at 80 ppm	B	BAO_0000357	single protein format	dengue virus type 2	None	None	None	None				CHEMBL5980	Dengue virus type 2 NS3 protein	Dengue virus type 2 (strain Thailand/16681/1984) (DENV-2)	SINGLE PROTEIN	CHEMBL1148500	1	Scientific Literature	Bioorg Med Chem Lett	2006	None				78.1
CHEMBL210882	4-HYDROXYPANDURATIN A	None	392.5	1	5.71	6	CC(C)=CC[C@@H]1C(C)=CC[C@@H](c2ccccc2)[C@@H]1C(=O)c1c(O)cc(O)cc1O	Ki	'='	21000	nM	4.68			UO_0000065	11.92	0.22	-1.03	6.02	0	CHEMBL861162	Inhibition of dengue2 virus NS3 protease	B	BAO_0000357	single protein format	dengue virus type 2	None	None	None	None				CHEMBL5980	Dengue virus type 2 NS3 protein	Dengue virus type 2 (strain Thailand/16681/1984) (DENV-2)	SINGLE PROTEIN	CHEMBL1148500	1	Scientific Literature	Bioorg Med Chem Lett	2006	None				21
CHEMBL199549		None	619.77	2	-1.52	3	CCCC[C@H](NC(=O)c1ccccc1)C(=O)N[C@@H](CCCCN)C(=O)N[C@H](C(=O)N[C@@H](CCCN=C(N)N)C(N)=O)[C@@H](C)O	Ki	'>'	500000	nM		Outside typical range		UO_0000065					0	CHEMBL862736	Inhibitory activity against CF40.NS3pro from Dengue virus type 2	B	BAO_0000357	single protein format	dengue virus type 2	None	None	None	None				CHEMBL5980	Dengue virus type 2 NS3 protein	Dengue virus type 2 (strain Thailand/16681/1984) (DENV-2)	SINGLE PROTEIN	CHEMBL1147780	1	Scientific Literature	Bioorg Med Chem Lett	2006	None				500
CHEMBL199531		None	685.27	2	1.71	26	CCCC[C@H](NC(=O)c1ccccc1)C(=O)N[C@@H](CCCCN)C(=O)N[C@@H](CCCN=C(N)N)C(=O)N[C@H](C=O)Cc1ccc(Cl)cc1	Ki	'='	138000	nM		Outside typical range		UO_0000065					0	CHEMBL863929	Inhibitory activity against dengue 2 NS3 protease fused via a linker to region of NS2B	B	BAO_0000357	single protein format	Dengue virus	None	None	None	None				CHEMBL5980	Dengue virus type 2 NS3 protein	Dengue virus type 2 (strain Thailand/16681/1984) (DENV-2)	SINGLE PROTEIN	CHEMBL1147782	1	Scientific Literature	Bioorg Med Chem Lett	2006	None				138
CHEMBL199510		None	546.68	2	-1.39	21	N=C(N)NCCC[C@@H](C=O)NC(=O)[C@H](CCCNC(=N)N)NC(=O)[C@H](CCCCN)NC(=O)c1ccccc1	Ki	'='	1500	nM	5.82			UO_0000065	10.65	0.2	7.21	2.29	0	CHEMBL863929	Inhibitory activity against dengue 2 NS3 protease fused via a linker to region of NS2B	B	BAO_0000357	single protein format	Dengue virus	None	None	None	None				CHEMBL5980	Dengue virus type 2 NS3 protein	Dengue virus type 2 (strain Thailand/16681/1984) (DENV-2)	SINGLE PROTEIN	CHEMBL1147782	1	Scientific Literature	Bioorg Med Chem Lett	2006	None				1.5
CHEMBL199582		None	678.84	2	0.4	8	CCCC[C@H](NC(=O)c1ccccc1)C(=O)N[C@@H](Cc1ccccc1)C(=O)N[C@@H](CCCNC(=N)N)C(=O)N[C@H](C=O)CCCNC(=N)N	Ki	'='	15800	nM	4.8			UO_0000065	7.07	0.13	4.4	1.87	0	CHEMBL863929	Inhibitory activity against dengue 2 NS3 protease fused via a linker to region of NS2B	B	BAO_0000357	single protein format	Dengue virus	None	None	None	None				CHEMBL5980	Dengue virus type 2 NS3 protein	Dengue virus type 2 (strain Thailand/16681/1984) (DENV-2)	SINGLE PROTEIN	CHEMBL1147782	1	Scientific Literature	Bioorg Med Chem Lett	2006	None				15.8
CHEMBL199845		None	703.65	None	None	21	CCCC[C@H](NC(=O)c1ccccc1)C(=O)N[C@@H](CCCCN)C(=O)N[C@@H](CCCN=C(N)N)C(=O)N[C@@H](CCCN=C(N)N)C(=O)B(O)O	Ki	'='	43	nM	7.37			UO_0000065	10.47	None	None	None	0	CHEMBL862736	Inhibitory activity against CF40.NS3pro from Dengue virus type 2	B	BAO_0000357	single protein format	dengue virus type 2	None	None	None	None				CHEMBL5980	Dengue virus type 2 NS3 protein	Dengue virus type 2 (strain Thailand/16681/1984) (DENV-2)	SINGLE PROTEIN	CHEMBL1147780	1	Scientific Literature	Bioorg Med Chem Lett	2006	None				0.043
CHEMBL210882	4-HYDROXYPANDURATIN A	None	392.5	1	5.71	6	CC(C)=CC[C@@H]1C(C)=CC[C@@H](c2ccccc2)[C@@H]1C(=O)c1c(O)cc(O)cc1O	Inhibition	'='	52	%				UO_0000187					0	CHEMBL861153	Inhibition of dengue2 virus NS2B/NS3 protease activity for Boc-Gly-Arg-Arg-MCA cleavage at 40 ppm	B	BAO_0000357	single protein format	dengue virus type 2	None	None	None	None				CHEMBL5980	Dengue virus type 2 NS3 protein	Dengue virus type 2 (strain Thailand/16681/1984) (DENV-2)	SINGLE PROTEIN	CHEMBL1148500	1	Scientific Literature	Bioorg Med Chem Lett	2006	None				52
CHEMBL4869904		None	611.26	2	5.79	3	Ic1ccc(-c2ncc(OCCC3CCNCC3)nc2-c2ccc(I)cc2)cc1	IC50	'='	10200	nM	4.99			UO_0000065	8.17	0.24	-0.8	10.61	0	CHEMBL4811972	Inhibition Dengue serotype-2 NS3B/NS3 protease using 7-amino-4-methylcoumarin as substrate by fluorescence assay	B	BAO_0000357	single protein format	dengue virus type 2	None	None	None	None				CHEMBL5980	Dengue virus type 2 NS3 protein	Dengue virus type 2 (strain Thailand/16681/1984) (DENV-2)	SINGLE PROTEIN	CHEMBL4811233	1	Scientific Literature	J Med Chem	2021	None		INHIBITOR		10.2
CHEMBL4867805		None	449.56	0	3.54	17	ONCc1ccc(-c2ncc(OCCC3CCNCC3)nc2-c2ccc(CNO)cc2)cc1	IC50	'='	3800	nM	5.42			UO_0000065	12.06	0.22	1.88	4.86	0	CHEMBL4811972	Inhibition Dengue serotype-2 NS3B/NS3 protease using 7-amino-4-methylcoumarin as substrate by fluorescence assay	B	BAO_0000357	single protein format	dengue virus type 2	None	None	None	None				CHEMBL5980	Dengue virus type 2 NS3 protein	Dengue virus type 2 (strain Thailand/16681/1984) (DENV-2)	SINGLE PROTEIN	CHEMBL4811233	1	Scientific Literature	J Med Chem	2021	None		INHIBITOR		3.8
CHEMBL4860444		None	763.94	2	2.87	11	N=C(N)NCCC[C@H](NC(=O)c1ccccc1)C(=O)N[C@@H](CCCCN)C(=O)N[C@@H](C(=O)NCc1ccc(CN)cc1)c1ccc(OCc2ccccc2)cc1	Drug metabolism	'='	100	%				UO_0000187					0	CHEMBL4841502	Substrate activity at Dengue virus 2 NS2B-NS3 protease assessed as drug cleavage by measuring Bz-Arg-Lys-OH accumulation at 100 uM measured after 24 hrs by LC-MS/MS anlaysis	A	BAO_0000357	single protein format	dengue virus type 2	None	None	None	None				CHEMBL5980	Dengue virus type 2 NS3 protein	Dengue virus type 2 (strain Thailand/16681/1984) (DENV-2)	SINGLE PROTEIN	CHEMBL4840342	1	Scientific Literature	Bioorg Med Chem	2021	None	Dose = 100.0 microM | TIME = 24.0 hr			100
CHEMBL4868198		None	407.47	0	2.32	8b	Cc1ccc(S(=O)(=O)N[C@H](C)C(=O)Nc2nc3cc(O)c(O)cc3s2)cc1	Inhibition	'='	14	%				UO_0000187					0	CHEMBL4825421	Inhibition of DENV2 NS2B-NS3 protease expressed in Escherichia coli BL21(DE3) using Boc-Gly-Arg-Arg-AMC as substrate at 20 uM by FRET assay	B	BAO_0000019	assay format	dengue virus type 2	None	None	None	None				CHEMBL5980	Dengue virus type 2 NS3 protein	Dengue virus type 2 (strain Thailand/16681/1984) (DENV-2)	SINGLE PROTEIN	CHEMBL4823320	1	Scientific Literature	Bioorg Med Chem	2021	None	Dose = 20.0 microM			14
CHEMBL4877173		None	529.67	1	4.23	8f	Cc1ccc(S(=O)(=O)N[C@@H](CSCc2ccccc2)C(=O)Nc2nc3cc(O)c(O)cc3s2)cc1	Inhibition	'='	57	%				UO_0000187					0	CHEMBL4825421	Inhibition of DENV2 NS2B-NS3 protease expressed in Escherichia coli BL21(DE3) using Boc-Gly-Arg-Arg-AMC as substrate at 20 uM by FRET assay	B	BAO_0000019	assay format	dengue virus type 2	None	None	None	None				CHEMBL5980	Dengue virus type 2 NS3 protein	Dengue virus type 2 (strain Thailand/16681/1984) (DENV-2)	SINGLE PROTEIN	CHEMBL4823320	1	Scientific Literature	Bioorg Med Chem	2021	None	Dose = 20.0 microM	INHIBITOR		57
CHEMBL4866314		None	456.52	0	2.7	20a	CCN(CC)C(=O)C[C@H](NC(=O)c1ccccc1)C(=O)Nc1nc2cc(O)c(O)cc2s1	Inhibition	'='	16	%				UO_0000187					0	CHEMBL4825421	Inhibition of DENV2 NS2B-NS3 protease expressed in Escherichia coli BL21(DE3) using Boc-Gly-Arg-Arg-AMC as substrate at 20 uM by FRET assay	B	BAO_0000019	assay format	dengue virus type 2	None	None	None	None				CHEMBL5980	Dengue virus type 2 NS3 protein	Dengue virus type 2 (strain Thailand/16681/1984) (DENV-2)	SINGLE PROTEIN	CHEMBL4823320	1	Scientific Literature	Bioorg Med Chem	2021	None	Dose = 20.0 microM			16
CHEMBL4863231		None	419.46	0	3.99	23a	O=C(CN(C(=O)c1ccccc1)c1ccccc1)Nc1nc2cc(O)c(O)cc2s1	Inhibition	'='	56	%				UO_0000187					0	CHEMBL4825421	Inhibition of DENV2 NS2B-NS3 protease expressed in Escherichia coli BL21(DE3) using Boc-Gly-Arg-Arg-AMC as substrate at 20 uM by FRET assay	B	BAO_0000019	assay format	dengue virus type 2	None	None	None	None				CHEMBL5980	Dengue virus type 2 NS3 protein	Dengue virus type 2 (strain Thailand/16681/1984) (DENV-2)	SINGLE PROTEIN	CHEMBL4823320	1	Scientific Literature	Bioorg Med Chem	2021	None	Dose = 20.0 microM	INHIBITOR		56
CHEMBL4859876		None	556.49	2	5.73	37	CCCCCC(=O)N[C@H](C(=O)NCc1ccc(C(N)=O)cc1)c1ccc(OCc2c(Cl)cccc2Cl)cc1	Inhibition	'='	71	%				UO_0000187					0	CHEMBL4812530	Inhibition of NS2B-NS3 protease in DENV2proHeLa system assessed as inhibition of luciferase signal at 12.5 uM incubated for 24 hrs by luciferase reporter gene assay	B	BAO_0000219	cell-based format	dengue virus type 2	None	None	HeLa	None				CHEMBL5980	Dengue virus type 2 NS3 protein	Dengue virus type 2 (strain Thailand/16681/1984) (DENV-2)	SINGLE PROTEIN	CHEMBL4811254	1	Scientific Literature	J Med Chem	2021	None	Dose = 12.5 microM | TIME = 24.0 hr	INHIBITOR		71
CHEMBL4857446		None	613.67	2	5.71	78	COc1cccc(COc2ccc([C@H](NC(=O)c3ccc(C(=O)c4ccccc4)cc3)C(=O)Nc3cccc(C(N)=O)c3)cc2)c1	Inhibition			%			Active	UO_0000187					0	CHEMBL4812539	Inhibition of DENV2 NS2B-NS3 protease expressed in Escherichia coli BL21 lambda(DE3) using FRET substrate preincubated with enzyme for 15 mins in presence of detergent CHAPS followed by substrate addition for 15 mins by fluorescence based analysis	B	BAO_0000019	assay format	dengue virus type 2	None	None	None	None				CHEMBL5980	Dengue virus type 2 NS3 protein	Dengue virus type 2 (strain Thailand/16681/1984) (DENV-2)	SINGLE PROTEIN	CHEMBL4811254	1	Scientific Literature	J Med Chem	2021	None	TIME = 0.5 hr	INHIBITOR
CHEMBL4862793		None	323.4	0	3.16	66	O=C(NCC1CCNCC1)c1cc2ccc(-c3ccoc3)cc2[nH]1	Activity						Not Active						0	CHEMBL4844508	Competitive inhibition of Dengue virus 2 NS2B (50 to 95 residues)/NS3 (1 to 182 residues) protease expressed in Escherichia coli BL21 using increased concentration of Bz-Nle-Lys-Lys-Arg-AMC substrate	B	BAO_0000019	assay format	dengue virus type 2	None	None	None	None				CHEMBL5980	Dengue virus type 2 NS3 protein	Dengue virus type 2 (strain Thailand/16681/1984) (DENV-2)	SINGLE PROTEIN	CHEMBL4842369	1	Scientific Literature	Eur J Med Chem	2021	None
CHEMBL4853295		None	605.68	2	5.56	9a	COc1ccc(S(=O)(=O)n2c3ccc(-c4cccc(/C(N)=N/O)c4)cc3c3cc(-c4cccc(/C(N)=N/O)c4)ccc32)cc1	IC50						Not Active						0	CHEMBL4843380	Inhibition of DENV2 NS2B-NS3 protease	B	BAO_0000357	single protein format	dengue virus type 2	None	None	None	None				CHEMBL5980	Dengue virus type 2 NS3 protein	Dengue virus type 2 (strain Thailand/16681/1984) (DENV-2)	SINGLE PROTEIN	CHEMBL4842342	1	Scientific Literature	Eur J Med Chem	2021	None
CHEMBL1457048		None	364.44	1	5.09	SID49672924	O=C(O)COc1ccc(/C=C/C(=O)c2ccc(C3CCCCC3)cc2)cc1	IC50		47660	nM			active	UO_0000065					0	CHEMBL1794550	PUBCHEM_BIOASSAY: Primary and Confirmatory Screening for Flavivirus Genomic Capping Enzyme Inhibition. (Class of assay: confirmatory) [Related pubchem assays (depositor defined):AID588708
CHEMBL562949		None	278.26	0	2.85	SID17503785	O=C(O)c1ccc2c(c1)C(=O)/C(=C/c1ccccc1)C2=O	IC50		12230	nM			active	UO_0000065					0	CHEMBL1794550	PUBCHEM_BIOASSAY: Primary and Confirmatory Screening for Flavivirus Genomic Capping Enzyme Inhibition. (Class of assay: confirmatory) [Related pubchem assays (depositor defined):AID588708
CHEMBL1546136		None	406.47	0	4.74	SID14742019	Cc1cccc(NC(=O)CSc2nnc(-c3ccco3)c(-c3ccco3)n2)c1C	IC50		96320	nM			active	UO_0000065					0	CHEMBL1794550	PUBCHEM_BIOASSAY: Primary and Confirmatory Screening for Flavivirus Genomic Capping Enzyme Inhibition. (Class of assay: confirmatory) [Related pubchem assays (depositor defined):AID588708
CHEMBL1418191		None	436.94	0	4.77	SID24791749	COc1ccc(C)cc1NC(=O)c1ccccc1NS(=O)(=O)c1ccc(Cl)s1	IC50		49330	nM			active	UO_0000065					0	CHEMBL1794550	PUBCHEM_BIOASSAY: Primary and Confirmatory Screening for Flavivirus Genomic Capping Enzyme Inhibition. (Class of assay: confirmatory) [Related pubchem assays (depositor defined):AID588708
CHEMBL179574		None	376.2	0	4.8	SID56463796	O=C(O)/C(=C\c1c(C(=O)O)[nH]c2cc(Cl)cc(Cl)c12)c1ccccc1	IC50		75490	nM			active	UO_0000065					0	CHEMBL1794550	PUBCHEM_BIOASSAY: Primary and Confirmatory Screening for Flavivirus Genomic Capping Enzyme Inhibition. (Class of assay: confirmatory) [Related pubchem assays (depositor defined):AID588708
CHEMBL4532454		None	434.5	1	-1.12	Bz-Arg-Arg-OH	N=C(N)NCCC[C@H](NC(=O)[C@H](CCCNC(=N)N)NC(=O)c1ccccc1)C(=O)O	Inhibition	'='	35	%				UO_0000187					0	CHEMBL4368274	Inhibition of Dengue virus serotype 2 NS2B-NS3 protease expressed in Escherichia coli BL21 lambda (DE3) cells at 250 uM preincubated with enzyme for 15 mins followed by 2-Abz-Nle-Lys-Arg-Arg-Ser-(3-NO2)-Tyr-NH2 FRET substrate addition measured for 15 mins by fluorescence analysis	B	BAO_0000219	cell-based format	dengue virus type 2	None	None	None	None				CHEMBL5980	Dengue virus type 2 NS3 protein	Dengue virus type 2 (strain Thailand/16681/1984) (DENV-2)	SINGLE PROTEIN	CHEMBL4364329	1	Scientific Literature	ACS Med Chem Lett	2019	None				35
CHEMBL4527753		None	550.66	2	0.19	(3R)-4	N=C(N)NCCC[C@H](NC(=O)c1ccccc1)C(=O)N[C@@H](CCCCN)C(=O)N[C@@H]1CN(c2ccccc2)C1=O	IC50	'='	17700	nM	4.75			UO_0000065	8.63	0.16	4.56	2.43	0	CHEMBL4379943	Inhibition of Dengue virus NS2B-NS3 protease using 2-Abz-Nle-Lys-Arg-Arg-Ser-(3-NO2)-Tyr-NH2 FRET substrate preincubated for 15 mins followed by substrate addition measured after 15 mins by fluorimetric analysis	B	BAO_0000357	single protein format	Dengue virus	None	None	None	None				CHEMBL5980	Dengue virus type 2 NS3 protein	Dengue virus type 2 (strain Thailand/16681/1984) (DENV-2)	SINGLE PROTEIN	CHEMBL4376846	1	Scientific Literature	J Med Chem	2020	None				17.7
CHEMBL4470735		None	406.49	1	-0.25	13	N=C(N)NCCC[C@H](NC(=O)c1ccccc1)C(=O)N[C@@H](CCCCN)C(=O)O	Activity						Active						0	CHEMBL4379962	Binding affinity to Dengue virus NS2B-NS3 protease assessed as presence of lysine and benzyloxy-phenylglycine residues in active site	B	BAO_0000357	single protein format	Dengue virus	None	None	None	None				CHEMBL5980	Dengue virus type 2 NS3 protein	Dengue virus type 2 (strain Thailand/16681/1984) (DENV-2)	SINGLE PROTEIN	CHEMBL4376846	1	Scientific Literature	J Med Chem	2020	None
CHEMBL1499491		None	251.67	0	2.66	SID49669235	COc1ccc(Cl)cc1/C=C1/C(=O)ON=C1C	IC50	'>'	100000	nM			active	UO_0000065					0	CHEMBL1794550	PUBCHEM_BIOASSAY: Primary and Confirmatory Screening for Flavivirus Genomic Capping Enzyme Inhibition. (Class of assay: confirmatory) [Related pubchem assays (depositor defined):AID588708
CHEMBL1466912		None	369.33	0	2.08	SID24803016	COc1cc(/C=C2/C(=O)NN(c3cccc(C)c3)C2=O)cc([N+](=O)[O-])c1O	IC50		51530	nM			active	UO_0000065					0	CHEMBL1794550	PUBCHEM_BIOASSAY: Primary and Confirmatory Screening for Flavivirus Genomic Capping Enzyme Inhibition. (Class of assay: confirmatory) [Related pubchem assays (depositor defined):AID588708
CHEMBL1467007		None	376.16	0	3.72	SID24797768	CC1=NOC(=O)/C1=C\c1ccc(-c2ccc(Br)cc2C(=O)O)o1	IC50		20120	nM			active	UO_0000065					0	CHEMBL1794550	PUBCHEM_BIOASSAY: Primary and Confirmatory Screening for Flavivirus Genomic Capping Enzyme Inhibition. (Class of assay: confirmatory) [Related pubchem assays (depositor defined):AID588708
CHEMBL1499798		None	396.51	1	5.11	SID26731144	CCC(C)(C)C1CCc2c(sc(NC(=O)c3ccccc3C(=O)O)c2C#N)C1	IC50		42650	nM			active	UO_0000065					0	CHEMBL1794550	PUBCHEM_BIOASSAY: Primary and Confirmatory Screening for Flavivirus Genomic Capping Enzyme Inhibition. (Class of assay: confirmatory) [Related pubchem assays (depositor defined):AID588708
CHEMBL1325759		None	448.37	0	3.59	SID24806832	O=C1NC(=O)N(c2ccccc2F)C(=O)/C1=C/c1ccc(Oc2ccc([N+](=O)[O-])cn2)cc1	IC50		56050	nM			active	UO_0000065					0	CHEMBL1794550	PUBCHEM_BIOASSAY: Primary and Confirmatory Screening for Flavivirus Genomic Capping Enzyme Inhibition. (Class of assay: confirmatory) [Related pubchem assays (depositor defined):AID588708
CHEMBL1439832		None	420.54	0	3.1	SID49647584	COc1ccccc1/C=C1\SC(=S)N(NS(=O)(=O)c2ccc(C)cc2)C1=O	IC50		34730	nM			active	UO_0000065					0	CHEMBL1794550	PUBCHEM_BIOASSAY: Primary and Confirmatory Screening for Flavivirus Genomic Capping Enzyme Inhibition. (Class of assay: confirmatory) [Related pubchem assays (depositor defined):AID588708
CHEMBL1460650		None	450.56	0	3.19	SID26658678	CCOc1ccc(/C=C2\SC(=S)N(NS(=O)(=O)c3ccccc3)C2=O)cc1OC	IC50		71200	nM			active	UO_0000065					0	CHEMBL1794550	PUBCHEM_BIOASSAY: Primary and Confirmatory Screening for Flavivirus Genomic Capping Enzyme Inhibition. (Class of assay: confirmatory) [Related pubchem assays (depositor defined):AID588708
CHEMBL1500165		None	517.55	1	3.83	SID26724300	COc1ccc(NC(S)=NNc2ccc(S(=O)(=O)Nc3ccccc3C(=O)O)cc2[N+](=O)[O-])cc1	IC50		15750	nM			active	UO_0000065					0	CHEMBL1794550	PUBCHEM_BIOASSAY: Primary and Confirmatory Screening for Flavivirus Genomic Capping Enzyme Inhibition. (Class of assay: confirmatory) [Related pubchem assays (depositor defined):AID588708
CHEMBL1568915		None	454.7	1	7.75	SID22401406	C/C(=C/CCC(C)[C@H]1CC[C@@]2(C)C3=C(CC[C@]12C)[C@@]1(C)CCC(=O)C(C)(C)[C@@H]1CC3)C(=O)O	IC50		47880	nM			active	UO_0000065					0	CHEMBL1794550	PUBCHEM_BIOASSAY: Primary and Confirmatory Screening for Flavivirus Genomic Capping Enzyme Inhibition. (Class of assay: confirmatory) [Related pubchem assays (depositor defined):AID588708
CHEMBL1302328		None	420.4	0	4.19	SID26725965	Cc1cc(C(=O)O)ccc1-c1ccc(/C=C2\NC(=O)N(Cc3ccc(F)cc3)C2=O)o1	IC50	'>'	100000	nM			active	UO_0000065					0	CHEMBL1794550	PUBCHEM_BIOASSAY: Primary and Confirmatory Screening for Flavivirus Genomic Capping Enzyme Inhibition. (Class of assay: confirmatory) [Related pubchem assays (depositor defined):AID588708
CHEMBL5083861		None	449.49	0	3.6	1	COc1ccc(S(=O)(=O)n2nc(OC(=O)c3ccc(-c4ccccc4)cc3)cc2N)cc1	Ki	'='	7250	nM	5.14			UO_0000065	11.43	0.22	1.54	4.53	0	CHEMBL5042415	Binding affinity to DENV NS2B-NS3 protease assessed as inhibition constant using benzoyl-Nle-Lys-Arg-Arg-AMC as substrate incubated for 60 min by measuring fluorescence intensity	B	BAO_0000357	single protein format	Dengue virus	None	None	None	None				CHEMBL5980	Dengue virus type 2 NS3 protein	Dengue virus type 2 (strain Thailand/16681/1984) (DENV-2)	SINGLE PROTEIN	CHEMBL5038677	1	Scientific Literature	ACS Med Chem Lett	2022	None	TIME = 1.0 hr	INHIBITOR		7.25
CHEMBL4522006		None	462.47	1	6.13	38	O=C(Nc1nc2cc(O)c(O)cc2s1)c1ccccc1Sc1ccc(C(F)(F)F)cc1	IC50	'='	3600	nM	5.44			UO_0000065	11.77	0.24	-0.69	6.6	1	CHEMBL5098502	Inhibition of DENV2 NS2B-NS3 protease using Boc-Gly-Arg-Arg-7-amino-4-methylcoumarin as substrate incubated for 10 mins by fluorometric assay	B	BAO_0000357	single protein format	dengue virus type 2	None	None	None	None				CHEMBL5980	Dengue virus type 2 NS3 protein	Dengue virus type 2 (strain Thailand/16681/1984) (DENV-2)	SINGLE PROTEIN	CHEMBL5096200	1	Scientific Literature	Bioorg Med Chem	2021	None	TIME = 0.1667 hr	INHIBITOR		3.6
CHEMBL4533598		None	356.43	1	5.06	37	O=C(Nc1cccs1)c1ccccc1Sc1ccc([N+](=O)[O-])cc1	IC50	'='	98000	nM	4.01			UO_0000065	11.25	0.23	-1.05	5.55	1	CHEMBL5098502	Inhibition of DENV2 NS2B-NS3 protease using Boc-Gly-Arg-Arg-7-amino-4-methylcoumarin as substrate incubated for 10 mins by fluorometric assay	B	BAO_0000357	single protein format	dengue virus type 2	None	None	None	None				CHEMBL5980	Dengue virus type 2 NS3 protein	Dengue virus type 2 (strain Thailand/16681/1984) (DENV-2)	SINGLE PROTEIN	CHEMBL5096200	1	Scientific Literature	Bioorg Med Chem	2021	None	TIME = 0.1667 hr	INHIBITOR		98
CHEMBL506247	TANNIC ACID	4	1701.21	None	None	44	O=C(OC[C@H]1O[C@@H](OC(=O)c2cc(O)c(O)c(OC(=O)c3cc(O)c(O)c(O)c3)c2)[C@H](OC(=O)c2cc(O)c(O)c(OC(=O)c3cc(O)c(O)c(O)c3)c2)[C@@H](OC(=O)c2cc(O)c(O)c(OC(=O)c3cc(O)c(O)c(O)c3)c2)[C@@H]1OC(=O)c1cc(O)c(O)c(OC(=O)c2cc(O)c(O)c(O)c2)c1)c1cc(O)c(O)c(OC(=O)c2cc(O)c(O)c(O)c2)c1	IC50	'='	130	nM	6.89			UO_0000065	4.05	None	None	None	0	CHEMBL5098511	Inhibition of Dengue Virus 3 recombinant NS2B-NS3 protease expressed in Escherichia coli using Bz-Nle-Arg-Arg-AMC as substrate incubated for 30 mins	B	BAO_0000019	assay format	dengue virus type 3	None	None	None	None				CHEMBL5980	Dengue virus type 2 NS3 protein	Dengue virus type 2 (strain Thailand/16681/1984) (DENV-2)	SINGLE PROTEIN	CHEMBL5096200	1	Scientific Literature	Bioorg Med Chem	2021	None	TIME = 0.5 hr	INHIBITOR		0.13
CHEMBL5194503		None	619.77	2	-1.64	Table 8
CHEMBL5206550		None	338.28	0	4.78	Table 8
CHEMBL1187898		None	433.53	1	6.82	Table 8
CHEMBL586053		None	403.82	0	3.86	47	COC(=O)c1[nH]c2ccc(Cl)cc2c1C(=O)c1cc(OC)c(OC)c(OC)c1	EC50	'='	4700	nM	5.33			UO_0000065	13.19	0.26	1.47	6.13	0	CHEMBL5098529	Inhibition of DENV NS2B/NS3 protease transfected in human Huh-7 cells using 7-amino-4-methylcoumarin (AMC) fluorophore-linked peptide substrate Boc-GRR-AMC as substrate by fluoroscence based assay	B	BAO_0000219	cell-based format	dengue virus type 2	None	None	Huh-7	None				CHEMBL5980	Dengue virus type 2 NS3 protein	Dengue virus type 2 (strain Thailand/16681/1984) (DENV-2)	SINGLE PROTEIN	CHEMBL5096200	1	Scientific Literature	Bioorg Med Chem	2021	None		INHIBITOR		4.7
CHEMBL5397604		None	700.95	2	2.92	9	CC(C)c1cc(C(C)C)c(S(=O)(=O)N[C@@H](CCCNC(=N)N)C(=O)N[C@@H](CCCCN)C(=O)N[C@@H](C(N)=O)c2ccccc2)c(C(C)C)c1	Inhibition	'='	20.2	%				UO_0000187					0	CHEMBL5348988	Inhibition of DENV-2 NS2B-NS3 protease at 50 uM by biochemical enzymatic assay relative to control	B	BAO_0000357	single protein format	dengue virus type 2	None	None	None	None				CHEMBL5980	Dengue virus type 2 NS3 protein	Dengue virus type 2 (strain Thailand/16681/1984) (DENV-2)	SINGLE PROTEIN	CHEMBL5346910	1	Scientific Literature	Eur J Med Chem	2023	None	DOSE = 50.0 microM			20.2
CHEMBL5428689		None	607.74	2	1.77	24	CC[C@H](NC(=O)[C@H](Cc1cccc(NC(=N)N)c1)N(C)S(=O)(=O)c1ccc(C)cc1)C(=O)N[C@@H](C(N)=O)c1ccccc1	Inhibition	'='	74.3	%				UO_0000187					0	CHEMBL5348988	Inhibition of DENV-2 NS2B-NS3 protease at 50 uM by biochemical enzymatic assay relative to control	B	BAO_0000357	single protein format	dengue virus type 2	None	None	None	None				CHEMBL5980	Dengue virus type 2 NS3 protein	Dengue virus type 2 (strain Thailand/16681/1984) (DENV-2)	SINGLE PROTEIN	CHEMBL5346910	1	Scientific Literature	Eur J Med Chem	2023	None	DOSE = 50.0 microM	INHIBITOR		74.3
CHEMBL5396397		None	616.79	2	0.48	10	Cc1cc(C)c(S(=O)(=O)N[C@@H](CCCNC(=N)N)C(=O)N[C@@H](CCCCN)C(=O)N[C@@H](C(N)=O)c2ccccc2)c(C)c1	IC50						Not Determined						0	CHEMBL5348989	Inhibition of DENV-2 NS2B-NS3 protease by biochemical enzymatic assay	B	BAO_0000357	single protein format	dengue virus type 2	None	None	None	None				CHEMBL5980	Dengue virus type 2 NS3 protein	Dengue virus type 2 (strain Thailand/16681/1984) (DENV-2)	SINGLE PROTEIN	CHEMBL5346910	1	Scientific Literature	Eur J Med Chem	2023	None
CHEMBL5421971		None	795.89	2	3.76	36	CN([C@@H](Cc1ccc(C(=N)N)cc1)C(=O)N[C@@H](CCCCN)C(=O)N[C@@H](C(N)=O)c1ccc(OCc2ccc(C(F)(F)F)cc2)cc1)S(=O)(=O)c1ccccc1	IC50	'='	120	nM	6.92			UO_0000065	8.7	0.17	3.16	3.09	0	CHEMBL5348989	Inhibition of DENV-2 NS2B-NS3 protease by biochemical enzymatic assay	B	BAO_0000357	single protein format	dengue virus type 2	None	None	None	None				CHEMBL5980	Dengue virus type 2 NS3 protein	Dengue virus type 2 (strain Thailand/16681/1984) (DENV-2)	SINGLE PROTEIN	CHEMBL5346910	1	Scientific Literature	Eur J Med Chem	2023	None		INHIBITOR		0.12
CHEMBL4849139		None	320.4	0	2.71	30	O=C(NC1CCNCC1)c1c[nH]c2cc(-c3ccncc3)ccc12	IC50	'='	10000	nM	5			UO_0000065	15.61	0.28	2.29	7.16	0	CHEMBL4844503	Inhibition of Dengue virus 2 NS2B (50 to 95 residues)/NS3 (1 to 182 residues) protease expressed in Escherichia coli BL21 using Bz-Nle-Lys-Lys-Arg-AMC as substrate preincubated for 10 mins by fluorescence-based biochemical assay	B	BAO_0000019	assay format	dengue virus type 2	None	None	None	None				CHEMBL5980	Dengue virus type 2 NS3 protein	Dengue virus type 2 (strain Thailand/16681/1984) (DENV-2)	SINGLE PROTEIN	CHEMBL4842369	1	Scientific Literature	Eur J Med Chem	2021	None	TIME = 0.1667 hr	INHIBITOR		10
CHEMBL4873454		None	422.57	1	5.02	1	CCCCCC(=O)N[C@H](C(=O)N1CCCCC1)c1ccc(OCc2ccccc2)cc1	Inhibition	'='	58	%				UO_0000187					0	CHEMBL4812530	Inhibition of NS2B-NS3 protease in DENV2proHeLa system assessed as inhibition of luciferase signal at 12.5 uM incubated for 24 hrs by luciferase reporter gene assay	B	BAO_0000219	cell-based format	dengue virus type 2	None	None	HeLa	None				CHEMBL5980	Dengue virus type 2 NS3 protein	Dengue virus type 2 (strain Thailand/16681/1984) (DENV-2)	SINGLE PROTEIN	CHEMBL4811254	1	Scientific Literature	J Med Chem	2021	None	Dose = 12.5 microM | TIME = 24.0 hr	INHIBITOR		58
CHEMBL4878449		None	487.6	0	4.42	31	CCCCCC(=O)N[C@@H](C(=O)NCc1ccc(C(N)=O)cc1)c1ccc(OCc2ccccc2)cc1	Inhibition	'='	35	%				UO_0000187					0	CHEMBL4812530	Inhibition of NS2B-NS3 protease in DENV2proHeLa system assessed as inhibition of luciferase signal at 12.5 uM incubated for 24 hrs by luciferase reporter gene assay	B	BAO_0000219	cell-based format	dengue virus type 2	None	None	HeLa	None				CHEMBL5980	Dengue virus type 2 NS3 protein	Dengue virus type 2 (strain Thailand/16681/1984) (DENV-2)	SINGLE PROTEIN	CHEMBL4811254	1	Scientific Literature	J Med Chem	2021	None	Dose = 12.5 microM | TIME = 24.0 hr			35
CHEMBL4859856		None	639.63	2	7.29	71	NC(=O)c1cccc(NC(=O)[C@@H](NC(=O)c2ccc(Oc3ccc(C(F)(F)F)cc3)cc2)c2ccc(OCc3ccccc3)cc2)c1	Inhibition	'='	76	%				UO_0000187					0	CHEMBL4812530	Inhibition of NS2B-NS3 protease in DENV2proHeLa system assessed as inhibition of luciferase signal at 12.5 uM incubated for 24 hrs by luciferase reporter gene assay	B	BAO_0000219	cell-based format	dengue virus type 2	None	None	HeLa	None				CHEMBL5980	Dengue virus type 2 NS3 protein	Dengue virus type 2 (strain Thailand/16681/1984) (DENV-2)	SINGLE PROTEIN	CHEMBL4811254	1	Scientific Literature	J Med Chem	2021	None	Dose = 12.5 microM | TIME = 24.0 hr	INHIBITOR		76
CHEMBL4857446		None	613.67	2	5.71	78	COc1cccc(COc2ccc([C@H](NC(=O)c3ccc(C(=O)c4ccccc4)cc3)C(=O)Nc3cccc(C(N)=O)c3)cc2)c1	Inhibition	'='	79	%				UO_0000187					0	CHEMBL4812530	Inhibition of NS2B-NS3 protease in DENV2proHeLa system assessed as inhibition of luciferase signal at 12.5 uM incubated for 24 hrs by luciferase reporter gene assay	B	BAO_0000219	cell-based format	dengue virus type 2	None	None	HeLa	None				CHEMBL5980	Dengue virus type 2 NS3 protein	Dengue virus type 2 (strain Thailand/16681/1984) (DENV-2)	SINGLE PROTEIN	CHEMBL4811254	1	Scientific Literature	J Med Chem	2021	None	Dose = 12.5 microM | TIME = 24.0 hr	INHIBITOR		79
CHEMBL4857545		None	268.27	0	2.83	34c	O=C(Nc1ccccc1)c1cc2cc(O)c(O)cc2[nH]1	IC50	'='	6900	nM	5.16			UO_0000065	19.24	0.35	2.33	6.05	0	CHEMBL4825422	Inhibition of DENV2 NS2B-NS3 protease expressed in Escherichia coli BL21(DE3) using Boc-Gly-Arg-Arg-AMC as substrate by FRET assay	B	BAO_0000019	assay format	dengue virus type 2	None	None	None	None				CHEMBL5980	Dengue virus type 2 NS3 protein	Dengue virus type 2 (strain Thailand/16681/1984) (DENV-2)	SINGLE PROTEIN	CHEMBL4823320	1	Scientific Literature	Bioorg Med Chem	2021	None	Dose = 20.0 microM	INHIBITOR		6.9
CHEMBL1517374		None	342.78	0	3.13	SID24782533	Cc1ccc(O)c(NC2=C(Cl)C(=O)N(Cc3ccccc3)C2=O)c1	IC50	'>'	100000	nM			active	UO_0000065					0	CHEMBL1794550	PUBCHEM_BIOASSAY: Primary and Confirmatory Screening for Flavivirus Genomic Capping Enzyme Inhibition. (Class of assay: confirmatory) [Related pubchem assays (depositor defined):AID588708
CHEMBL1890165		None	480.57	0	3.54	SID103163603	Cc1ccc(S(=O)(=O)/N=C2\C=C(NS(=O)(=O)c3ccc(C)cc3)C(=O)c3ccccc32)cc1	IC50		30640	nM			active	UO_0000065					0	CHEMBL1794550	PUBCHEM_BIOASSAY: Primary and Confirmatory Screening for Flavivirus Genomic Capping Enzyme Inhibition. (Class of assay: confirmatory) [Related pubchem assays (depositor defined):AID588708
CHEMBL1583026		None	282.26	0	0.83	SID17388127	O=C1NC(=O)C(=Cc2c[nH]nc2-c2ccccc2)C(=O)N1	IC50		52960	nM			active	UO_0000065					0	CHEMBL1794550	PUBCHEM_BIOASSAY: Primary and Confirmatory Screening for Flavivirus Genomic Capping Enzyme Inhibition. (Class of assay: confirmatory) [Related pubchem assays (depositor defined):AID588708
CHEMBL1371004		None	370.82	0	4.87	SID14730378	O=C(O)CSc1nc(-c2ccc(Cl)cc2)nc2c1oc1ccccc12	IC50		40590	nM			active	UO_0000065					0	CHEMBL1794550	PUBCHEM_BIOASSAY: Primary and Confirmatory Screening for Flavivirus Genomic Capping Enzyme Inhibition. (Class of assay: confirmatory) [Related pubchem assays (depositor defined):AID588708
CHEMBL1487033		None	322.36	0	2.77	SID47202729	COc1cccc(/C=C2/C(=O)NN(c3ccc(C)c(C)c3)C2=O)c1	IC50	'>'	100000	nM			active	UO_0000065					0	CHEMBL1794550	PUBCHEM_BIOASSAY: Primary and Confirmatory Screening for Flavivirus Genomic Capping Enzyme Inhibition. (Class of assay: confirmatory) [Related pubchem assays (depositor defined):AID588708
CHEMBL1478635		None	463.49	0	2.7	SID26671491	COc1cc(/C=C2/SC(NS(=O)(=O)Cc3ccccc3)=NC2=O)c([N+](=O)[O-])cc1OC	IC50		76140	nM			active	UO_0000065					0	CHEMBL1794550	PUBCHEM_BIOASSAY: Primary and Confirmatory Screening for Flavivirus Genomic Capping Enzyme Inhibition. (Class of assay: confirmatory) [Related pubchem assays (depositor defined):AID588708
CHEMBL1537807		None	303.27	0	2.37	SID49645306	CCOc1ccc(/C=C/c2nc(O)nc(O)c2[N+](=O)[O-])cc1	IC50		45890	nM			active	UO_0000065					0	CHEMBL1794550	PUBCHEM_BIOASSAY: Primary and Confirmatory Screening for Flavivirus Genomic Capping Enzyme Inhibition. (Class of assay: confirmatory) [Related pubchem assays (depositor defined):AID588708
CHEMBL1968789		None	357.39	0	2.9	SID26724200	C=CC/N=c1\scc(-c2ccco2)n1/N=C/c1ccc(O)c(O)c1O	IC50		83790	nM			active	UO_0000065					0	CHEMBL1794550	PUBCHEM_BIOASSAY: Primary and Confirmatory Screening for Flavivirus Genomic Capping Enzyme Inhibition. (Class of assay: confirmatory) [Related pubchem assays (depositor defined):AID588708
CHEMBL1969672		None	429.52	0	3.69	SID24813984	Cc1cc(C)c(S(=O)(=O)/N=C2/C=C(SCC(=O)O)C(=O)c3ccccc32)cc1C	IC50	'>'	100000	nM			active	UO_0000065					0	CHEMBL1794550	PUBCHEM_BIOASSAY: Primary and Confirmatory Screening for Flavivirus Genomic Capping Enzyme Inhibition. (Class of assay: confirmatory) [Related pubchem assays (depositor defined):AID588708
CHEMBL1708852		None	342.38	0	3.86	SID89853758	Cc1ccc(S(=O)(=O)Nc2ccc3ccccc3c2[N+](=O)[O-])cc1	IC50		31670	nM			active	UO_0000065					0	CHEMBL1794550	PUBCHEM_BIOASSAY: Primary and Confirmatory Screening for Flavivirus Genomic Capping Enzyme Inhibition. (Class of assay: confirmatory) [Related pubchem assays (depositor defined):AID588708
CHEMBL1585923		None	481.49	0	2.96	SID24780817	COc1cc(/C=C2\C(=O)N(c3ccc(S(N)(=O)=O)cc3)N=C2C)ccc1OC(=O)c1ccco1	IC50		73170	nM			active	UO_0000065					0	CHEMBL1794550	PUBCHEM_BIOASSAY: Primary and Confirmatory Screening for Flavivirus Genomic Capping Enzyme Inhibition. (Class of assay: confirmatory) [Related pubchem assays (depositor defined):AID588708
CHEMBL1374226		None	491.57	1	5.08	SID17386615	CCOC(=O)c1c(-c2ccc(-c3ccccc3)cc2)csc1NC(=O)C1C2CCC(O2)C1C(=O)O	IC50		29610	nM			active	UO_0000065					0	CHEMBL1794550	PUBCHEM_BIOASSAY: Primary and Confirmatory Screening for Flavivirus Genomic Capping Enzyme Inhibition. (Class of assay: confirmatory) [Related pubchem assays (depositor defined):AID588708
CHEMBL1445765		None	283.33	0	2.08	SID848021	COc1ccc2nc(N3CCC(O)CC3)c(C#N)cc2c1	IC50		59200	nM			active	UO_0000065					0	CHEMBL1794550	PUBCHEM_BIOASSAY: Primary and Confirmatory Screening for Flavivirus Genomic Capping Enzyme Inhibition. (Class of assay: confirmatory) [Related pubchem assays (depositor defined):AID588708
CHEMBL3198976		None	468.54	1	5.07	SID17385677	CSc1nnc(-c2ccccc2/N=C/c2c(C)nn(-c3ccc4ccccc4c3)c2O)c(O)n1	IC50		37530	nM			active	UO_0000065					0	CHEMBL1794550	PUBCHEM_BIOASSAY: Primary and Confirmatory Screening for Flavivirus Genomic Capping Enzyme Inhibition. (Class of assay: confirmatory) [Related pubchem assays (depositor defined):AID588708
CHEMBL1448709		None	361.49	0	3.94	SID24800878	CC(/C=C1\SC(=S)N(C(C(=O)O)C(C)C)C1=O)=C\c1ccccc1	IC50		34270	nM			active	UO_0000065					0	CHEMBL1794550	PUBCHEM_BIOASSAY: Primary and Confirmatory Screening for Flavivirus Genomic Capping Enzyme Inhibition. (Class of assay: confirmatory) [Related pubchem assays (depositor defined):AID588708
CHEMBL1578997		None	327.72	0	3.33	SID26670830	O=C(O)c1ccc(NC2=C(Cl)C(=O)c3ccccc3C2=O)cc1	IC50		7760	nM			active	UO_0000065					0	CHEMBL1794550	PUBCHEM_BIOASSAY: Primary and Confirmatory Screening for Flavivirus Genomic Capping Enzyme Inhibition. (Class of assay: confirmatory) [Related pubchem assays (depositor defined):AID588708
CHEMBL1448985		None	409.45	1	5.12	SID14738617	O=C(NCCc1ccccc1)c1ccc2nc(-c3ccco3)c(-c3ccco3)nc2c1	IC50		59120	nM			active	UO_0000065					0	CHEMBL1794550	PUBCHEM_BIOASSAY: Primary and Confirmatory Screening for Flavivirus Genomic Capping Enzyme Inhibition. (Class of assay: confirmatory) [Related pubchem assays (depositor defined):AID588708
CHEMBL1563172		None	385.24	None	None	SID26666769	CSc1nc(N)c(N=Nc2ccc([As](=O)(O)O)cc2)c(O)n1	IC50		57320	nM			active	UO_0000065					0	CHEMBL1794550	PUBCHEM_BIOASSAY: Primary and Confirmatory Screening for Flavivirus Genomic Capping Enzyme Inhibition. (Class of assay: confirmatory) [Related pubchem assays (depositor defined):AID588708
CHEMBL199352		None	659.84	2	-1.14	17	CCCC[C@H](NC(=O)c1ccccc1)C(=O)N[C@@H](CCCCN)C(=O)N[C@@H](CCCN=C(N)N)C(=O)N[C@@H](C=O)CCCN=C(N)N	Ki	'='	51000	nM	4.29			UO_0000065	6.51	0.12	5.43	1.49	0	CHEMBL863929	Inhibitory activity against dengue 2 NS3 protease fused via a linker to region of NS2B	B	BAO_0000357	single protein format	Dengue virus	None	None	None	None				CHEMBL5980	Dengue virus type 2 NS3 protein	Dengue virus type 2 (strain Thailand/16681/1984) (DENV-2)	SINGLE PROTEIN	CHEMBL1147782	1	Scientific Literature	Bioorg Med Chem Lett	2006	None				51
CHEMBL5088747		None	480.46	0	3.62	12	Nc1cc(OC(=O)c2ccc([N+](=O)[O-])cc2)nn1S(=O)(=O)c1ccc(Oc2ccccc2)cc1	Inhibition	'='	64.31	%				UO_0000187					0	CHEMBL5042418	Inhibition of DENV NS2B-NS3 protease assessed as fluorescence emission using benzoyl-Nle-Lys-Arg-Arg-AMC as substrate at 150 nM preincubated with enzyme for 60 min followed by substrate addition and measured for 15 min by fluorimetric assay	B	BAO_0000357	single protein format	Dengue virus	None	None	None	None				CHEMBL5980	Dengue virus type 2 NS3 protein	Dengue virus type 2 (strain Thailand/16681/1984) (DENV-2)	SINGLE PROTEIN	CHEMBL5038677	1	Scientific Literature	ACS Med Chem Lett	2022	None	Dose = 150.0 nM | TIME = 1.0 hr	INHIBITOR		64.31
CHEMBL5174442		None	347.18	None	None	26	O=C(Nc1cccc(B(O)O)c1)c1cccc(OCc2ccccc2)c1	Inhibition	'='	65.1	%				UO_0000187					0	CHEMBL5118575	Inhibition of full length DENV2 NS2B-NS3 protease in human HeLa cells expressing luciferase reporter gene at 12.5 uM incubated for 24 hrs by luminescence analysis relative to control	B	BAO_0000219	cell-based format	dengue virus type 2	None	None	HeLa	None				CHEMBL5980	Dengue virus type 2 NS3 protein	Dengue virus type 2 (strain Thailand/16681/1984) (DENV-2)	SINGLE PROTEIN	CHEMBL5113504	1	Scientific Literature	Eur J Med Chem	2022	None	Dose = 12.5 microM | TIME = 24.0 hr	INHIBITOR		65.1
CHEMBL5188282		None	373.22	None	None	29	Cc1cccc(COc2cccc(C(=O)Nc3ccc4c(c3)B(O)OC4)c2)c1	EC50	'='	2500	nM	5.6			UO_0000065	15.01	None	None	None	0	CHEMBL5118574	Inhibition of full length DENV2 NS2B-NS3 protease in human HeLa cells expressing luciferase reporter gene incubated for 24 hrs by luminescence analysis	B	BAO_0000219	cell-based format	dengue virus type 2	None	None	HeLa	None				CHEMBL5980	Dengue virus type 2 NS3 protein	Dengue virus type 2 (strain Thailand/16681/1984) (DENV-2)	SINGLE PROTEIN	CHEMBL5113504	1	Scientific Literature	Eur J Med Chem	2022	None	TIME = 24.0 hr	INHIBITOR		2.5
CHEMBL5205883		None	191	None	None	4	N=C(N)Nc1ccc2c(c1)B(O)OC2	Inhibition	'<='	10	%				UO_0000187					0	CHEMBL5118575	Inhibition of full length DENV2 NS2B-NS3 protease in human HeLa cells expressing luciferase reporter gene at 12.5 uM incubated for 24 hrs by luminescence analysis relative to control	B	BAO_0000219	cell-based format	dengue virus type 2	None	None	HeLa	None				CHEMBL5980	Dengue virus type 2 NS3 protein	Dengue virus type 2 (strain Thailand/16681/1984) (DENV-2)	SINGLE PROTEIN	CHEMBL5113504	1	Scientific Literature	Eur J Med Chem	2022	None	Dose = 12.5 microM | TIME = 24.0 hr			10
CHEMBL5178078		None	337.59	None	None	12	CN(c1ccc2c(c1)B(O)OC2)S(=O)(=O)c1ccc(Cl)cc1	Inhibition	'='	24.2	%				UO_0000187					0	CHEMBL5118575	Inhibition of full length DENV2 NS2B-NS3 protease in human HeLa cells expressing luciferase reporter gene at 12.5 uM incubated for 24 hrs by luminescence analysis relative to control	B	BAO_0000219	cell-based format	dengue virus type 2	None	None	HeLa	None				CHEMBL5980	Dengue virus type 2 NS3 protein	Dengue virus type 2 (strain Thailand/16681/1984) (DENV-2)	SINGLE PROTEIN	CHEMBL5113504	1	Scientific Literature	Eur J Med Chem	2022	None	Dose = 12.5 microM | TIME = 24.0 hr			24.2
CHEMBL1331911		None	461.51	1	5.13	SID49667788	CCCCC(NC(=O)Cc1c(C)c2cc3c(-c4ccccc4)coc3c(C)c2oc1=O)C(=O)O	IC50		50960	nM			active	UO_0000065					0	CHEMBL1794550	PUBCHEM_BIOASSAY: Primary and Confirmatory Screening for Flavivirus Genomic Capping Enzyme Inhibition. (Class of assay: confirmatory) [Related pubchem assays (depositor defined):AID588708
CHEMBL1400203		None	266.25	0	2.58	SID24816179	O=C1Oc2ccccc2C(=O)/C1=C/c1ccccc1O	IC50		25180	nM			active	UO_0000065					0	CHEMBL1794550	PUBCHEM_BIOASSAY: Primary and Confirmatory Screening for Flavivirus Genomic Capping Enzyme Inhibition. (Class of assay: confirmatory) [Related pubchem assays (depositor defined):AID588708
CHEMBL1517389		None	453.35	1	5.31	SID24801006	Cc1ccc2c(c1Cl)NC(C(=O)O)C1CC(Sc3ccccc3[N+](=O)[O-])C(Cl)C21	IC50		76860	nM			active	UO_0000065					0	CHEMBL1794550	PUBCHEM_BIOASSAY: Primary and Confirmatory Screening for Flavivirus Genomic Capping Enzyme Inhibition. (Class of assay: confirmatory) [Related pubchem assays (depositor defined):AID588708
CHEMBL1994371		None	493.5	1	5.19	SID24787642	CCN1C(=O)/C(=C\c2ccc(-c3ccc([N+](=O)[O-])cc3OC)o2)S/C1=N\c1cccc(C(=O)O)c1	IC50		64540	nM			active	UO_0000065					0	CHEMBL1794550	PUBCHEM_BIOASSAY: Primary and Confirmatory Screening for Flavivirus Genomic Capping Enzyme Inhibition. (Class of assay: confirmatory) [Related pubchem assays (depositor defined):AID588708
CHEMBL1518073		None	403.37	0	2.34	SID24820655	COc1ccc(OC)c(N2C(=O)NC(=O)/C(=C\c3ccc([N+](=O)[O-])s3)C2=O)c1	IC50		39880	nM			active	UO_0000065					0	CHEMBL1794550	PUBCHEM_BIOASSAY: Primary and Confirmatory Screening for Flavivirus Genomic Capping Enzyme Inhibition. (Class of assay: confirmatory) [Related pubchem assays (depositor defined):AID588708
CHEMBL1450570		None	301.33	0	1.92	SID49680192	CCC(=O)Nc1ccc2nc3c(O)nc(S)nc3nc2c1	IC50		39420	nM			active	UO_0000065					0	CHEMBL1794550	PUBCHEM_BIOASSAY: Primary and Confirmatory Screening for Flavivirus Genomic Capping Enzyme Inhibition. (Class of assay: confirmatory) [Related pubchem assays (depositor defined):AID588708
CHEMBL1323243		None	491.94	1	5.23	SID17433532	O=C1Nc2ccc(Cl)cc2C12Nc1ccccc1-c1nnc(SCc3ccccc3F)nc1O2	IC50		43180	nM			active	UO_0000065					0	CHEMBL1794550	PUBCHEM_BIOASSAY: Primary and Confirmatory Screening for Flavivirus Genomic Capping Enzyme Inhibition. (Class of assay: confirmatory) [Related pubchem assays (depositor defined):AID588708
CHEMBL4443741		None	568.59	1	4.52	ZD-17; DGW-39	O=C1[C@@H]2CCCN2[C@@H](c2ccc([C@H]3N(c4ccc([N+](=O)[O-])cc4)C(=O)[C@@H]4CCCN43)cc2)N1c1ccc([N+](=O)[O-])cc1	Inhibition			%			Not Active	UO_0000187					0	CHEMBL4396645	Inhibition of Dengue virus 2 NS2B-NS3 protease	B	BAO_0000357	single protein format	dengue virus type 2	None	None	None	None				CHEMBL5980	Dengue virus type 2 NS3 protein	Dengue virus type 2 (strain Thailand/16681/1984) (DENV-2)	SINGLE PROTEIN	CHEMBL4393731	1	Scientific Literature	Bioorg Med Chem	2019	None
CHEMBL4085983		None	353.38	0	3.11	ZD-11	COc1ccc([C@H]2N(c3ccc([N+](=O)[O-])cc3)C(=O)[C@@H]3CCCN32)cc1	Inhibition			%			Active	UO_0000187					0	CHEMBL4396645	Inhibition of Dengue virus 2 NS2B-NS3 protease	B	BAO_0000357	single protein format	dengue virus type 2	None	None	None	None				CHEMBL5980	Dengue virus type 2 NS3 protein	Dengue virus type 2 (strain Thailand/16681/1984) (DENV-2)	SINGLE PROTEIN	CHEMBL4393731	1	Scientific Literature	Bioorg Med Chem	2019	None
CHEMBL1532684		None	420.47	1	2.42	SID47202031	CSc1nc(O)c(C(c2ccc(O)cc2)c2c(O)nc(SC)nc2O)c(O)n1	IC50		46720	nM			active	UO_0000065					0	CHEMBL1794550	PUBCHEM_BIOASSAY: Primary and Confirmatory Screening for Flavivirus Genomic Capping Enzyme Inhibition. (Class of assay: confirmatory) [Related pubchem assays (depositor defined):AID588708
CHEMBL1305092		None	454.36	0	4.86	SID49645449	O=C(O)CN1C(=O)/C(=C\c2cccc(OCc3ccc(Cl)cc3Cl)c2)SC1=S	IC50		35990	nM			active	UO_0000065					0	CHEMBL1794550	PUBCHEM_BIOASSAY: Primary and Confirmatory Screening for Flavivirus Genomic Capping Enzyme Inhibition. (Class of assay: confirmatory) [Related pubchem assays (depositor defined):AID588708
CHEMBL4861658		None	323.4	0	2.29	32	O=C(NCC1CCNCC1)c1c[nH]c2cc(-c3cn[nH]c3)ccc12	IC50	'='	48300	nM	4.32			UO_0000065	13.35	0.25	2.03	5.04	0	CHEMBL4844503	Inhibition of Dengue virus 2 NS2B (50 to 95 residues)/NS3 (1 to 182 residues) protease expressed in Escherichia coli BL21 using Bz-Nle-Lys-Lys-Arg-AMC as substrate preincubated for 10 mins by fluorescence-based biochemical assay	B	BAO_0000019	assay format	dengue virus type 2	None	None	None	None				CHEMBL5980	Dengue virus type 2 NS3 protein	Dengue virus type 2 (strain Thailand/16681/1984) (DENV-2)	SINGLE PROTEIN	CHEMBL4842369	1	Scientific Literature	Eur J Med Chem	2021	None	TIME = 0.1667 hr	INHIBITOR		48.3
CHEMBL4855636		None	372.47	0	3.74	45	Cc1cc(C#N)ccc1-c1ccc2[nH]c(C(=O)NCC3CCNCC3)cc2c1	IC50	'>'	50000	nM				UO_0000065					0	CHEMBL4844503	Inhibition of Dengue virus 2 NS2B (50 to 95 residues)/NS3 (1 to 182 residues) protease expressed in Escherichia coli BL21 using Bz-Nle-Lys-Lys-Arg-AMC as substrate preincubated for 10 mins by fluorescence-based biochemical assay	B	BAO_0000019	assay format	dengue virus type 2	None	None	None	None				CHEMBL5980	Dengue virus type 2 NS3 protein	Dengue virus type 2 (strain Thailand/16681/1984) (DENV-2)	SINGLE PROTEIN	CHEMBL4842369	1	Scientific Literature	Eur J Med Chem	2021	None	TIME = 0.1667 hr			50
CHEMBL3191525		None	386.48	1	5.53	SID17507702	COc1ccc2c(c1)-c1nc(/N=C/c3c(O)ccc4ccccc34)sc1CC2	IC50		6250	nM			active	UO_0000065					0	CHEMBL1794550	PUBCHEM_BIOASSAY: Primary and Confirmatory Screening for Flavivirus Genomic Capping Enzyme Inhibition. (Class of assay: confirmatory) [Related pubchem assays (depositor defined):AID588708
CHEMBL1462906		None	387.39	1	5.03	SID49666270	N#Cc1c(O)nc(SCc2cccc(C(F)(F)F)c2)nc1-c1ccccc1	IC50		42730	nM			active	UO_0000065					0	CHEMBL1794550	PUBCHEM_BIOASSAY: Primary and Confirmatory Screening for Flavivirus Genomic Capping Enzyme Inhibition. (Class of assay: confirmatory) [Related pubchem assays (depositor defined):AID588708
CHEMBL1370977		None	505.67	2	5.11	42	Cc1cc(N2CCN(C)CC2)ccc1NC(=O)c1c2c(nc3ccccc13)CCN(Cc1ccccc1)C2	Inhibition	'='	85	%				UO_0000187					0	CHEMBL4431550	Inhibition of the Dengue virus 2 NS2B-NS3 protease using Bz-nKRR-AMC as substrate at 300 uM preincubated for 15 mins followed by substrate addition measured after 30 mins by fluorescence assay	B	BAO_0000357	single protein format	dengue virus type 2	None	None	None	None				CHEMBL5980	Dengue virus type 2 NS3 protein	Dengue virus type 2 (strain Thailand/16681/1984) (DENV-2)	SINGLE PROTEIN	CHEMBL4431301	1	Scientific Literature	J Med Chem	2016	None				85
CHEMBL4458863		None	401.47	0	2.8	14	N[C@@H](C(=O)N[C@H]1CN(c2ccccc2)C1=O)c1ccc(OCc2ccccc2)cc1	Activity						Active						0	CHEMBL4379962	Binding affinity to Dengue virus NS2B-NS3 protease assessed as presence of lysine and benzyloxy-phenylglycine residues in active site	B	BAO_0000357	single protein format	Dengue virus	None	None	None	None				CHEMBL5980	Dengue virus type 2 NS3 protein	Dengue virus type 2 (strain Thailand/16681/1984) (DENV-2)	SINGLE PROTEIN	CHEMBL4376846	1	Scientific Literature	J Med Chem	2020	None
CHEMBL5094815		None	648.92	2	1.7	1	N=C(N)N[C@H]1CC[C@H](CNC(=O)[C@H](CCCCN)NC(=O)[C@H](CCCCN)NC(=O)Cc2ccc(OCCCCS)cc2)CC1	Ki	'='	12739	nM	4.89			UO_0000065	7.54	0.15	3.19	2.33	0	CHEMBL5055612	Competitive inhibition of recombinant N-terminal His-tagged DENV NS2B-NS3 protease expressed in Escherichia coli BL21(DE3) using Boc-GRR-AMC as substrate measured by flourescence based plate reader assay	B	BAO_0000019	assay format	Dengue virus	None	None	None	None				CHEMBL5980	Dengue virus type 2 NS3 protein	Dengue virus type 2 (strain Thailand/16681/1984) (DENV-2)	SINGLE PROTEIN	CHEMBL5053560	1	Scientific Literature	ACS Med Chem Lett	2021	None		INHIBITOR		12739
CHEMBL4863067		None	495.63	1	0.98	4	N=C(N)NCCC[C@H](NC(=O)c1ccccc1)C(=O)N[C@@H](CCCCN)C(=O)NCc1ccccc1	Drug metabolism	'='	36	%				UO_0000187					0	CHEMBL4841502	Substrate activity at Dengue virus 2 NS2B-NS3 protease assessed as drug cleavage by measuring Bz-Arg-Lys-OH accumulation at 100 uM measured after 24 hrs by LC-MS/MS anlaysis	A	BAO_0000357	single protein format	dengue virus type 2	None	None	None	None				CHEMBL5980	Dengue virus type 2 NS3 protein	Dengue virus type 2 (strain Thailand/16681/1984) (DENV-2)	SINGLE PROTEIN	CHEMBL4840342	1	Scientific Literature	Bioorg Med Chem	2021	None	Dose = 100.0 microM | TIME = 24.0 hr			36
CHEMBL4555655		None	774.92	2	3.01	6h	COc1ccc(/C=C\c2cc(OC)c(OC)c(OC)c2)cc1NC(=O)[C@H](C)NC(=O)[C@H](CCCNC(=N)N)NC(=O)[C@H](CCCCN)NC(=O)c1ccccc1	Drug metabolism	'='	5.2	%				UO_0000187					0	CHEMBL4368264	Prodrug activation assessed as Dengue virus serotype 2 NS2B-NS3 protease expressed in Escherichia coli BL21 lambda (DE3) cells-mediated compound hydrolysis in TRIS buffer at pH 9 at 500 uM incubated for 2 hrs by HPLC-UV analysis	A	BAO_0000219	cell-based format	dengue virus type 2	None	None	None	None				CHEMBL5980	Dengue virus type 2 NS3 protein	Dengue virus type 2 (strain Thailand/16681/1984) (DENV-2)	SINGLE PROTEIN	CHEMBL4364329	1	Scientific Literature	ACS Med Chem Lett	2019	None				5.2
CHEMBL4458744		None	788.91	2	1.76	6a	COc1ccc(/C=C\c2cc(OC)c(OC)c(OC)c2)cc1NC(=O)CNC(=O)[C@H](CCCNC(=N)N)NC(=O)[C@H](CCCNC(=N)N)NC(=O)c1ccccc1	Km	'='	224900	nM				UO_0000065					0	CHEMBL4368268	Substrate activity at Dengue virus serotype 2 NS2B-NS3 protease expressed in Escherichia coli BL21 lambda (DE3) cells assessed as Km for compound hydrolysis in TRIS buffer at pH 9 incubated for 10 mins at room temperature by Lineweaver-Burk plot analysis	A	BAO_0000219	cell-based format	dengue virus type 2	None	None	None	None				CHEMBL5980	Dengue virus type 2 NS3 protein	Dengue virus type 2 (strain Thailand/16681/1984) (DENV-2)	SINGLE PROTEIN	CHEMBL4364329	1	Scientific Literature	ACS Med Chem Lett	2019	None				224.9
CHEMBL4462164		None	803.96	2	2.94	(3S)-11c	Cc1cccc(N2C[C@H](NC(=O)[C@H](NC(=O)[C@H](CCCCN)NC(=O)[C@H](CCCNC(=N)N)NC(=O)c3ccccc3)c3ccc(OCc4ccccc4)cc3)C2=O)c1	IC50	'='	2800	nM	5.55			UO_0000065	6.91	0.13	2.61	2.37	0	CHEMBL4379943	Inhibition of Dengue virus NS2B-NS3 protease using 2-Abz-Nle-Lys-Arg-Arg-Ser-(3-NO2)-Tyr-NH2 FRET substrate preincubated for 15 mins followed by substrate addition measured after 15 mins by fluorimetric analysis	B	BAO_0000357	single protein format	Dengue virus	None	None	None	None				CHEMBL5980	Dengue virus type 2 NS3 protein	Dengue virus type 2 (strain Thailand/16681/1984) (DENV-2)	SINGLE PROTEIN	CHEMBL4376846	1	Scientific Literature	J Med Chem	2020	None				2.8
CHEMBL4435541		None	789.94	2	2.63	(3S)-11a	N=C(N)NCCC[C@H](NC(=O)c1ccccc1)C(=O)N[C@@H](CCCCN)C(=O)N[C@@H](C(=O)N[C@H]1CN(c2ccccc2)C1=O)c1ccc(OCc2ccccc2)cc1	Inhibition			%			Not Active	UO_0000187					0	CHEMBL4379952	Time dependent irreversible inhibition of Dengue virus NS2B-NS3 protease at 60 uM preincubated for 3 to 6 hrs followed by 2-Abz-Nle-Lys-Arg-Arg-Ser-(3-NO2)-Tyr-NH2 FRET substrate addition followed by further compound dilution to 1.7 uM and measured every 30 mins for 2 hrs by dilution experiment based fluorimetric analysis	B	BAO_0000357	single protein format	Dengue virus	None	None	None	None				CHEMBL5980	Dengue virus type 2 NS3 protein	Dengue virus type 2 (strain Thailand/16681/1984) (DENV-2)	SINGLE PROTEIN	CHEMBL4376846	1	Scientific Literature	J Med Chem	2020	None
CHEMBL4474806		None	507.64	1	2.12	(3R)-7	CCCC[C@H](NC(=O)[C@H](CCCCN)NC(=O)c1ccccc1)C(=O)N[C@@H]1CN(c2ccccc2)C1=O	Inhibition	'<'	20	%				UO_0000187					0	CHEMBL4379942	Inhibition of Dengue virus NS2B-NS3 protease at 50 uM using 2-Abz-Nle-Lys-Arg-Arg-Ser-(3-NO2)-Tyr-NH2 FRET substrate preincubated for 15 mins followed by substrate addition measured after 15 mins by fluorimetric analysis relative to control	B	BAO_0000357	single protein format	Dengue virus	None	None	None	None				CHEMBL5980	Dengue virus type 2 NS3 protein	Dengue virus type 2 (strain Thailand/16681/1984) (DENV-2)	SINGLE PROTEIN	CHEMBL4376846	1	Scientific Literature	J Med Chem	2020	None				20
CHEMBL5082001		None	417.44	0	2.33	30	CCOc1ccc(S(=O)(=O)n2nc(OC(=O)c3ccc(OC)cc3)cc2N)cc1	Inhibition	'='	43.64	%				UO_0000187					0	CHEMBL5042418	Inhibition of DENV NS2B-NS3 protease assessed as fluorescence emission using benzoyl-Nle-Lys-Arg-Arg-AMC as substrate at 150 nM preincubated with enzyme for 60 min followed by substrate addition and measured for 15 min by fluorimetric assay	B	BAO_0000357	single protein format	Dengue virus	None	None	None	None				CHEMBL5980	Dengue virus type 2 NS3 protein	Dengue virus type 2 (strain Thailand/16681/1984) (DENV-2)	SINGLE PROTEIN	CHEMBL5038677	1	Scientific Literature	ACS Med Chem Lett	2022	None	Dose = 150.0 nM | TIME = 1.0 hr	INHIBITOR		43.64
CHEMBL5070450		None	376.37	0	1.64	31	Nc1ccc(C(=O)Oc2cc(N)n(S(=O)(=O)c3ccc(F)cc3)n2)cc1	Inhibition	'='	87.77	%				UO_0000187					0	CHEMBL5042418	Inhibition of DENV NS2B-NS3 protease assessed as fluorescence emission using benzoyl-Nle-Lys-Arg-Arg-AMC as substrate at 150 nM preincubated with enzyme for 60 min followed by substrate addition and measured for 15 min by fluorimetric assay	B	BAO_0000357	single protein format	Dengue virus	None	None	None	None				CHEMBL5980	Dengue virus type 2 NS3 protein	Dengue virus type 2 (strain Thailand/16681/1984) (DENV-2)	SINGLE PROTEIN	CHEMBL5038677	1	Scientific Literature	ACS Med Chem Lett	2022	None	Dose = 150.0 nM | TIME = 1.0 hr	INHIBITOR		87.77
CHEMBL5075474		None	358.38	0	1.5	33	Nc1ccc(C(=O)Oc2cc(N)n(S(=O)(=O)c3ccccc3)n2)cc1	Inhibition	'='	76.38	%				UO_0000187					0	CHEMBL5042418	Inhibition of DENV NS2B-NS3 protease assessed as fluorescence emission using benzoyl-Nle-Lys-Arg-Arg-AMC as substrate at 150 nM preincubated with enzyme for 60 min followed by substrate addition and measured for 15 min by fluorimetric assay	B	BAO_0000357	single protein format	Dengue virus	None	None	None	None				CHEMBL5980	Dengue virus type 2 NS3 protein	Dengue virus type 2 (strain Thailand/16681/1984) (DENV-2)	SINGLE PROTEIN	CHEMBL5038677	1	Scientific Literature	ACS Med Chem Lett	2022	None	Dose = 150.0 nM | TIME = 1.0 hr	INHIBITOR		76.38
CHEMBL5083861		None	449.49	0	3.6	1	COc1ccc(S(=O)(=O)n2nc(OC(=O)c3ccc(-c4ccccc4)cc3)cc2N)cc1	Ratio	'='	156.1										0	CHEMBL5042411	Inhibition of DENV NS2B-NS3 protease assessed as ratio of Kinact/Ki using benzoyl-Nle-Lys-Arg-Arg-AMC as substrate incubated for 60 min by measuring fluorescence intensity	B	BAO_0000357	single protein format	Dengue virus	None	None	None	None				CHEMBL5980	Dengue virus type 2 NS3 protein	Dengue virus type 2 (strain Thailand/16681/1984) (DENV-2)	SINGLE PROTEIN	CHEMBL5038677	1	Scientific Literature	ACS Med Chem Lett	2022	None	TIME = 1.0 hr			156.1
CHEMBL5075993		None	463.52	0	3.99	23	CCOc1ccc(S(=O)(=O)n2nc(OC(=O)c3ccc(-c4ccccc4)cc3)cc2N)cc1	Ki	'='	664.9	nM	6.18			UO_0000065	13.33	0.26	2.19	5.44	0	CHEMBL5042415	Binding affinity to DENV NS2B-NS3 protease assessed as inhibition constant using benzoyl-Nle-Lys-Arg-Arg-AMC as substrate incubated for 60 min by measuring fluorescence intensity	B	BAO_0000357	single protein format	Dengue virus	None	None	None	None				CHEMBL5980	Dengue virus type 2 NS3 protein	Dengue virus type 2 (strain Thailand/16681/1984) (DENV-2)	SINGLE PROTEIN	CHEMBL5038677	1	Scientific Literature	ACS Med Chem Lett	2022	None	TIME = 1.0 hr	INHIBITOR		0.6649
CHEMBL4869859		None	803.92	3	5.69	15	N=C(N)Nc1ccc(C[C@H](NC(=O)[C@@H](NC(=O)c2ccccc2)c2ccc(OCc3ccccc3)cc2)C(=O)N[C@@H](C(N)=O)c2ccc(OCc3ccccc3)cc2)cc1	IC50	'='	1700	nM	5.77			UO_0000065	7.18	0.13	0.08	2.74	0	CHEMBL4841501	Inhibition of Dengue virus 2 NS2B-NS3 protease using Abz-Nle-Lys-Arg-Arg-Ser-Tyr(3-NO2)-NH2 as substrate preincubated with enzyme for 15 mins followed by substrate addition and measured for 15 mins by FRET assay relative to control	B	BAO_0000357	single protein format	dengue virus type 2	None	None	None	None				CHEMBL5980	Dengue virus type 2 NS3 protein	Dengue virus type 2 (strain Thailand/16681/1984) (DENV-2)	SINGLE PROTEIN	CHEMBL4840342	1	Scientific Literature	Bioorg Med Chem	2021	None	TIME = 0.5 hr	INHIBITOR		1.7
CHEMBL4863749		None	627.79	1	3.9	17	NCCCC[C@H](NC(=O)c1ccccc1)C(=O)N[C@@H](C(=O)N[C@@H](C(N)=O)C1CCCCC1)c1ccc(OCc2ccccc2)cc1	Drug metabolism	'='	-1	%				UO_0000187					0	CHEMBL4841502	Substrate activity at Dengue virus 2 NS2B-NS3 protease assessed as drug cleavage by measuring Bz-Arg-Lys-OH accumulation at 100 uM measured after 24 hrs by LC-MS/MS anlaysis	A	BAO_0000357	single protein format	dengue virus type 2	None	None	None	None				CHEMBL5980	Dengue virus type 2 NS3 protein	Dengue virus type 2 (strain Thailand/16681/1984) (DENV-2)	SINGLE PROTEIN	CHEMBL4840342	1	Scientific Literature	Bioorg Med Chem	2021	None	Dose = 100.0 microM | TIME = 24.0 hr			-1
CHEMBL4860508		None	622.55	2	6.7	6c	N=C(N)c1cccc(-c2ccc3c(c2)c2cc(-c4cccc(C(=N)N)c4)ccc2n3S(=O)(=O)c2ccccc2Br)c1	IC50	'='	8800	nM	5.06			UO_0000065	8.12	0.17	-1.64	3.64	0	CHEMBL4843380	Inhibition of DENV2 NS2B-NS3 protease	B	BAO_0000357	single protein format	dengue virus type 2	None	None	None	None				CHEMBL5980	Dengue virus type 2 NS3 protein	Dengue virus type 2 (strain Thailand/16681/1984) (DENV-2)	SINGLE PROTEIN	CHEMBL4842342	1	Scientific Literature	Eur J Med Chem	2021	None		INHIBITOR		8.8
CHEMBL4868241		None	573.68	2	5.94	9c	COc1ccc(S(=O)(=O)n2c3ccc(-c4cccc(C(=N)N)c4)cc3c3cc(-c4cccc(C(=N)N)c4)ccc32)cc1	IC50	'='	6600	nM	5.18			UO_0000065	9.03	0.17	-0.76	3.5	0	CHEMBL4843380	Inhibition of DENV2 NS2B-NS3 protease	B	BAO_0000357	single protein format	dengue virus type 2	None	None	None	None				CHEMBL5980	Dengue virus type 2 NS3 protein	Dengue virus type 2 (strain Thailand/16681/1984) (DENV-2)	SINGLE PROTEIN	CHEMBL4842342	1	Scientific Literature	Eur J Med Chem	2021	None		INHIBITOR		6.6
CHEMBL5431078		None	623.18	2	0.55	12	CN([C@@H](CCCNC(=N)N)C(=O)N[C@@H](CCCCN)C(=O)N[C@@H](C(N)=O)c1ccccc1)S(=O)(=O)c1ccc(Cl)cc1	Inhibition	'='	75.1	%				UO_0000187					0	CHEMBL5348988	Inhibition of DENV-2 NS2B-NS3 protease at 50 uM by biochemical enzymatic assay relative to control	B	BAO_0000357	single protein format	dengue virus type 2	None	None	None	None				CHEMBL5980	Dengue virus type 2 NS3 protein	Dengue virus type 2 (strain Thailand/16681/1984) (DENV-2)	SINGLE PROTEIN	CHEMBL5346910	1	Scientific Literature	Eur J Med Chem	2023	None	DOSE = 50.0 microM	INHIBITOR		75.1
CHEMBL5418443		None	580.76	2	-0.17	7	N=C(N)NCCC[C@H](NS(=O)(=O)C1CCCCC1)C(=O)N[C@@H](CCCCN)C(=O)N[C@@H](C(N)=O)c1ccccc1	IC50						Not Determined						0	CHEMBL5348989	Inhibition of DENV-2 NS2B-NS3 protease by biochemical enzymatic assay	B	BAO_0000357	single protein format	dengue virus type 2	None	None	None	None				CHEMBL5980	Dengue virus type 2 NS3 protein	Dengue virus type 2 (strain Thailand/16681/1984) (DENV-2)	SINGLE PROTEIN	CHEMBL5346910	1	Scientific Literature	Eur J Med Chem	2023	None
CHEMBL5419139		None	667.84	2	0.77	8	CN(C)c1cccc2c(S(=O)(=O)N[C@@H](CCCNC(=N)N)C(=O)N[C@@H](CCCCN)C(=O)N[C@@H](C(N)=O)c3ccccc3)cccc12	IC50						Not Determined						0	CHEMBL5348989	Inhibition of DENV-2 NS2B-NS3 protease by biochemical enzymatic assay	B	BAO_0000357	single protein format	dengue virus type 2	None	None	None	None				CHEMBL5980	Dengue virus type 2 NS3 protein	Dengue virus type 2 (strain Thailand/16681/1984) (DENV-2)	SINGLE PROTEIN	CHEMBL5346910	1	Scientific Literature	Eur J Med Chem	2023	None
CHEMBL4103904		None	365.43	0	4.23	ZD-12	CC(C)c1ccc([C@H]2N(c3ccc([N+](=O)[O-])cc3)C(=O)[C@@H]3CCCN32)cc1	Inhibition			%			Active	UO_0000187					0	CHEMBL4396645	Inhibition of Dengue virus 2 NS2B-NS3 protease	B	BAO_0000357	single protein format	dengue virus type 2	None	None	None	None				CHEMBL5980	Dengue virus type 2 NS3 protein	Dengue virus type 2 (strain Thailand/16681/1984) (DENV-2)	SINGLE PROTEIN	CHEMBL4393731	1	Scientific Literature	Bioorg Med Chem	2019	None
CHEMBL5075993		None	463.52	0	3.99	23	CCOc1ccc(S(=O)(=O)n2nc(OC(=O)c3ccc(-c4ccccc4)cc3)cc2N)cc1	Ratio	'='	1585										0	CHEMBL5042411	Inhibition of DENV NS2B-NS3 protease assessed as ratio of Kinact/Ki using benzoyl-Nle-Lys-Arg-Arg-AMC as substrate incubated for 60 min by measuring fluorescence intensity	B	BAO_0000357	single protein format	Dengue virus	None	None	None	None				CHEMBL5980	Dengue virus type 2 NS3 protein	Dengue virus type 2 (strain Thailand/16681/1984) (DENV-2)	SINGLE PROTEIN	CHEMBL5038677	1	Scientific Literature	ACS Med Chem Lett	2022	None	TIME = 1.0 hr			1585
CHEMBL5075008		None	450.48	0	3.3	20	Nc1ccc(C(=O)Oc2cc(N)n(S(=O)(=O)c3ccc(Oc4ccccc4)cc3)n2)cc1	IC50	'='	9	nM	8.05			UO_0000065	17.86	0.34	4.75	5.77	0	CHEMBL5042416	Inhibition of DENV NS2B-NS3 protease assessed as fluorescence emission using benzoyl-Nle-Lys-Arg-Arg-AMC as substrate preincubated with enzyme for 60 min followed by substrate addition and measured for 15 min by fluorimetric assay	B	BAO_0000357	single protein format	Dengue virus	None	None	None	None				CHEMBL5980	Dengue virus type 2 NS3 protein	Dengue virus type 2 (strain Thailand/16681/1984) (DENV-2)	SINGLE PROTEIN	CHEMBL5038677	1	Scientific Literature	ACS Med Chem Lett	2022	None	TIME = 1.0 hr	INHIBITOR		9
CHEMBL5184844		None	264.09	None	None	10	N#Cc1ccc(CNc2ccc3c(c2)B(O)OC3)cc1	EC50						ND						0	CHEMBL5118574	Inhibition of full length DENV2 NS2B-NS3 protease in human HeLa cells expressing luciferase reporter gene incubated for 24 hrs by luminescence analysis	B	BAO_0000219	cell-based format	dengue virus type 2	None	None	HeLa	None				CHEMBL5980	Dengue virus type 2 NS3 protein	Dengue virus type 2 (strain Thailand/16681/1984) (DENV-2)	SINGLE PROTEIN	CHEMBL5113504	1	Scientific Literature	Eur J Med Chem	2022	None	TIME = 24.0 hr
CHEMBL4066156		None	382.38	0	2.88	ZD-15	O=C1[C@@H]2CCCN2[C@@H](Cc2ccc([N+](=O)[O-])cc2)N1c1ccc([N+](=O)[O-])cc1	Inhibition			%			Active	UO_0000187					0	CHEMBL4396645	Inhibition of Dengue virus 2 NS2B-NS3 protease	B	BAO_0000357	single protein format	dengue virus type 2	None	None	None	None				CHEMBL5980	Dengue virus type 2 NS3 protein	Dengue virus type 2 (strain Thailand/16681/1984) (DENV-2)	SINGLE PROTEIN	CHEMBL4393731	1	Scientific Literature	Bioorg Med Chem	2019	None
CHEMBL369916		None	602.74	2	-0.83	4	CCCC[C@H](NC(=O)c1ccccc1)C(=O)N[C@@H](C)C(=O)N[C@@H](CCCNC(=N)N)C(=O)N[C@H](C=O)CCCNC(=N)N	Ki	'='	22100	nM	4.66			UO_0000065	7.72	0.15	5.49	1.81	0	CHEMBL863929	Inhibitory activity against dengue 2 NS3 protease fused via a linker to region of NS2B	B	BAO_0000357	single protein format	Dengue virus	None	None	None	None				CHEMBL5980	Dengue virus type 2 NS3 protein	Dengue virus type 2 (strain Thailand/16681/1984) (DENV-2)	SINGLE PROTEIN	CHEMBL1147782	1	Scientific Literature	Bioorg Med Chem Lett	2006	None				22.1
CHEMBL4875045		None	381.48	0	2.84	27	CCCCCC(=O)N[C@H](C(=O)NCc1ccc(C(N)=O)cc1)c1ccccc1	EC50						Not Determined						0	CHEMBL4812531	Inhibition of NS2B-NS3 protease in DENV2proHeLa system assessed as inhibition of luciferase signal incubated for 24 hrs by luciferase reporter gene assay	B	BAO_0000219	cell-based format	dengue virus type 2	None	None	HeLa	None				CHEMBL5980	Dengue virus type 2 NS3 protein	Dengue virus type 2 (strain Thailand/16681/1984) (DENV-2)	SINGLE PROTEIN	CHEMBL4811254	1	Scientific Literature	J Med Chem	2021	None	TIME = 24.0 hr
CHEMBL4853139		None	556.49	2	5.73	38	CCCCCC(=O)N[C@@H](C(=O)NCc1ccc(C(N)=O)cc1)c1ccc(OCc2ccc(Cl)c(Cl)c2)cc1	EC50						Not Determined						0	CHEMBL4812531	Inhibition of NS2B-NS3 protease in DENV2proHeLa system assessed as inhibition of luciferase signal incubated for 24 hrs by luciferase reporter gene assay	B	BAO_0000219	cell-based format	dengue virus type 2	None	None	HeLa	None				CHEMBL5980	Dengue virus type 2 NS3 protein	Dengue virus type 2 (strain Thailand/16681/1984) (DENV-2)	SINGLE PROTEIN	CHEMBL4811254	1	Scientific Literature	J Med Chem	2021	None	TIME = 24.0 hr
CHEMBL4878054		None	389.46	0	2.68	40	NC(=O)c1ccc(CNC(=O)[C@@H](N)c2ccc(OCc3ccccc3)cc2)cc1	EC50						Not Determined						0	CHEMBL4812531	Inhibition of NS2B-NS3 protease in DENV2proHeLa system assessed as inhibition of luciferase signal incubated for 24 hrs by luciferase reporter gene assay	B	BAO_0000219	cell-based format	dengue virus type 2	None	None	HeLa	None				CHEMBL5980	Dengue virus type 2 NS3 protein	Dengue virus type 2 (strain Thailand/16681/1984) (DENV-2)	SINGLE PROTEIN	CHEMBL4811254	1	Scientific Literature	J Med Chem	2021	None	TIME = 24.0 hr
CHEMBL4870281		None	564.64	1	4.31	88	NC(=O)c1cccc(NC(=O)[C@@H](NC(=O)c2ccc(N3CCOCC3)cc2)c2ccc(OCc3ccccc3)cc2)c1	Inhibition	'='	79	%				UO_0000187					0	CHEMBL4812530	Inhibition of NS2B-NS3 protease in DENV2proHeLa system assessed as inhibition of luciferase signal at 12.5 uM incubated for 24 hrs by luciferase reporter gene assay	B	BAO_0000219	cell-based format	dengue virus type 2	None	None	HeLa	None				CHEMBL5980	Dengue virus type 2 NS3 protein	Dengue virus type 2 (strain Thailand/16681/1984) (DENV-2)	SINGLE PROTEIN	CHEMBL4811254	1	Scientific Literature	J Med Chem	2021	None	Dose = 12.5 microM | TIME = 24.0 hr	INHIBITOR		79
CHEMBL4872169		None	489.57	0	3	48	CCCC(O)C(=O)N[C@H](C(=O)NCc1ccc(C(N)=O)cc1)c1ccc(OCc2ccccc2)cc1	EC50						Not Determined						0	CHEMBL4812531	Inhibition of NS2B-NS3 protease in DENV2proHeLa system assessed as inhibition of luciferase signal incubated for 24 hrs by luciferase reporter gene assay	B	BAO_0000219	cell-based format	dengue virus type 2	None	None	HeLa	None				CHEMBL5980	Dengue virus type 2 NS3 protein	Dengue virus type 2 (strain Thailand/16681/1984) (DENV-2)	SINGLE PROTEIN	CHEMBL4811254	1	Scientific Literature	J Med Chem	2021	None	TIME = 24.0 hr
CHEMBL4862338		None	529.6	2	5.63	62	NC(=O)c1cccc(NC(=O)[C@@H](NC(=O)c2ccc3ccccc3c2)c2ccc(OCc3ccccc3)cc2)c1	EC50	'='	4500	nM	5.35			UO_0000065	10.1	0.18	-0.28	4.84	0	CHEMBL4812531	Inhibition of NS2B-NS3 protease in DENV2proHeLa system assessed as inhibition of luciferase signal incubated for 24 hrs by luciferase reporter gene assay	B	BAO_0000219	cell-based format	dengue virus type 2	None	None	HeLa	None				CHEMBL5980	Dengue virus type 2 NS3 protein	Dengue virus type 2 (strain Thailand/16681/1984) (DENV-2)	SINGLE PROTEIN	CHEMBL4811254	1	Scientific Literature	J Med Chem	2021	None	TIME = 24.0 hr	INHIBITOR		4.5
CHEMBL4855476		None	583.64	2	5.71	77	NC(=O)c1cccc(NC(=O)[C@@H](NC(=O)c2ccc(C(=O)c3ccccc3)cc2)c2ccc(OCc3ccccc3)cc2)c1	EC50	'='	390	nM	6.41			UO_0000065	10.98	0.2	0.7	5.02	0	CHEMBL4812531	Inhibition of NS2B-NS3 protease in DENV2proHeLa system assessed as inhibition of luciferase signal incubated for 24 hrs by luciferase reporter gene assay	B	BAO_0000219	cell-based format	dengue virus type 2	None	None	HeLa	None				CHEMBL5980	Dengue virus type 2 NS3 protein	Dengue virus type 2 (strain Thailand/16681/1984) (DENV-2)	SINGLE PROTEIN	CHEMBL4811254	1	Scientific Literature	J Med Chem	2021	None	TIME = 24.0 hr	INHIBITOR		0.39
CHEMBL4871224		None	644.78	2	1.58	MB-53	N=C(N)NCCC[C@H](NC(=O)c1ccccc1)C(=O)NC(CCCCN)C(=O)NC(C(N)=O)c1ccc(OCc2ccccc2)cc1	Inhibition			%			Active	UO_0000187					0	CHEMBL4812539	Inhibition of DENV2 NS2B-NS3 protease expressed in Escherichia coli BL21 lambda(DE3) using FRET substrate preincubated with enzyme for 15 mins in presence of detergent CHAPS followed by substrate addition for 15 mins by fluorescence based analysis	B	BAO_0000019	assay format	dengue virus type 2	None	None	None	None				CHEMBL5980	Dengue virus type 2 NS3 protein	Dengue virus type 2 (strain Thailand/16681/1984) (DENV-2)	SINGLE PROTEIN	CHEMBL4811254	1	Scientific Literature	J Med Chem	2021	None	TIME = 0.5 hr	INHIBITOR
CHEMBL4846133		None	458.6	1	5.36	3	CCCCCC(=O)N[C@H](C(=O)NCCc1ccccc1)c1ccc(OCc2ccccc2)cc1	Inhibition			%			Not Determined	UO_0000187					0	CHEMBL4812530	Inhibition of NS2B-NS3 protease in DENV2proHeLa system assessed as inhibition of luciferase signal at 12.5 uM incubated for 24 hrs by luciferase reporter gene assay	B	BAO_0000219	cell-based format	dengue virus type 2	None	None	HeLa	None				CHEMBL5980	Dengue virus type 2 NS3 protein	Dengue virus type 2 (strain Thailand/16681/1984) (DENV-2)	SINGLE PROTEIN	CHEMBL4811254	1	Scientific Literature	J Med Chem	2021	None	Dose = 12.5 microM | TIME = 24.0 hr
CHEMBL1581683		None	522.56	1	2.66	SID26670969	O=C(O)CCC(=O)NCCc1c(/C=C2/C(=O)NC(=S)N(Cc3ccc(F)cc3)C2=O)[nH]c2ccccc12	IC50	'>'	100000	nM			active	UO_0000065					0	CHEMBL1794550	PUBCHEM_BIOASSAY: Primary and Confirmatory Screening for Flavivirus Genomic Capping Enzyme Inhibition. (Class of assay: confirmatory) [Related pubchem assays (depositor defined):AID588708
CHEMBL4442641		None	592.67	2	1.47	(S)-20	N=C(N)NCCC[C@H](N[C@@H](c1ccccc1)C(F)(F)F)C(=O)N[C@@H](CCCCN)C(=O)N[C@@H](C(N)=O)c1ccccc1	IC50						Not Determined						0	CHEMBL4390123	Inhibition of Dengue virus serotype 2 NS2B-NS3 protease preincubated with protein for 15 mins followed by Abz-Nle-Lys-Arg-Arg-Ser-3-(NO2)Tyr substrate addition and measured by continuous fluorometric analysis	B	BAO_0000357	single protein format	dengue virus type 2	None	None	None	None				CHEMBL5980	Dengue virus type 2 NS3 protein	Dengue virus type 2 (strain Thailand/16681/1984) (DENV-2)	SINGLE PROTEIN	CHEMBL4387750	1	Scientific Literature	Bioorg Med Chem Lett	2019	None
CHEMBL4545602		None	803.97	2	2.94	(3R)-11b	Cc1ccc(N2C[C@@H](NC(=O)[C@H](NC(=O)[C@H](CCCCN)NC(=O)[C@H](CCCNC(=N)N)NC(=O)c3ccccc3)c3ccc(OCc4ccccc4)cc3)C2=O)cc1	IC50	'='	15900	nM	4.8			UO_0000065	5.97	0.11	1.86	2.05	0	CHEMBL4379943	Inhibition of Dengue virus NS2B-NS3 protease using 2-Abz-Nle-Lys-Arg-Arg-Ser-(3-NO2)-Tyr-NH2 FRET substrate preincubated for 15 mins followed by substrate addition measured after 15 mins by fluorimetric analysis	B	BAO_0000357	single protein format	Dengue virus	None	None	None	None				CHEMBL5980	Dengue virus type 2 NS3 protein	Dengue virus type 2 (strain Thailand/16681/1984) (DENV-2)	SINGLE PROTEIN	CHEMBL4376846	1	Scientific Literature	J Med Chem	2020	None				15.9
CHEMBL3740277		None	538.65	2	0	MB-230	N=C(N)NCCC[C@H](NC(=O)c1ccccc1)C(=O)N[C@@H](CCCCN)C(=O)N[C@@H](C(N)=O)c1ccccc1	Inhibition	'='	99.3	%				UO_0000187					0	CHEMBL4390122	Inhibition of Dengue virus serotype 2 NS2B-NS3 protease at 50 uM preincubated with protein for 15 mins followed by Abz-Nle-Lys-Arg-Arg-Ser-3-(NO2)Tyr substrate addition and measured by continuous fluorometric analysis relative to control	B	BAO_0000357	single protein format	dengue virus type 2	None	None	None	None				CHEMBL5980	Dengue virus type 2 NS3 protein	Dengue virus type 2 (strain Thailand/16681/1984) (DENV-2)	SINGLE PROTEIN	CHEMBL4387750	1	Scientific Literature	Bioorg Med Chem Lett	2019	None				99.3
CHEMBL4563546		None	552.68	2	0.35	19	CN(C(=O)c1ccccc1)[C@@H](CCCNC(=N)N)C(=O)N[C@@H](CCCCN)C(=O)N[C@@H](C(N)=O)c1ccccc1	Inhibition	'='	93.6	%				UO_0000187					0	CHEMBL4390122	Inhibition of Dengue virus serotype 2 NS2B-NS3 protease at 50 uM preincubated with protein for 15 mins followed by Abz-Nle-Lys-Arg-Arg-Ser-3-(NO2)Tyr substrate addition and measured by continuous fluorometric analysis relative to control	B	BAO_0000357	single protein format	dengue virus type 2	None	None	None	None				CHEMBL5980	Dengue virus type 2 NS3 protein	Dengue virus type 2 (strain Thailand/16681/1984) (DENV-2)	SINGLE PROTEIN	CHEMBL4387750	1	Scientific Literature	Bioorg Med Chem Lett	2019	None				93.6
CHEMBL4464884		None	552.68	2	0.18	16	CC(NC(=O)[C@H](CCCCN)NC(=O)[C@H](CCCNC(=N)N)NC(=O)c1ccccc1)(C(N)=O)c1ccccc1	Inhibition	'='	97.8	%				UO_0000187					0	CHEMBL4390122	Inhibition of Dengue virus serotype 2 NS2B-NS3 protease at 50 uM preincubated with protein for 15 mins followed by Abz-Nle-Lys-Arg-Arg-Ser-3-(NO2)Tyr substrate addition and measured by continuous fluorometric analysis relative to control	B	BAO_0000357	single protein format	dengue virus type 2	None	None	None	None				CHEMBL5980	Dengue virus type 2 NS3 protein	Dengue virus type 2 (strain Thailand/16681/1984) (DENV-2)	SINGLE PROTEIN	CHEMBL4387750	1	Scientific Literature	Bioorg Med Chem Lett	2019	None				97.8
CHEMBL4563546		None	552.68	2	0.35	19	CN(C(=O)c1ccccc1)[C@@H](CCCNC(=N)N)C(=O)N[C@@H](CCCCN)C(=O)N[C@@H](C(N)=O)c1ccccc1	IC50	'='	3600	nM	5.44			UO_0000065	9.85	0.19	5.09	2.6	0	CHEMBL4390123	Inhibition of Dengue virus serotype 2 NS2B-NS3 protease preincubated with protein for 15 mins followed by Abz-Nle-Lys-Arg-Arg-Ser-3-(NO2)Tyr substrate addition and measured by continuous fluorometric analysis	B	BAO_0000357	single protein format	dengue virus type 2	None	None	None	None				CHEMBL5980	Dengue virus type 2 NS3 protein	Dengue virus type 2 (strain Thailand/16681/1984) (DENV-2)	SINGLE PROTEIN	CHEMBL4387750	1	Scientific Literature	Bioorg Med Chem Lett	2019	None				3.6
CHEMBL320007		None	272.29	0	2.96	121	O=c1c2ccccc2sn1-c1ccc([N+](=O)[O-])cc1	IC50	'='	52700	nM	4.28			UO_0000065	15.71	0.31	1.32	6.57	0	CHEMBL5109291	Inhibition of DENV2 NS2B-NS3 protease using Bz-Nle-Lys-Arg-Arg-AMC as substrate by spectrofluorometer analysis	B	BAO_0000357	single protein format	dengue virus type 2	None	None	None	None				CHEMBL5980	Dengue virus type 2 NS3 protein	Dengue virus type 2 (strain Thailand/16681/1984) (DENV-2)	SINGLE PROTEIN	CHEMBL5107980	1	Scientific Literature	Eur J Med Chem	2022	None		INHIBITOR		52.7
CHEMBL199396		None	664.85	2	1.36	28	CCCC[C@H](NC(=O)c1ccccc1)C(=O)N[C@@H](CCCCN)C(=O)N[C@@H](CCCN=C(N)N)C(=O)N[C@H](C=O)Cc1ccc(C)cc1	Ki	'='	6000	nM	5.22			UO_0000065	7.85	0.15	3.86	2.33	0	CHEMBL863929	Inhibitory activity against dengue 2 NS3 protease fused via a linker to region of NS2B	B	BAO_0000357	single protein format	Dengue virus	None	None	None	None				CHEMBL5980	Dengue virus type 2 NS3 protein	Dengue virus type 2 (strain Thailand/16681/1984) (DENV-2)	SINGLE PROTEIN	CHEMBL1147782	1	Scientific Literature	Bioorg Med Chem Lett	2006	None				6
CHEMBL201775		None	659.84	2	-1.14	20	CCCC[C@@H](NC(=O)c1ccccc1)C(=O)N[C@@H](CCCCN)C(=O)N[C@@H](CCCN=C(N)N)C(=O)N[C@H](C=O)CCCN=C(N)N	Ki	'='	9400	nM	5.03			UO_0000065	7.62	0.15	6.17	1.74	0	CHEMBL863929	Inhibitory activity against dengue 2 NS3 protease fused via a linker to region of NS2B	B	BAO_0000357	single protein format	Dengue virus	None	None	None	None				CHEMBL5980	Dengue virus type 2 NS3 protein	Dengue virus type 2 (strain Thailand/16681/1984) (DENV-2)	SINGLE PROTEIN	CHEMBL1147782	1	Scientific Literature	Bioorg Med Chem Lett	2006	None				9.4
CHEMBL199727		None	650.82	2	1.26	6	CCCC[C@H](NC(=O)c1ccccc1)C(=O)N[C@@H](CCCCN)C(=O)N[C@@H](CCCNC(=N)N)C(=O)N[C@H](C=O)Cc1ccccc1	Ki	'='	15900	nM	4.8			UO_0000065	7.37	0.14	3.54	2.17	0	CHEMBL863929	Inhibitory activity against dengue 2 NS3 protease fused via a linker to region of NS2B	B	BAO_0000357	single protein format	Dengue virus	None	None	None	None				CHEMBL5980	Dengue virus type 2 NS3 protein	Dengue virus type 2 (strain Thailand/16681/1984) (DENV-2)	SINGLE PROTEIN	CHEMBL1147782	1	Scientific Literature	Bioorg Med Chem Lett	2006	None				15.9
CHEMBL372963		None	574.73	2	-0.17	3	CCCC[C@H](NC(=O)c1ccccc1)C(=O)N[C@@H](CCCCN)C(=O)N[C@@H](C)C(=O)N[C@H](C=O)CCCN=C(N)N	Ki	'>'	500000	nM		Outside typical range		UO_0000065					0	CHEMBL863929	Inhibitory activity against dengue 2 NS3 protease fused via a linker to region of NS2B	B	BAO_0000357	single protein format	Dengue virus	None	None	None	None				CHEMBL5980	Dengue virus type 2 NS3 protein	Dengue virus type 2 (strain Thailand/16681/1984) (DENV-2)	SINGLE PROTEIN	CHEMBL1147782	1	Scientific Literature	Bioorg Med Chem Lett	2006	None				500
CHEMBL383351		None	620.75	2	-0.92	1	CCCC[C@H](NC(=O)c1ccccc1)C(=O)N[C@@H](CCCCN)C(=O)N[C@H](C(=O)N[C@@H](CCCN=C(N)N)C(=O)O)[C@@H](C)O	Ki	'>'	500000	nM		Outside typical range		UO_0000065					0	CHEMBL862736	Inhibitory activity against CF40.NS3pro from Dengue virus type 2	B	BAO_0000357	single protein format	dengue virus type 2	None	None	None	None				CHEMBL5980	Dengue virus type 2 NS3 protein	Dengue virus type 2 (strain Thailand/16681/1984) (DENV-2)	SINGLE PROTEIN	CHEMBL1147780	1	Scientific Literature	Bioorg Med Chem Lett	2006	None				500
CHEMBL4868158		None	474.6	1	5.07	10	CCCCCC(=O)N[C@H](C(=O)NCCc1ccc(O)cc1)c1ccc(OCc2ccccc2)cc1	Inhibition	'='	58	%				UO_0000187					0	CHEMBL4812530	Inhibition of NS2B-NS3 protease in DENV2proHeLa system assessed as inhibition of luciferase signal at 12.5 uM incubated for 24 hrs by luciferase reporter gene assay	B	BAO_0000219	cell-based format	dengue virus type 2	None	None	HeLa	None				CHEMBL5980	Dengue virus type 2 NS3 protein	Dengue virus type 2 (strain Thailand/16681/1984) (DENV-2)	SINGLE PROTEIN	CHEMBL4811254	1	Scientific Literature	J Med Chem	2021	None	Dose = 12.5 microM | TIME = 24.0 hr	INHIBITOR		58
CHEMBL4854991		None	501.63	2	5.28	21	CCCCCC(=O)N[C@H](C(=O)NCc1ccc(NC(C)=O)cc1)c1ccc(OCc2ccccc2)cc1	Inhibition	'='	55	%				UO_0000187					0	CHEMBL4812530	Inhibition of NS2B-NS3 protease in DENV2proHeLa system assessed as inhibition of luciferase signal at 12.5 uM incubated for 24 hrs by luciferase reporter gene assay	B	BAO_0000219	cell-based format	dengue virus type 2	None	None	HeLa	None				CHEMBL5980	Dengue virus type 2 NS3 protein	Dengue virus type 2 (strain Thailand/16681/1984) (DENV-2)	SINGLE PROTEIN	CHEMBL4811254	1	Scientific Literature	J Med Chem	2021	None	Dose = 12.5 microM | TIME = 24.0 hr	INHIBITOR		55
CHEMBL4879018		None	551.71	1	4.61	45	CCCCCCCS(=O)(=O)N[C@H](C(=O)NCc1ccc(C(N)=O)cc1)c1ccc(OCc2ccccc2)cc1	Inhibition	'='	47	%				UO_0000187					0	CHEMBL4812530	Inhibition of NS2B-NS3 protease in DENV2proHeLa system assessed as inhibition of luciferase signal at 12.5 uM incubated for 24 hrs by luciferase reporter gene assay	B	BAO_0000219	cell-based format	dengue virus type 2	None	None	HeLa	None				CHEMBL5980	Dengue virus type 2 NS3 protein	Dengue virus type 2 (strain Thailand/16681/1984) (DENV-2)	SINGLE PROTEIN	CHEMBL4811254	1	Scientific Literature	J Med Chem	2021	None	Dose = 12.5 microM | TIME = 24.0 hr	INHIBITOR		47
CHEMBL4851091		None	606.08	2	6.92	73	NC(=O)c1cccc(NC(=O)[C@@H](NC(=O)c2ccc(Oc3cccc(Cl)c3)cc2)c2ccc(OCc3ccccc3)cc2)c1	Inhibition	'='	87	%				UO_0000187					0	CHEMBL4812530	Inhibition of NS2B-NS3 protease in DENV2proHeLa system assessed as inhibition of luciferase signal at 12.5 uM incubated for 24 hrs by luciferase reporter gene assay	B	BAO_0000219	cell-based format	dengue virus type 2	None	None	HeLa	None				CHEMBL5980	Dengue virus type 2 NS3 protein	Dengue virus type 2 (strain Thailand/16681/1984) (DENV-2)	SINGLE PROTEIN	CHEMBL4811254	1	Scientific Literature	J Med Chem	2021	None	Dose = 12.5 microM | TIME = 24.0 hr	INHIBITOR		87
CHEMBL4864150		None	471.56	0	3.64	41	NC(=O)c1ccc(CNC(=O)[C@@H](NC(=O)C2CCC2)c2ccc(OCc3ccccc3)cc2)cc1	EC50						Not Determined						0	CHEMBL4812531	Inhibition of NS2B-NS3 protease in DENV2proHeLa system assessed as inhibition of luciferase signal incubated for 24 hrs by luciferase reporter gene assay	B	BAO_0000219	cell-based format	dengue virus type 2	None	None	HeLa	None				CHEMBL5980	Dengue virus type 2 NS3 protein	Dengue virus type 2 (strain Thailand/16681/1984) (DENV-2)	SINGLE PROTEIN	CHEMBL4811254	1	Scientific Literature	J Med Chem	2021	None	TIME = 24.0 hr
CHEMBL4874769		None	585.66	2	5.94	57	NC(=O)c1ccc(CNC(=O)[C@@H](NC(=O)c2ccc(Oc3ccccc3)cc2)c2ccc(OCc3ccccc3)cc2)cc1	EC50	'='	1000	nM	6			UO_0000065	10.24	0.19	0.06	5.01	0	CHEMBL4812531	Inhibition of NS2B-NS3 protease in DENV2proHeLa system assessed as inhibition of luciferase signal incubated for 24 hrs by luciferase reporter gene assay	B	BAO_0000219	cell-based format	dengue virus type 2	None	None	HeLa	None				CHEMBL5980	Dengue virus type 2 NS3 protein	Dengue virus type 2 (strain Thailand/16681/1984) (DENV-2)	SINGLE PROTEIN	CHEMBL4811254	1	Scientific Literature	J Med Chem	2021	None	TIME = 24.0 hr	INHIBITOR		1
CHEMBL4859686		None	606.08	2	6.92	72	NC(=O)c1cccc(NC(=O)[C@@H](NC(=O)c2ccc(Oc3ccc(Cl)cc3)cc2)c2ccc(OCc3ccccc3)cc2)c1	EC50	'='	580	nM	6.24			UO_0000065	10.29	0.19	-0.68	5.21	0	CHEMBL4812531	Inhibition of NS2B-NS3 protease in DENV2proHeLa system assessed as inhibition of luciferase signal incubated for 24 hrs by luciferase reporter gene assay	B	BAO_0000219	cell-based format	dengue virus type 2	None	None	HeLa	None				CHEMBL5980	Dengue virus type 2 NS3 protein	Dengue virus type 2 (strain Thailand/16681/1984) (DENV-2)	SINGLE PROTEIN	CHEMBL4811254	1	Scientific Literature	J Med Chem	2021	None	TIME = 24.0 hr	INHIBITOR		0.58
CHEMBL4858512		None	571.63	2	6.27	67	NC(=O)c1cccc(NC(=O)[C@@H](NC(=O)c2ccc(Oc3ccccc3)cc2)c2ccc(OCc3ccccc3)cc2)c1	Ki	'='	6100	nM	5.21			UO_0000065	9.12	0.17	-1.06	4.35	0	CHEMBL4812536	Competitive inhibition of DENV2 NS2B-NS3 protease expressed in Escherichia coli BL21 lambda(DE3) using FRET substrate preincubated with enzyme for 15 mins followed by varying concentrations of substrate addition for 15 mins by Cheng-Prusoff plot analysis	B	BAO_0000019	assay format	dengue virus type 2	None	None	None	None				CHEMBL5980	Dengue virus type 2 NS3 protein	Dengue virus type 2 (strain Thailand/16681/1984) (DENV-2)	SINGLE PROTEIN	CHEMBL4811254	1	Scientific Literature	J Med Chem	2021	None	TIME = 0.5 hr	INHIBITOR		6.1
CHEMBL4855815		None	599.69	2	5.73	58	NC(=O)c1ccc(CNC(=O)[C@@H](NC(=O)c2ccc(OCc3ccccc3)cc2)c2ccc(OCc3ccccc3)cc2)cc1	Inhibition			%			Active	UO_0000187					0	CHEMBL4812539	Inhibition of DENV2 NS2B-NS3 protease expressed in Escherichia coli BL21 lambda(DE3) using FRET substrate preincubated with enzyme for 15 mins in presence of detergent CHAPS followed by substrate addition for 15 mins by fluorescence based analysis	B	BAO_0000019	assay format	dengue virus type 2	None	None	None	None				CHEMBL5980	Dengue virus type 2 NS3 protein	Dengue virus type 2 (strain Thailand/16681/1984) (DENV-2)	SINGLE PROTEIN	CHEMBL4811254	1	Scientific Literature	J Med Chem	2021	None	TIME = 0.5 hr	INHIBITOR
CHEMBL4864503		None	571.63	2	6.27	68	NC(=O)c1cccc(NC(=O)[C@@H](NC(=O)c2cccc(Oc3ccccc3)c2)c2ccc(OCc3ccccc3)cc2)c1	Inhibition			%			Active	UO_0000187					0	CHEMBL4812539	Inhibition of DENV2 NS2B-NS3 protease expressed in Escherichia coli BL21 lambda(DE3) using FRET substrate preincubated with enzyme for 15 mins in presence of detergent CHAPS followed by substrate addition for 15 mins by fluorescence based analysis	B	BAO_0000019	assay format	dengue virus type 2	None	None	None	None				CHEMBL5980	Dengue virus type 2 NS3 protein	Dengue virus type 2 (strain Thailand/16681/1984) (DENV-2)	SINGLE PROTEIN	CHEMBL4811254	1	Scientific Literature	J Med Chem	2021	None	TIME = 0.5 hr	INHIBITOR
CHEMBL4853944		None	590.08	2	6.79	84	NC(=O)c1cccc(NC(=O)[C@@H](NC(=O)c2ccc(-c3ccc(Cl)cc3)cc2)c2ccc(OCc3ccccc3)cc2)c1	Inhibition			%			Active	UO_0000187					0	CHEMBL4812539	Inhibition of DENV2 NS2B-NS3 protease expressed in Escherichia coli BL21 lambda(DE3) using FRET substrate preincubated with enzyme for 15 mins in presence of detergent CHAPS followed by substrate addition for 15 mins by fluorescence based analysis	B	BAO_0000019	assay format	dengue virus type 2	None	None	None	None				CHEMBL5980	Dengue virus type 2 NS3 protein	Dengue virus type 2 (strain Thailand/16681/1984) (DENV-2)	SINGLE PROTEIN	CHEMBL4811254	1	Scientific Literature	J Med Chem	2021	None	TIME = 0.5 hr	INHIBITOR
CHEMBL1902239		None	460.54	1	3.28	SID47199193	C=CCOc1ccc(C(c2c(O)nc(SC)nc2O)c2c(O)nc(SC)nc2O)cc1	IC50		33350	nM			active	UO_0000065					0	CHEMBL1794550	PUBCHEM_BIOASSAY: Primary and Confirmatory Screening for Flavivirus Genomic Capping Enzyme Inhibition. (Class of assay: confirmatory) [Related pubchem assays (depositor defined):AID588708
CHEMBL1490677		None	264.28	0	2.66	SID17513508	O=C1C=CC(=O)N1N(c1ccccc1)c1ccccc1	IC50		41570	nM			active	UO_0000065					0	CHEMBL1794550	PUBCHEM_BIOASSAY: Primary and Confirmatory Screening for Flavivirus Genomic Capping Enzyme Inhibition. (Class of assay: confirmatory) [Related pubchem assays (depositor defined):AID588708
CHEMBL1580660		None	425.77	1	5.63	SID17411059	O=S(=O)(Nc1nc(-c2sccc2Cl)cs1)c1cc(Cl)ccc1Cl	IC50		41640	nM			active	UO_0000065					0	CHEMBL1794550	PUBCHEM_BIOASSAY: Primary and Confirmatory Screening for Flavivirus Genomic Capping Enzyme Inhibition. (Class of assay: confirmatory) [Related pubchem assays (depositor defined):AID588708
CHEMBL1304402		None	368.87	0	3.33	SID24835364	CN1CCN(C(c2ccccn2)c2cc(Cl)c3cccnc3c2O)CC1	IC50	'>'	100000	nM			active	UO_0000065					0	CHEMBL1794550	PUBCHEM_BIOASSAY: Primary and Confirmatory Screening for Flavivirus Genomic Capping Enzyme Inhibition. (Class of assay: confirmatory) [Related pubchem assays (depositor defined):AID588708
CHEMBL1311811		None	319.74	0	3.07	SID49679461	C#CCOc1c(Cl)cc(/C=C2/C(=O)ON=C2C)cc1OCC	IC50	'>'	100000	nM			active	UO_0000065					0	CHEMBL1794550	PUBCHEM_BIOASSAY: Primary and Confirmatory Screening for Flavivirus Genomic Capping Enzyme Inhibition. (Class of assay: confirmatory) [Related pubchem assays (depositor defined):AID588708
CHEMBL1703236		None	263.08	0	1.7	SID85200969	O=C1CC2CCCN2C=C1I	IC50		62720	nM			active	UO_0000065					0	CHEMBL1794550	PUBCHEM_BIOASSAY: Primary and Confirmatory Screening for Flavivirus Genomic Capping Enzyme Inhibition. (Class of assay: confirmatory) [Related pubchem assays (depositor defined):AID588708
CHEMBL1420739		None	410.43	0	3.93	SID17503825	COc1ccccc1N1C(=O)NC(=O)/C(=C/c2ccc3c(c2)Cc2ccccc2-3)C1=O	IC50		59360	nM			active	UO_0000065					0	CHEMBL1794550	PUBCHEM_BIOASSAY: Primary and Confirmatory Screening for Flavivirus Genomic Capping Enzyme Inhibition. (Class of assay: confirmatory) [Related pubchem assays (depositor defined):AID588708
CHEMBL1703976		None	418.45	1	5.87	SID89853732	O=C1OC(c2ccc3ccccc3c2O)(c2ccc3ccccc3c2O)c2ccccc21	IC50		18990	nM			active	UO_0000065					0	CHEMBL1794550	PUBCHEM_BIOASSAY: Primary and Confirmatory Screening for Flavivirus Genomic Capping Enzyme Inhibition. (Class of assay: confirmatory) [Related pubchem assays (depositor defined):AID588708
CHEMBL1301353		None	392.41	0	4.85	SID49647878	COc1cccc(-c2coc3c(C)c4oc(=O)c(CCC(=O)O)c(C)c4cc23)c1	IC50		40460	nM			active	UO_0000065					0	CHEMBL1794550	PUBCHEM_BIOASSAY: Primary and Confirmatory Screening for Flavivirus Genomic Capping Enzyme Inhibition. (Class of assay: confirmatory) [Related pubchem assays (depositor defined):AID588708
CHEMBL1723955		None	311.77	0	3.35	SID87335718	O=C1C(Cl)=C(NCCc2ccccc2)C(=O)c2ccccc21	IC50		9150	nM			active	UO_0000065					0	CHEMBL1794550	PUBCHEM_BIOASSAY: Primary and Confirmatory Screening for Flavivirus Genomic Capping Enzyme Inhibition. (Class of assay: confirmatory) [Related pubchem assays (depositor defined):AID588708
CHEMBL1341762		None	350.76	0	1.13	SID848195	COC(=O)c1cccc(N2C(=O)C(Cl)=C(N3CCOCC3)C2=O)c1	IC50		23630	nM			active	UO_0000065					0	CHEMBL1794550	PUBCHEM_BIOASSAY: Primary and Confirmatory Screening for Flavivirus Genomic Capping Enzyme Inhibition. (Class of assay: confirmatory) [Related pubchem assays (depositor defined):AID588708
CHEMBL1413719		None	450.56	0	3.11	SID49647282	COc1cccc(/C=C2\SC(=S)N(NS(=O)(=O)c3ccc(C)cc3)C2=O)c1OC	IC50		36160	nM			active	UO_0000065					0	CHEMBL1794550	PUBCHEM_BIOASSAY: Primary and Confirmatory Screening for Flavivirus Genomic Capping Enzyme Inhibition. (Class of assay: confirmatory) [Related pubchem assays (depositor defined):AID588708
CHEMBL1163377		None	290.75	0	1.76	SID87335613	CN1CCN(C2=C(Cl)C(=O)c3ccccc3C2=O)CC1	IC50		6330	nM			active	UO_0000065					0	CHEMBL1794550	PUBCHEM_BIOASSAY: Primary and Confirmatory Screening for Flavivirus Genomic Capping Enzyme Inhibition. (Class of assay: confirmatory) [Related pubchem assays (depositor defined):AID588708
CHEMBL4871503		None	466.59	1	5.44	44	NCc1ccc(-c2ncc(OCC3CCNCC3)nc2-c2ccc(Oc3ccccc3)cc2)cc1	IC50	'>'	50000	nM				UO_0000065					0	CHEMBL4811972	Inhibition Dengue serotype-2 NS3B/NS3 protease using 7-amino-4-methylcoumarin as substrate by fluorescence assay	B	BAO_0000357	single protein format	dengue virus type 2	None	None	None	None				CHEMBL5980	Dengue virus type 2 NS3 protein	Dengue virus type 2 (strain Thailand/16681/1984) (DENV-2)	SINGLE PROTEIN	CHEMBL4811233	1	Scientific Literature	J Med Chem	2021	None				50
CHEMBL4856850		None	454.57	1	5.17	62	CNCc1ccc(-c2ncc(OCC3CCNCC3)nc2-c2ccc(-c3ccoc3)cc2)cc1	IC50	'='	730	nM	6.14			UO_0000065	13.5	0.25	0.97	8.5	0	CHEMBL4811972	Inhibition Dengue serotype-2 NS3B/NS3 protease using 7-amino-4-methylcoumarin as substrate by fluorescence assay	B	BAO_0000357	single protein format	dengue virus type 2	None	None	None	None				CHEMBL5980	Dengue virus type 2 NS3 protein	Dengue virus type 2 (strain Thailand/16681/1984) (DENV-2)	SINGLE PROTEIN	CHEMBL4811233	1	Scientific Literature	J Med Chem	2021	None		INHIBITOR		0.73
CHEMBL4876865		None	438.58	1	5.55	69	NCc1ccc(-c2ccc(NCC3CCNCC3)nc2-c2ccc(-c3ccoc3)cc2)cc1	IC50	'='	860	nM	6.07			UO_0000065	13.83	0.25	0.52	7.97	0	CHEMBL4811972	Inhibition Dengue serotype-2 NS3B/NS3 protease using 7-amino-4-methylcoumarin as substrate by fluorescence assay	B	BAO_0000357	single protein format	dengue virus type 2	None	None	None	None				CHEMBL5980	Dengue virus type 2 NS3 protein	Dengue virus type 2 (strain Thailand/16681/1984) (DENV-2)	SINGLE PROTEIN	CHEMBL4811233	1	Scientific Literature	J Med Chem	2021	None		INHIBITOR		0.86
CHEMBL435122		None	650.83	2	1.26	7	CCCC[C@H](NC(=O)c1ccccc1)C(=O)N[C@@H](CCCCN)C(=O)N[C@@H](Cc1ccccc1)C(=O)N[C@H](C=O)CCCNC(=N)N	Ki	'='	40700	nM	4.39			UO_0000065	6.75	0.13	3.13	1.98	0	CHEMBL863929	Inhibitory activity against dengue 2 NS3 protease fused via a linker to region of NS2B	B	BAO_0000357	single protein format	Dengue virus	None	None	None	None				CHEMBL5980	Dengue virus type 2 NS3 protein	Dengue virus type 2 (strain Thailand/16681/1984) (DENV-2)	SINGLE PROTEIN	CHEMBL1147782	1	Scientific Literature	Bioorg Med Chem Lett	2006	None				40.7
CHEMBL1323428		None	446.58	0	3.65	SID49646756	C=CCOc1ccc(/C=C2\SC(=S)N(NS(=O)(=O)c3ccc(C)cc3)C2=O)cc1	IC50		32900	nM			active	UO_0000065					0	CHEMBL1794550	PUBCHEM_BIOASSAY: Primary and Confirmatory Screening for Flavivirus Genomic Capping Enzyme Inhibition. (Class of assay: confirmatory) [Related pubchem assays (depositor defined):AID588708
CHEMBL1353570		None	510.55	2	5.01	SID22404806	COc1ccc(C(C2C(=O)CC(C)(C)CC2=O)C2C(=O)CC(C)(C)CC2=O)cc1COCC(F)(F)F	IC50		27720	nM			active	UO_0000065					0	CHEMBL1794550	PUBCHEM_BIOASSAY: Primary and Confirmatory Screening for Flavivirus Genomic Capping Enzyme Inhibition. (Class of assay: confirmatory) [Related pubchem assays (depositor defined):AID588708
CHEMBL3191022		None	354.37	0	2.25	SID24782282	CCn1c(C)nc2cc(C(=O)N/N=C/c3ccc(O)c(O)c3O)ccc21	IC50		21690	nM			active	UO_0000065					0	CHEMBL1794550	PUBCHEM_BIOASSAY: Primary and Confirmatory Screening for Flavivirus Genomic Capping Enzyme Inhibition. (Class of assay: confirmatory) [Related pubchem assays (depositor defined):AID588708
CHEMBL1881266		None	372.36	0	1.51	SID85268452	N#C/C(=C\c1ccccc1)C(=O)NNS(=O)(=O)c1cccc([N+](=O)[O-])c1	IC50		51800	nM			active	UO_0000065					0	CHEMBL1794550	PUBCHEM_BIOASSAY: Primary and Confirmatory Screening for Flavivirus Genomic Capping Enzyme Inhibition. (Class of assay: confirmatory) [Related pubchem assays (depositor defined):AID588708
CHEMBL1547740		None	413.52	0	4.33	SID49671662	O=C(O)CCCN1C(=O)/C(=C\c2ccccc2OCc2ccccc2)SC1=S	IC50		36670	nM			active	UO_0000065					0	CHEMBL1794550	PUBCHEM_BIOASSAY: Primary and Confirmatory Screening for Flavivirus Genomic Capping Enzyme Inhibition. (Class of assay: confirmatory) [Related pubchem assays (depositor defined):AID588708
CHEMBL1327479		None	408.5	0	3.23	SID49647418	Cc1ccc(S(=O)(=O)NN2C(=O)/C(=C/c3cccc(F)c3)SC2=S)cc1	IC50		27160	nM			active	UO_0000065					0	CHEMBL1794550	PUBCHEM_BIOASSAY: Primary and Confirmatory Screening for Flavivirus Genomic Capping Enzyme Inhibition. (Class of assay: confirmatory) [Related pubchem assays (depositor defined):AID588708
CHEMBL1609490		None	331.72	0	2.93	SID51090291	O=[N+]([O-])c1ccc(-[n+]2ccc3ccccc3c2)c([N+](=O)[O-])c1.[Cl-]	IC50	'>'	100000	nM			active	UO_0000065					0	CHEMBL1794550	PUBCHEM_BIOASSAY: Primary and Confirmatory Screening for Flavivirus Genomic Capping Enzyme Inhibition. (Class of assay: confirmatory) [Related pubchem assays (depositor defined):AID588708
CHEMBL1441315		None	335.31	0	2.05	SID49732685	Cc1cc(S(=O)(=O)ON2C(=O)c3ccccc3C2=O)ccc1F	IC50	'>'	100000	nM			active	UO_0000065					0	CHEMBL1794550	PUBCHEM_BIOASSAY: Primary and Confirmatory Screening for Flavivirus Genomic Capping Enzyme Inhibition. (Class of assay: confirmatory) [Related pubchem assays (depositor defined):AID588708
CHEMBL3144932		None	497.51	0	4.06	SID17511666	Cc1[nH]n(-c2ccccc2)c(=O)c1C(c1cccc([N+](=O)[O-])c1O)c1c(C)[nH]n(-c2ccccc2)c1=O	IC50		31560	nM			active	UO_0000065					0	CHEMBL1794550	PUBCHEM_BIOASSAY: Primary and Confirmatory Screening for Flavivirus Genomic Capping Enzyme Inhibition. (Class of assay: confirmatory) [Related pubchem assays (depositor defined):AID588708
CHEMBL1334390		None	544.4	1	3.7	SID26725381	COC(=O)CCC(=O)OC1(C)C(=O)C2=CN(CC3CC3)C(c3ccc(OC)cc3)=CC2=C(Br)C1=O	IC50		30550	nM			active	UO_0000065					0	CHEMBL1794550	PUBCHEM_BIOASSAY: Primary and Confirmatory Screening for Flavivirus Genomic Capping Enzyme Inhibition. (Class of assay: confirmatory) [Related pubchem assays (depositor defined):AID588708
CHEMBL1731834		None	554.51	2	6.77	SID85301876	Cc1ccc(S(=O)(=O)N2[C@@H](c3ccc(Br)cc3)C(C(=O)O)=CC[C@H]2c2ccc(C(C)C)cc2)cc1	IC50		32880	nM			active	UO_0000065					0	CHEMBL1794550	PUBCHEM_BIOASSAY: Primary and Confirmatory Screening for Flavivirus Genomic Capping Enzyme Inhibition. (Class of assay: confirmatory) [Related pubchem assays (depositor defined):AID588708
CHEMBL1410562		None	376.85	0	4.11	SID14739307	Cc1nn(Cc2ccccc2)c2c1C(c1cccc(Cl)c1)C(C#N)=C(N)O2	IC50	'>'	100000	nM			active	UO_0000065					0	CHEMBL1794550	PUBCHEM_BIOASSAY: Primary and Confirmatory Screening for Flavivirus Genomic Capping Enzyme Inhibition. (Class of assay: confirmatory) [Related pubchem assays (depositor defined):AID588708
CHEMBL1504429		None	445.48	1	4.26	SID17401925	CC(=O)OCCCNc1cc(Sc2nc3ccccc3s2)c2nonc2c1[N+](=O)[O-]	IC50	'>'	100000	nM			active	UO_0000065					0	CHEMBL1794550	PUBCHEM_BIOASSAY: Primary and Confirmatory Screening for Flavivirus Genomic Capping Enzyme Inhibition. (Class of assay: confirmatory) [Related pubchem assays (depositor defined):AID588708
CHEMBL1433919		None	443.24	0	4.41	SID49678964	O=C1NN(c2ccc(Cl)c(Cl)c2)C(=O)/C1=C/c1ccc(-c2ccccc2C(=O)O)o1	IC50		7410	nM			active	UO_0000065					0	CHEMBL1794550	PUBCHEM_BIOASSAY: Primary and Confirmatory Screening for Flavivirus Genomic Capping Enzyme Inhibition. (Class of assay: confirmatory) [Related pubchem assays (depositor defined):AID588708
CHEMBL1340338		None	293.74	0	2.04	SID24823239	Cc1ccc(Cl)c2c(C3=NC(=S)NC3=O)c(O)[nH]c12	IC50		61480	nM			active	UO_0000065					0	CHEMBL1794550	PUBCHEM_BIOASSAY: Primary and Confirmatory Screening for Flavivirus Genomic Capping Enzyme Inhibition. (Class of assay: confirmatory) [Related pubchem assays (depositor defined):AID588708
CHEMBL4860519		None	635.77	2	3.25	6	N=C(N)NCCC[C@H](NC(=O)c1ccccc1)C(=O)N[C@@H](Cc1ccc(N)cc1)C(=O)NCc1ccc(OCc2ccccc2)cc1	Inhibition	'='	69.3	%				UO_0000187					0	CHEMBL4841500	Inhibition of Dengue virus 2 NS2B-NS3 protease using Abz-Nle-Lys-Arg-Arg-Ser-Tyr(3-NO2)-NH2 as substrate at 50 uM preincubated with enzyme for 15 mins followed by substrate addition and measured for 15 mins by FRET assay relative to control	B	BAO_0000357	single protein format	dengue virus type 2	None	None	None	None				CHEMBL5980	Dengue virus type 2 NS3 protein	Dengue virus type 2 (strain Thailand/16681/1984) (DENV-2)	SINGLE PROTEIN	CHEMBL4840342	1	Scientific Literature	Bioorg Med Chem	2021	None	Dose = 50.0 microM | TIME = 0.5 hr	INHIBITOR		69.3
CHEMBL4875560		None	545.6	2	5.73	85	NC(=O)c1cccc(NC(=O)[C@@H](NC(=O)c2ccc(-c3ccco3)cc2)c2ccc(OCc3ccccc3)cc2)c1	Activity						Active						0	CHEMBL4812541	Binding affinity to DENV2 NS2B-NS3 protease expressed in Escherichia coli BL21 lambda(DE3) assessed as quenching of fluorescence of tryptophan residue of the enzyme incubated for 1 hr by tryptophan fluorescence quenching assay	B	BAO_0000019	assay format	dengue virus type 2	None	None	None	None				CHEMBL5980	Dengue virus type 2 NS3 protein	Dengue virus type 2 (strain Thailand/16681/1984) (DENV-2)	SINGLE PROTEIN	CHEMBL4811254	1	Scientific Literature	J Med Chem	2021	None	Dose_Lower = 10.0 microM | Dose_Upper = 50.0 microM | TIME = 1.0 hr	INHIBITOR
CHEMBL3145017		None	374.42	0	3.08	SID7974892	CCc1c(C)[nH]n(-c2ccc(Oc3ccccc3)c(S(=O)(=O)O)c2)c1=O	IC50		84480	nM			active	UO_0000065					0	CHEMBL1794550	PUBCHEM_BIOASSAY: Primary and Confirmatory Screening for Flavivirus Genomic Capping Enzyme Inhibition. (Class of assay: confirmatory) [Related pubchem assays (depositor defined):AID588708
CHEMBL1730974		None	315.35	0	3.54	SID89852629	O=S(=O)(O)c1ccc(O)c2cc(Nc3ccccc3)ccc12	IC50		20040	nM			active	UO_0000065					0	CHEMBL1794550	PUBCHEM_BIOASSAY: Primary and Confirmatory Screening for Flavivirus Genomic Capping Enzyme Inhibition. (Class of assay: confirmatory) [Related pubchem assays (depositor defined):AID588708
CHEMBL1711524		None	526.45	2	5.95	SID85301880	Cc1ccc([C@@H]2CC=C(C(=O)O)[C@H](c3ccc(Br)cc3)N2S(=O)(=O)c2ccccc2C)cc1	IC50		33960	nM			active	UO_0000065					0	CHEMBL1794550	PUBCHEM_BIOASSAY: Primary and Confirmatory Screening for Flavivirus Genomic Capping Enzyme Inhibition. (Class of assay: confirmatory) [Related pubchem assays (depositor defined):AID588708
CHEMBL1391235		None	290.27	0	1.93	SID26657957	COc1cc(O)cc2cc3c(c(O)c12)C(=O)CC(C)(O)O3	IC50		38140	nM			active	UO_0000065					0	CHEMBL1794550	PUBCHEM_BIOASSAY: Primary and Confirmatory Screening for Flavivirus Genomic Capping Enzyme Inhibition. (Class of assay: confirmatory) [Related pubchem assays (depositor defined):AID588708
CHEMBL1469698		None	332.31	0	3.57	SID26659741	COc1ccc(C(=O)c2coc3c2C(=O)C(=O)c2ccccc2-3)cc1	IC50		34490	nM			active	UO_0000065					0	CHEMBL1794550	PUBCHEM_BIOASSAY: Primary and Confirmatory Screening for Flavivirus Genomic Capping Enzyme Inhibition. (Class of assay: confirmatory) [Related pubchem assays (depositor defined):AID588708
CHEMBL1462469		None	486.6	0	4.87	SID26658023	COc1ccc(-c2csc(NC(=O)CSc3nc(C)nc4sc(C(=O)O)c(C)c34)n2)cc1	IC50		92680	nM			active	UO_0000065					0	CHEMBL1794550	PUBCHEM_BIOASSAY: Primary and Confirmatory Screening for Flavivirus Genomic Capping Enzyme Inhibition. (Class of assay: confirmatory) [Related pubchem assays (depositor defined):AID588708
CHEMBL1592785		None	433.07	0	4.59	SID49718807	O=C(O)[C@H](Cc1ccccc1)N1C(=O)c2c(Cl)c(Cl)c(Cl)c(Cl)c2C1=O	IC50		23880	nM			active	UO_0000065					0	CHEMBL1794550	PUBCHEM_BIOASSAY: Primary and Confirmatory Screening for Flavivirus Genomic Capping Enzyme Inhibition. (Class of assay: confirmatory) [Related pubchem assays (depositor defined):AID588708
CHEMBL1559165		None	275.35	0	3.85	SID49724924	CSc1sccc1/C=C(/C#N)C(=O)c1ccco1	IC50	'>'	100000	nM			active	UO_0000065					0	CHEMBL1794550	PUBCHEM_BIOASSAY: Primary and Confirmatory Screening for Flavivirus Genomic Capping Enzyme Inhibition. (Class of assay: confirmatory) [Related pubchem assays (depositor defined):AID588708
CHEMBL1431018		None	451.28	1	5.21	SID47202189	CC1=NN(c2ccc(Br)cc2)C(=O)/C1=C/c1ccc(-c2ccccc2C(=O)O)o1	IC50		29950	nM			active	UO_0000065					0	CHEMBL1794550	PUBCHEM_BIOASSAY: Primary and Confirmatory Screening for Flavivirus Genomic Capping Enzyme Inhibition. (Class of assay: confirmatory) [Related pubchem assays (depositor defined):AID588708
CHEMBL1344491		None	451.96	0	3.47	SID49721840	CCCc1nnc(NC(=O)c2nc(S(=O)(=O)Cc3cccc(C)c3)ncc2Cl)s1	IC50	'>'	100000	nM			active	UO_0000065					0	CHEMBL1794550	PUBCHEM_BIOASSAY: Primary and Confirmatory Screening for Flavivirus Genomic Capping Enzyme Inhibition. (Class of assay: confirmatory) [Related pubchem assays (depositor defined):AID588708
CHEMBL1509704		None	456.52	1	5.95	SID47197317	CSc1ccc(C(c2c(C(=O)O)[nH]c3ccccc23)c2c(C(=O)O)[nH]c3ccccc23)cc1	IC50		48760	nM			active	UO_0000065					0	CHEMBL1794550	PUBCHEM_BIOASSAY: Primary and Confirmatory Screening for Flavivirus Genomic Capping Enzyme Inhibition. (Class of assay: confirmatory) [Related pubchem assays (depositor defined):AID588708
CHEMBL329706		None	249.27	0	2.17	SID89855396	NC(=O)C1=C(c2ccccc2)c2ccccc2C1=O	IC50		59490	nM			active	UO_0000065					0	CHEMBL1794550	PUBCHEM_BIOASSAY: Primary and Confirmatory Screening for Flavivirus Genomic Capping Enzyme Inhibition. (Class of assay: confirmatory) [Related pubchem assays (depositor defined):AID588708
CHEMBL1433028		None	247.21	0	0.84	SID24824553	O=C(O)/C=C/C(=O)c1ccc2c(c1)NC(=O)CO2	IC50	'>'	100000	nM			active	UO_0000065					0	CHEMBL1794550	PUBCHEM_BIOASSAY: Primary and Confirmatory Screening for Flavivirus Genomic Capping Enzyme Inhibition. (Class of assay: confirmatory) [Related pubchem assays (depositor defined):AID588708
CHEMBL1393568		None	459.94	0	3.07	SID49731812	CSc1nnc(NC(=O)c2nc(S(=O)(=O)Cc3ccccc3F)ncc2Cl)s1	IC50		52320	nM			active	UO_0000065					0	CHEMBL1794550	PUBCHEM_BIOASSAY: Primary and Confirmatory Screening for Flavivirus Genomic Capping Enzyme Inhibition. (Class of assay: confirmatory) [Related pubchem assays (depositor defined):AID588708
CHEMBL2007419		None	488.46	1	5.33	SID24819141	C/C(CC(c1ccccc1)c1c(O)oc2ccccc2c1=O)=N\Nc1ccc([N+](=O)[O-])cc1[N+](=O)[O-]	IC50		94420	nM			active	UO_0000065					0	CHEMBL1794550	PUBCHEM_BIOASSAY: Primary and Confirmatory Screening for Flavivirus Genomic Capping Enzyme Inhibition. (Class of assay: confirmatory) [Related pubchem assays (depositor defined):AID588708
CHEMBL4454475		None	1576.88	None	None	4	CC[C@H](C)[C@@H]1NC(=O)CN(C)C(=O)[C@H](Cc2ccc(O)cc2)NC(=O)CSC[C@@H](C(N)=O)NC(=O)[C@@H]2CCCN2C(=O)[C@H]([C@@H](C)CC)NC(=O)[C@H](Cc2ccc(OC)cc2)N(C)C(=O)[C@H](Cc2ccc(OC)cc2)N(C)C(=O)[C@H](CC(N)=O)NC(=O)[C@H](Cc2ccc(O)cc2)NC(=O)[C@H](CCCCN)NC(=O)[C@H](C)NC1=O	IC50	'>='	20000	nM				UO_0000065					0	CHEMBL4334292	Inhibition of C-terminal His6-tagged linked Dengue virus serotype 2 NS2B-NS3 protease domain expressed in Escherichia coli Bl21(DE3) preincubated for 15 mins followed by Abz-Nle-Lys-Arg-Arg-Ser-3-(NO2)Tyr substrate addition and measured for 15 mins by fluorescence method	B	BAO_0000019	assay format	dengue virus type 2	None	None	None	None				CHEMBL5980	Dengue virus type 2 NS3 protein	Dengue virus type 2 (strain Thailand/16681/1984) (DENV-2)	SINGLE PROTEIN	CHEMBL4330179	1	Scientific Literature	ACS Med Chem Lett	2019	None				20
CHEMBL4849531		None	783.97	2	2.65	13	N=C(N)NCCC[C@H](NC(=O)c1ccccc1)C(=O)N[C@@H](CCCCN)C(=O)N[C@@H](C(=O)N[C@H](C(N)=O)C1CCCCC1)c1ccc(OCc2ccccc2)cc1	Inhibition	'='	95.9	%				UO_0000187					0	CHEMBL4841500	Inhibition of Dengue virus 2 NS2B-NS3 protease using Abz-Nle-Lys-Arg-Arg-Ser-Tyr(3-NO2)-NH2 as substrate at 50 uM preincubated with enzyme for 15 mins followed by substrate addition and measured for 15 mins by FRET assay relative to control	B	BAO_0000357	single protein format	dengue virus type 2	None	None	None	None				CHEMBL5980	Dengue virus type 2 NS3 protein	Dengue virus type 2 (strain Thailand/16681/1984) (DENV-2)	SINGLE PROTEIN	CHEMBL4840342	1	Scientific Literature	Bioorg Med Chem	2021	None	Dose = 50.0 microM | TIME = 0.5 hr	INHIBITOR		95.9
CHEMBL4864613		None	615.78	2	2.6	3	N=C(N)NCCC[C@H](NC(=O)c1ccccc1)C(=O)N[C@@H](CCCCN)C(=O)NCCc1ccc(OCc2ccccc2)cc1	Inhibition	'='	63.9	%				UO_0000187					0	CHEMBL4841500	Inhibition of Dengue virus 2 NS2B-NS3 protease using Abz-Nle-Lys-Arg-Arg-Ser-Tyr(3-NO2)-NH2 as substrate at 50 uM preincubated with enzyme for 15 mins followed by substrate addition and measured for 15 mins by FRET assay relative to control	B	BAO_0000357	single protein format	dengue virus type 2	None	None	None	None				CHEMBL5980	Dengue virus type 2 NS3 protein	Dengue virus type 2 (strain Thailand/16681/1984) (DENV-2)	SINGLE PROTEIN	CHEMBL4840342	1	Scientific Literature	Bioorg Med Chem	2021	None	Dose = 50.0 microM | TIME = 0.5 hr	INHIBITOR		63.9
CHEMBL4864398		None	627.79	1	3.9	16	NCCCC[C@H](NC(=O)c1ccccc1)C(=O)N[C@@H](C(=O)N[C@H](C(N)=O)C1CCCCC1)c1ccc(OCc2ccccc2)cc1	Inhibition	'='	99.6	%				UO_0000187					0	CHEMBL4841500	Inhibition of Dengue virus 2 NS2B-NS3 protease using Abz-Nle-Lys-Arg-Arg-Ser-Tyr(3-NO2)-NH2 as substrate at 50 uM preincubated with enzyme for 15 mins followed by substrate addition and measured for 15 mins by FRET assay relative to control	B	BAO_0000357	single protein format	dengue virus type 2	None	None	None	None				CHEMBL5980	Dengue virus type 2 NS3 protein	Dengue virus type 2 (strain Thailand/16681/1984) (DENV-2)	SINGLE PROTEIN	CHEMBL4840342	1	Scientific Literature	Bioorg Med Chem	2021	None	Dose = 50.0 microM | TIME = 0.5 hr	INHIBITOR		99.6
CHEMBL1430983		None	420.83	0	4.2	SID24787993	COc1cc(/C=C2\SC(=O)N(Cc3ccc(Cl)cc3)C2=O)cc([N+](=O)[O-])c1O	IC50		67460	nM			active	UO_0000065					0	CHEMBL1794550	PUBCHEM_BIOASSAY: Primary and Confirmatory Screening for Flavivirus Genomic Capping Enzyme Inhibition. (Class of assay: confirmatory) [Related pubchem assays (depositor defined):AID588708
CHEMBL1865393		None	355.78	0	3.58	SID99356182	COc1ccccc1N(C(C)=O)C1=C(Cl)C(=O)c2ccccc2C1=O	IC50		9200	nM			active	UO_0000065					0	CHEMBL1794550	PUBCHEM_BIOASSAY: Primary and Confirmatory Screening for Flavivirus Genomic Capping Enzyme Inhibition. (Class of assay: confirmatory) [Related pubchem assays (depositor defined):AID588708
CHEMBL1867311		None	534.93	1	4.3	SID103060228	CCOc1cc(/C=N/Nc2ccc(S(=O)(=O)Nc3ccccc3C(=O)O)cc2[N+](=O)[O-])cc(Cl)c1O	IC50		30380	nM			active	UO_0000065					0	CHEMBL1794550	PUBCHEM_BIOASSAY: Primary and Confirmatory Screening for Flavivirus Genomic Capping Enzyme Inhibition. (Class of assay: confirmatory) [Related pubchem assays (depositor defined):AID588708
CHEMBL1489812		None	272.29	0	1.65	SID26666783	O=C1NC(=O)C(=Cc2csc3ccccc23)C(=O)N1	IC50		26910	nM			active	UO_0000065					0	CHEMBL1794550	PUBCHEM_BIOASSAY: Primary and Confirmatory Screening for Flavivirus Genomic Capping Enzyme Inhibition. (Class of assay: confirmatory) [Related pubchem assays (depositor defined):AID588708
CHEMBL1495219		None	358.75	0	1.88	SID17516224	Cn1nc([N+](=O)[O-])c(C(C#N)c2nc3ccccc3n2C)c(Cl)c1=O	IC50		16690	nM			active	UO_0000065					0	CHEMBL1794550	PUBCHEM_BIOASSAY: Primary and Confirmatory Screening for Flavivirus Genomic Capping Enzyme Inhibition. (Class of assay: confirmatory) [Related pubchem assays (depositor defined):AID588708
CHEMBL1594915		None	391.22	0	2.99	SID860819	COc1ccccc1N(O)C1CC(=O)N(c2ccc(Br)cc2)C1=O	IC50		34750	nM			active	UO_0000065					0	CHEMBL1794550	PUBCHEM_BIOASSAY: Primary and Confirmatory Screening for Flavivirus Genomic Capping Enzyme Inhibition. (Class of assay: confirmatory) [Related pubchem assays (depositor defined):AID588708
CHEMBL1979957		None	391.47	0	2.82	SID22406344	COCC/N=c1\scc(-c2cccs2)n1/N=C/c1ccc(O)c(O)c1O	IC50	'>'	100000	nM			active	UO_0000065					0	CHEMBL1794550	PUBCHEM_BIOASSAY: Primary and Confirmatory Screening for Flavivirus Genomic Capping Enzyme Inhibition. (Class of assay: confirmatory) [Related pubchem assays (depositor defined):AID588708
CHEMBL4436871		None	538.65	2	-0.04	8	N=C(N)NCCC[C@H](NC(=O)c1ccccc1)C(=O)N(CCCCN)CC(=O)N[C@@H](C(N)=O)c1ccccc1	Inhibition	'<='	5	%				UO_0000187					0	CHEMBL4390122	Inhibition of Dengue virus serotype 2 NS2B-NS3 protease at 50 uM preincubated with protein for 15 mins followed by Abz-Nle-Lys-Arg-Arg-Ser-3-(NO2)Tyr substrate addition and measured by continuous fluorometric analysis relative to control	B	BAO_0000357	single protein format	dengue virus type 2	None	None	None	None				CHEMBL5980	Dengue virus type 2 NS3 protein	Dengue virus type 2 (strain Thailand/16681/1984) (DENV-2)	SINGLE PROTEIN	CHEMBL4387750	1	Scientific Literature	Bioorg Med Chem Lett	2019	None				5
CHEMBL4469272		None	552.68	2	0.18	(R)-16	C[C@](NC(=O)[C@H](CCCCN)NC(=O)[C@H](CCCNC(=N)N)NC(=O)c1ccccc1)(C(N)=O)c1ccccc1	Inhibition	'='	99.1	%				UO_0000187					0	CHEMBL4390122	Inhibition of Dengue virus serotype 2 NS2B-NS3 protease at 50 uM preincubated with protein for 15 mins followed by Abz-Nle-Lys-Arg-Arg-Ser-3-(NO2)Tyr substrate addition and measured by continuous fluorometric analysis relative to control	B	BAO_0000357	single protein format	dengue virus type 2	None	None	None	None				CHEMBL5980	Dengue virus type 2 NS3 protein	Dengue virus type 2 (strain Thailand/16681/1984) (DENV-2)	SINGLE PROTEIN	CHEMBL4387750	1	Scientific Literature	Bioorg Med Chem Lett	2019	None				99.1
CHEMBL4438710		None	566.71	2	0.57	27	CCC(NC(=O)[C@H](CCCCN)NC(=O)[C@H](CCCNC(=N)N)NC(=O)c1ccccc1)(C(N)=O)c1ccccc1	Inhibition	'='	35.2	%				UO_0000187					0	CHEMBL4390122	Inhibition of Dengue virus serotype 2 NS2B-NS3 protease at 50 uM preincubated with protein for 15 mins followed by Abz-Nle-Lys-Arg-Arg-Ser-3-(NO2)Tyr substrate addition and measured by continuous fluorometric analysis relative to control	B	BAO_0000357	single protein format	dengue virus type 2	None	None	None	None				CHEMBL5980	Dengue virus type 2 NS3 protein	Dengue virus type 2 (strain Thailand/16681/1984) (DENV-2)	SINGLE PROTEIN	CHEMBL4387750	1	Scientific Literature	Bioorg Med Chem Lett	2019	None				35.2
CHEMBL4870281		None	564.64	1	4.31	88	NC(=O)c1cccc(NC(=O)[C@@H](NC(=O)c2ccc(N3CCOCC3)cc2)c2ccc(OCc3ccccc3)cc2)c1	Inhibition			%			Active	UO_0000187					0	CHEMBL4812539	Inhibition of DENV2 NS2B-NS3 protease expressed in Escherichia coli BL21 lambda(DE3) using FRET substrate preincubated with enzyme for 15 mins in presence of detergent CHAPS followed by substrate addition for 15 mins by fluorescence based analysis	B	BAO_0000019	assay format	dengue virus type 2	None	None	None	None				CHEMBL5980	Dengue virus type 2 NS3 protein	Dengue virus type 2 (strain Thailand/16681/1984) (DENV-2)	SINGLE PROTEIN	CHEMBL4811254	1	Scientific Literature	J Med Chem	2021	None	TIME = 0.5 hr	INHIBITOR
CHEMBL5191570		None	393.63	None	None	20	O=C(Nc1ccc2c(c1)B(O)OC2)c1ccc(OCc2ccc(Cl)cc2)cc1	Stability			%			Stable	UO_0000187					0	CHEMBL5118595	Chemical stability of the compound in DENV2 NS2B-NS3 protease assay buffer assessed as DENV2 NS2B-NS3 protease-mediated amide bond cleavage by measuring reduction in AUC at 100 uM measured after 8 hrs by HPLC analysis	A	BAO_0000357	single protein format	dengue virus type 2	None	None	None	None				CHEMBL5980	Dengue virus type 2 NS3 protein	Dengue virus type 2 (strain Thailand/16681/1984) (DENV-2)	SINGLE PROTEIN	CHEMBL5113504	1	Scientific Literature	Eur J Med Chem	2022	None	Dose = 100.0 microM | TIME = 8.0 hr
CHEMBL5205883		None	191	None	None	4	N=C(N)Nc1ccc2c(c1)B(O)OC2	Inhibition			%			NA	UO_0000187					0	CHEMBL5118596	Inhibition of full length DENV2 NS2B-NS3 protease using 2-Abz-Nle-Lys-Arg-Arg-Ser-Tyr(3-NO2)-NH2 as substrate at 50 uM preincubated for 15 mins followed by substrate addition and measured after 15 mins by FRET assay	B	BAO_0000357	single protein format	dengue virus type 2	None	None	None	None				CHEMBL5980	Dengue virus type 2 NS3 protein	Dengue virus type 2 (strain Thailand/16681/1984) (DENV-2)	SINGLE PROTEIN	CHEMBL5113504	1	Scientific Literature	Eur J Med Chem	2022	None	Dose = 50.0 microM | TIME = 0.5 hr
CHEMBL5199388		None	359.19	None	None	18	O=C(Nc1ccc2c(c1)B(O)OC2)c1cccc(OCc2ccccc2)c1	Inhibition			%			NA	UO_0000187					0	CHEMBL5118596	Inhibition of full length DENV2 NS2B-NS3 protease using 2-Abz-Nle-Lys-Arg-Arg-Ser-Tyr(3-NO2)-NH2 as substrate at 50 uM preincubated for 15 mins followed by substrate addition and measured after 15 mins by FRET assay	B	BAO_0000357	single protein format	dengue virus type 2	None	None	None	None				CHEMBL5980	Dengue virus type 2 NS3 protein	Dengue virus type 2 (strain Thailand/16681/1984) (DENV-2)	SINGLE PROTEIN	CHEMBL5113504	1	Scientific Literature	Eur J Med Chem	2022	None	Dose = 50.0 microM | TIME = 0.5 hr
CHEMBL5172831		None	421.48	0	4.17	21	COc1ccc(S(=O)(=O)n2nc(Oc3ccc(-c4ccccc4)cc3)cc2N)cc1	IC50	'='	2900	nM	5.54			UO_0000065	13.14	0.25	1.37	5.74	0	CHEMBL5098499	Inhibition of DENV2 NS2B-NS3 protease using fluorophore-tagged Bz-nKRR-AMC as substrate preincubated for 30 mins followed by substrate addition measured after 90 mins by microplate reader analysis	B	BAO_0000357	single protein format	dengue virus type 2	None	None	None	None				CHEMBL5980	Dengue virus type 2 NS3 protein	Dengue virus type 2 (strain Thailand/16681/1984) (DENV-2)	SINGLE PROTEIN	CHEMBL5096200	1	Scientific Literature	Bioorg Med Chem	2021	None	TIME = 0.5 hr	INHIBITOR		2.9
CHEMBL5199579		None	389.54	1	5.15	50	CCCCC1C(C(=O)OCC)C(c2ccccc2)CCN1C(=O)OC(C)(C)C	IC50	'='	213700	nM		Outside typical range		UO_0000065					0	CHEMBL5098516	Inhibition of DENV2 NS2B-NS3 protease using Boc-Gly-Arg-Arg-MCA as substrate by fluorescence assay	B	BAO_0000357	single protein format	dengue virus type 2	None	None	None	None				CHEMBL5980	Dengue virus type 2 NS3 protein	Dengue virus type 2 (strain Thailand/16681/1984) (DENV-2)	SINGLE PROTEIN	CHEMBL5096200	1	Scientific Literature	Bioorg Med Chem	2021	None		INHIBITOR		213.7
CHEMBL5206054		None	501.47	1	4.88	52	O=C1/C(=C\c2ccc([N+](=O)[O-])cc2)CN(CC(=O)c2ccc(F)cc2)C/C1=C/c1ccc([N+](=O)[O-])cc1	IC50	'='	15220	nM	4.82			UO_0000065	9.61	0.18	-0.06	3.9	0	CHEMBL5098517	Inhibition of DENV2 NS2B-NS3 protease using Boc-Gly-Arg-7-amino-4-methylcoumarin as substrate preincubated for 10 mins followed by substrate addition and incubated for 60 mins by fluorescence spectroscopy assay	B	BAO_0000357	single protein format	dengue virus type 2	None	None	None	None				CHEMBL5980	Dengue virus type 2 NS3 protein	Dengue virus type 2 (strain Thailand/16681/1984) (DENV-2)	SINGLE PROTEIN	CHEMBL5096200	1	Scientific Literature	Bioorg Med Chem	2021	None	TIME = 1.167 hr	INHIBITOR		15.22
CHEMBL5208143		None	612.7	2	5.04	2b	O=C(NCc1ccccc1C(=O)N[C@H](/C=C/S(=O)(=O)Oc1ccccc1)CCc1ccccc1)c1ccc2c(c1)OCCO2	Inhibition	'='	31	%				UO_0000187					0	CHEMBL5115916	Inhibition of Dengue virus NS2B-NS3 protease at 11 uM using Boc-Gly-Arg-Arg-AMC as fluorogenic substrate by fluorometric assay	B	BAO_0000357	single protein format	Dengue virus	None	None	None	None				CHEMBL5980	Dengue virus type 2 NS3 protein	Dengue virus type 2 (strain Thailand/16681/1984) (DENV-2)	SINGLE PROTEIN	CHEMBL5113413	1	Scientific Literature	Eur J Med Chem	2022	None	Dose = 11.0 microM			31
CHEMBL4643221		None	713.71	2	6.15	44	N=C(N)Nc1ccc(CNC(=O)[C@@H](NC(=O)c2cccc(Oc3ccccc3)c2)c2ccc(OCc3ccccc3)cc2)cc1.O=C(O)C(F)(F)F	IC50	'='	4900	nM	5.31			UO_0000065	8.85	0.16	-0.84	3.83	0	CHEMBL4621577	Inhibition of Dengue virus serotype 2 NS2B-NS3 protease expressed in Escherichia coli BL21 lambda (DE3) cells using Abz-Nle-Lys-Arg-Arg-Ser-3-(NO2)Tyr as substrate preincubated for 15 mins followed by substrate addition and measured for 15 mins by FRET assay	B	BAO_0000219	cell-based format	dengue virus type 2	None	None	None	None				CHEMBL5980	Dengue virus type 2 NS3 protein	Dengue virus type 2 (strain Thailand/16681/1984) (DENV-2)	SINGLE PROTEIN	CHEMBL4619777	1	Scientific Literature	J Med Chem	2020	None				4.9
CHEMBL4632939		None	621.62	1	4.36	41	N=C(N)Nc1ccc(CNC(=O)[C@@H](NC(=O)c2ccccc2)c2ccc(OCc3ccccc3)cc2)cc1.O=C(O)C(F)(F)F	Inhibition	'='	10.5	%				UO_0000187					0	CHEMBL4621580	Inhibition of Dengue virus serotype 2 NS2B-NS3 protease transfected in human HeLa cells at 12.5 uM measured after 24 hrs by Renilla-luciferase reporter gene assay relative to control	B	BAO_0000219	cell-based format	dengue virus type 2	None	None	HeLa	None				CHEMBL5980	Dengue virus type 2 NS3 protein	Dengue virus type 2 (strain Thailand/16681/1984) (DENV-2)	SINGLE PROTEIN	CHEMBL4619777	1	Scientific Literature	J Med Chem	2020	CHEMBL3308376				10.5
CHEMBL4646812		None	727.74	2	5.94	45	N=C(N)Nc1ccc(CNC(=O)[C@@H](NC(=O)c2ccc(OCc3ccccc3)cc2)c2ccc(OCc3ccccc3)cc2)cc1.O=C(O)C(F)(F)F	Inhibition	'='	69.8	%				UO_0000187					0	CHEMBL4621580	Inhibition of Dengue virus serotype 2 NS2B-NS3 protease transfected in human HeLa cells at 12.5 uM measured after 24 hrs by Renilla-luciferase reporter gene assay relative to control	B	BAO_0000219	cell-based format	dengue virus type 2	None	None	HeLa	None				CHEMBL5980	Dengue virus type 2 NS3 protein	Dengue virus type 2 (strain Thailand/16681/1984) (DENV-2)	SINGLE PROTEIN	CHEMBL4619777	1	Scientific Literature	J Med Chem	2020	CHEMBL3308376				69.8
CHEMBL4636025		None	574.6	0	4.3	12	CCCCCC(=O)N[C@H](C(=O)NCc1ccc(N)nc1)c1ccc(OCc2ccccc2)cc1.O=C(O)C(F)(F)F	Inhibition	'='	22.6	%				UO_0000187					0	CHEMBL4621576	Inhibition of Dengue virus serotype 2 NS2B-NS3 protease expressed in Escherichia coli BL21 lambda (DE3) cells at 50 uM using Abz-Nle-Lys-Arg-Arg-Ser-3-(NO2)Tyr as substrate preincubated for 15 mins followed by substrate addition and measured for 15 mins by FRET assay relative to control	B	BAO_0000219	cell-based format	dengue virus type 2	None	None	None	None				CHEMBL5980	Dengue virus type 2 NS3 protein	Dengue virus type 2 (strain Thailand/16681/1984) (DENV-2)	SINGLE PROTEIN	CHEMBL4619777	1	Scientific Literature	J Med Chem	2020	None				22.6
CHEMBL4634206		None	573.61	0	4.9	11	CCCCCC(=O)N[C@H](C(=O)NCc1ccc(N)cc1)c1ccc(OCc2ccccc2)cc1.O=C(O)C(F)(F)F	EC50						Not Determined						0	CHEMBL4621581	Inhibition of Dengue virus serotype 2 NS2B-NS3 protease transfected in human HeLa cells measured after 24 hrs by Renilla-luciferase reporter gene assay	B	BAO_0000219	cell-based format	dengue virus type 2	None	None	HeLa	None				CHEMBL5980	Dengue virus type 2 NS3 protein	Dengue virus type 2 (strain Thailand/16681/1984) (DENV-2)	SINGLE PROTEIN	CHEMBL4619777	1	Scientific Literature	J Med Chem	2020	CHEMBL3308376
CHEMBL271094		None	742.95	2	0.42	13-b	CCCC[C@H](NC(=O)c1ccccc1)C(=O)N[C@@H](CCCCN)C(=O)N[C@@H](CCCNC(=N)N)C(=O)N[C@@H](CCCNC(=N)N)C(=O)c1nccs1	Ki	'='	42800	nM	4.37			UO_0000065	5.88	0.11	3.95	1.47	0	CHEMBL862736	Inhibitory activity against CF40.NS3pro from Dengue virus type 2	B	BAO_0000357	single protein format	dengue virus type 2	None	None	None	None				CHEMBL5980	Dengue virus type 2 NS3 protein	Dengue virus type 2 (strain Thailand/16681/1984) (DENV-2)	SINGLE PROTEIN	CHEMBL1147780	1	Scientific Literature	Bioorg Med Chem Lett	2006	None				42.8
CHEMBL1715633		None	581.32	2	6.95	SID85301873	Cc1ccc(S(=O)(=O)N2[C@@H](c3ccc(Br)cc3)C(C(=O)O)=CC[C@H]2c2ccc(Cl)c(Cl)c2)cc1	IC50		42890	nM			active	UO_0000065					0	CHEMBL1794550	PUBCHEM_BIOASSAY: Primary and Confirmatory Screening for Flavivirus Genomic Capping Enzyme Inhibition. (Class of assay: confirmatory) [Related pubchem assays (depositor defined):AID588708
CHEMBL1602234		None	403.46	0	3.69	SID49649377	O=C(O)CN1C(=O)/C(=C\c2cccc(OCc3ccc(F)cc3)c2)SC1=S	IC50		42580	nM			active	UO_0000065					0	CHEMBL1794550	PUBCHEM_BIOASSAY: Primary and Confirmatory Screening for Flavivirus Genomic Capping Enzyme Inhibition. (Class of assay: confirmatory) [Related pubchem assays (depositor defined):AID588708
CHEMBL1521945		None	309.36	0	3.3	SID24780420	Cc1ccc2c(c1)C(=O)C(=O)N2CCCOc1ccccc1C	IC50	'>'	100000	nM			active	UO_0000065					0	CHEMBL1794550	PUBCHEM_BIOASSAY: Primary and Confirmatory Screening for Flavivirus Genomic Capping Enzyme Inhibition. (Class of assay: confirmatory) [Related pubchem assays (depositor defined):AID588708
CHEMBL1437854		None	380.86	1	5.56	SID26665516	Nc1c(C(=O)O)sc2nc(-c3ccccc3)cc(-c3ccc(Cl)cc3)c12	IC50		70750	nM			active	UO_0000065					0	CHEMBL1794550	PUBCHEM_BIOASSAY: Primary and Confirmatory Screening for Flavivirus Genomic Capping Enzyme Inhibition. (Class of assay: confirmatory) [Related pubchem assays (depositor defined):AID588708
CHEMBL1524427		None	311.34	0	3.23	SID17386670	COC(=O)c1c(C)c2c(C)cc3ccccn3c-2c1C(=O)OC	IC50	'>'	100000	nM			active	UO_0000065					0	CHEMBL1794550	PUBCHEM_BIOASSAY: Primary and Confirmatory Screening for Flavivirus Genomic Capping Enzyme Inhibition. (Class of assay: confirmatory) [Related pubchem assays (depositor defined):AID588708
CHEMBL1985932		None	482.35	0	3.98	SID17432536	COc1ccc(/C=N/NC2=NC(=O)C(CC(=O)O)S2)cc1OCc1ccc(Cl)cc1Cl	IC50		59360	nM			active	UO_0000065					0	CHEMBL1794550	PUBCHEM_BIOASSAY: Primary and Confirmatory Screening for Flavivirus Genomic Capping Enzyme Inhibition. (Class of assay: confirmatory) [Related pubchem assays (depositor defined):AID588708
CHEMBL1420416		None	445.52	0	3.74	SID26660829	COc1cc(/C=C2\SC(=S)N(C(C(=O)O)c3ccccc3)C2=O)cc(OC)c1OC	IC50	'>'	100000	nM			active	UO_0000065					0	CHEMBL1794550	PUBCHEM_BIOASSAY: Primary and Confirmatory Screening for Flavivirus Genomic Capping Enzyme Inhibition. (Class of assay: confirmatory) [Related pubchem assays (depositor defined):AID588708
CHEMBL1331211		None	468.35	0	4.29	SID49732904	O=C(O)CSc1cc(NS(=O)(=O)c2ccc(Br)cc2)c2ccccc2c1O	IC50		7660	nM			active	UO_0000065					0	CHEMBL1794550	PUBCHEM_BIOASSAY: Primary and Confirmatory Screening for Flavivirus Genomic Capping Enzyme Inhibition. (Class of assay: confirmatory) [Related pubchem assays (depositor defined):AID588708
CHEMBL1538023		None	331.71	0	3.61	SID24823600	CC1=NOC(=O)/C1=C\c1ccc(-c2ccc(Cl)c(C(=O)O)c2)o1	IC50		15260	nM			active	UO_0000065					0	CHEMBL1794550	PUBCHEM_BIOASSAY: Primary and Confirmatory Screening for Flavivirus Genomic Capping Enzyme Inhibition. (Class of assay: confirmatory) [Related pubchem assays (depositor defined):AID588708
CHEMBL1505493		None	464.59	0	3.5	SID26658738	CCOc1ccc(/C=C2\SC(=S)N(NS(=O)(=O)c3ccc(C)cc3)C2=O)cc1OC	IC50		58350	nM			active	UO_0000065					0	CHEMBL1794550	PUBCHEM_BIOASSAY: Primary and Confirmatory Screening for Flavivirus Genomic Capping Enzyme Inhibition. (Class of assay: confirmatory) [Related pubchem assays (depositor defined):AID588708
CHEMBL1544885		None	456.45	1	5.46	SID49829387	Cc1cc(N2C(=O)C(O)=C(C(=O)c3ccc(C)o3)C2c2cccc(Oc3ccccc3)c2)no1	IC50		31960	nM			active	UO_0000065					0	CHEMBL1794550	PUBCHEM_BIOASSAY: Primary and Confirmatory Screening for Flavivirus Genomic Capping Enzyme Inhibition. (Class of assay: confirmatory) [Related pubchem assays (depositor defined):AID588708
CHEMBL1331561		None	321.29	0	1.74	SID49724784	O=C1c2ccccc2C(=O)N1OS(=O)(=O)c1ccc(F)cc1	IC50	'>'	100000	nM			active	UO_0000065					0	CHEMBL1794550	PUBCHEM_BIOASSAY: Primary and Confirmatory Screening for Flavivirus Genomic Capping Enzyme Inhibition. (Class of assay: confirmatory) [Related pubchem assays (depositor defined):AID588708
CHEMBL1538386		None	451.82	1	5.01	SID49679323	CC1=NN(c2ccc(Cl)c(C(=O)O)c2)C(=O)/C1=C/c1ccc(-c2ccccc2[N+](=O)[O-])o1	IC50		9500	nM			active	UO_0000065					0	CHEMBL1794550	PUBCHEM_BIOASSAY: Primary and Confirmatory Screening for Flavivirus Genomic Capping Enzyme Inhibition. (Class of assay: confirmatory) [Related pubchem assays (depositor defined):AID588708
CHEMBL1411344		None	313.34	0	1.1	SID24788629	O=C1NC(=S)NC(=O)C1=Cc1cccn1-c1ccc(O)cc1	IC50		34250	nM			active	UO_0000065					0	CHEMBL1794550	PUBCHEM_BIOASSAY: Primary and Confirmatory Screening for Flavivirus Genomic Capping Enzyme Inhibition. (Class of assay: confirmatory) [Related pubchem assays (depositor defined):AID588708
CHEMBL1368308		None	580.43	1	4.49	SID46500161	COC(=O)CCC(=O)OC1(C)C(=O)C2=CN(Cc3ccccc3)C(c3ccc(OC)cc3)=CC2=C(Br)C1=O	IC50		39070	nM			active	UO_0000065					0	CHEMBL1794550	PUBCHEM_BIOASSAY: Primary and Confirmatory Screening for Flavivirus Genomic Capping Enzyme Inhibition. (Class of assay: confirmatory) [Related pubchem assays (depositor defined):AID588708
CHEMBL1538622		None	239.3	0	3.54	SID26729192	N#C/C(=C\c1cccs1)C(=O)c1ccccc1	IC50	'>'	100000	nM			active	UO_0000065					0	CHEMBL1794550	PUBCHEM_BIOASSAY: Primary and Confirmatory Screening for Flavivirus Genomic Capping Enzyme Inhibition. (Class of assay: confirmatory) [Related pubchem assays (depositor defined):AID588708
CHEMBL1421193		None	402.46	0	2.74	SID856201	CC(C)(C)OC(=O)N1CC=C2C(C#N)=C(N)C(C#N)(C#N)[C@H](c3cccnc3)[C@H]2C1	IC50	'>'	100000	nM			active	UO_0000065					0	CHEMBL1794550	PUBCHEM_BIOASSAY: Primary and Confirmatory Screening for Flavivirus Genomic Capping Enzyme Inhibition. (Class of assay: confirmatory) [Related pubchem assays (depositor defined):AID588708
CHEMBL5085863		None	465.49	0	3.72	16	COc1ccc(C(=O)Oc2cc(N)n(S(=O)(=O)c3ccc(Oc4ccccc4)cc3)n2)cc1	Inhibition	'='	76.66	%				UO_0000187					0	CHEMBL5042418	Inhibition of DENV NS2B-NS3 protease assessed as fluorescence emission using benzoyl-Nle-Lys-Arg-Arg-AMC as substrate at 150 nM preincubated with enzyme for 60 min followed by substrate addition and measured for 15 min by fluorimetric assay	B	BAO_0000357	single protein format	Dengue virus	None	None	None	None				CHEMBL5980	Dengue virus type 2 NS3 protein	Dengue virus type 2 (strain Thailand/16681/1984) (DENV-2)	SINGLE PROTEIN	CHEMBL5038677	1	Scientific Literature	ACS Med Chem Lett	2022	None	Dose = 150.0 nM | TIME = 1.0 hr	INHIBITOR		76.66
CHEMBL5081752		None	437.28	0	2.27	32	Nc1ccc(C(=O)Oc2cc(N)n(S(=O)(=O)c3ccc(Br)cc3)n2)cc1	Inhibition	'='	100	%				UO_0000187					0	CHEMBL5042418	Inhibition of DENV NS2B-NS3 protease assessed as fluorescence emission using benzoyl-Nle-Lys-Arg-Arg-AMC as substrate at 150 nM preincubated with enzyme for 60 min followed by substrate addition and measured for 15 min by fluorimetric assay	B	BAO_0000357	single protein format	Dengue virus	None	None	None	None				CHEMBL5980	Dengue virus type 2 NS3 protein	Dengue virus type 2 (strain Thailand/16681/1984) (DENV-2)	SINGLE PROTEIN	CHEMBL5038677	1	Scientific Literature	ACS Med Chem Lett	2022	None	Dose = 150.0 nM | TIME = 1.0 hr	INHIBITOR		100
CHEMBL4640040		None	502.62	1	4.81	24	CCCCCC(=O)N[C@H](C(=O)NCc1ccc(NC(N)=O)cc1)c1ccc(OCc2ccccc2)cc1	Inhibition	'='	23.1	%				UO_0000187					0	CHEMBL4621576	Inhibition of Dengue virus serotype 2 NS2B-NS3 protease expressed in Escherichia coli BL21 lambda (DE3) cells at 50 uM using Abz-Nle-Lys-Arg-Arg-Ser-3-(NO2)Tyr as substrate preincubated for 15 mins followed by substrate addition and measured for 15 mins by FRET assay relative to control	B	BAO_0000219	cell-based format	dengue virus type 2	None	None	None	None				CHEMBL5980	Dengue virus type 2 NS3 protein	Dengue virus type 2 (strain Thailand/16681/1984) (DENV-2)	SINGLE PROTEIN	CHEMBL4619777	1	Scientific Literature	J Med Chem	2020	None				23.1
CHEMBL4638743		None	684.54	2	5.93	33	CCCCCC(=O)N[C@@H](C(=O)NCc1ccc(NC(=N)N)cc1)c1ccc(OCc2ccc(Cl)c(Cl)c2)cc1.O=C(O)C(F)(F)F	Inhibition	'='	97.3	%				UO_0000187					0	CHEMBL4621576	Inhibition of Dengue virus serotype 2 NS2B-NS3 protease expressed in Escherichia coli BL21 lambda (DE3) cells at 50 uM using Abz-Nle-Lys-Arg-Arg-Ser-3-(NO2)Tyr as substrate preincubated for 15 mins followed by substrate addition and measured for 15 mins by FRET assay relative to control	B	BAO_0000219	cell-based format	dengue virus type 2	None	None	None	None				CHEMBL5980	Dengue virus type 2 NS3 protein	Dengue virus type 2 (strain Thailand/16681/1984) (DENV-2)	SINGLE PROTEIN	CHEMBL4619777	1	Scientific Literature	J Med Chem	2020	None				97.3
CHEMBL4638581		None	671.76	2	5.92	34	CCCCCC(=O)N[C@H](C(=O)NCc1ccc(NC(=N)N)cc1)c1ccc(OCc2ccc(C(C)(C)C)cc2)cc1.O=C(O)C(F)(F)F	Inhibition	'='	98.1	%				UO_0000187					0	CHEMBL4621576	Inhibition of Dengue virus serotype 2 NS2B-NS3 protease expressed in Escherichia coli BL21 lambda (DE3) cells at 50 uM using Abz-Nle-Lys-Arg-Arg-Ser-3-(NO2)Tyr as substrate preincubated for 15 mins followed by substrate addition and measured for 15 mins by FRET assay relative to control	B	BAO_0000219	cell-based format	dengue virus type 2	None	None	None	None				CHEMBL5980	Dengue virus type 2 NS3 protein	Dengue virus type 2 (strain Thailand/16681/1984) (DENV-2)	SINGLE PROTEIN	CHEMBL4619777	1	Scientific Literature	J Med Chem	2020	None				98.1
CHEMBL4636025		None	574.6	0	4.3	12	CCCCCC(=O)N[C@H](C(=O)NCc1ccc(N)nc1)c1ccc(OCc2ccccc2)cc1.O=C(O)C(F)(F)F	IC50						Not Determined						0	CHEMBL4621577	Inhibition of Dengue virus serotype 2 NS2B-NS3 protease expressed in Escherichia coli BL21 lambda (DE3) cells using Abz-Nle-Lys-Arg-Arg-Ser-3-(NO2)Tyr as substrate preincubated for 15 mins followed by substrate addition and measured for 15 mins by FRET assay	B	BAO_0000219	cell-based format	dengue virus type 2	None	None	None	None				CHEMBL5980	Dengue virus type 2 NS3 protein	Dengue virus type 2 (strain Thailand/16681/1984) (DENV-2)	SINGLE PROTEIN	CHEMBL4619777	1	Scientific Literature	J Med Chem	2020	None
CHEMBL4638743		None	684.54	2	5.93	33	CCCCCC(=O)N[C@@H](C(=O)NCc1ccc(NC(=N)N)cc1)c1ccc(OCc2ccc(Cl)c(Cl)c2)cc1.O=C(O)C(F)(F)F	IC50	'='	5700	nM	5.24			UO_0000065	9.19	0.18	-0.69	4.05	0	CHEMBL4621577	Inhibition of Dengue virus serotype 2 NS2B-NS3 protease expressed in Escherichia coli BL21 lambda (DE3) cells using Abz-Nle-Lys-Arg-Arg-Ser-3-(NO2)Tyr as substrate preincubated for 15 mins followed by substrate addition and measured for 15 mins by FRET assay	B	BAO_0000219	cell-based format	dengue virus type 2	None	None	None	None				CHEMBL5980	Dengue virus type 2 NS3 protein	Dengue virus type 2 (strain Thailand/16681/1984) (DENV-2)	SINGLE PROTEIN	CHEMBL4619777	1	Scientific Literature	J Med Chem	2020	None				5.7
CHEMBL4646053		None	719.76	2	6.07	42	N=C(N)Nc1ccc(CNC(=O)[C@@H](NC(=O)c2ccc(OC3CCCCC3)cc2)c2ccc(OCc3ccccc3)cc2)cc1.O=C(O)C(F)(F)F	IC50	'='	5900	nM	5.23			UO_0000065	8.63	0.16	-0.84	3.77	0	CHEMBL4621577	Inhibition of Dengue virus serotype 2 NS2B-NS3 protease expressed in Escherichia coli BL21 lambda (DE3) cells using Abz-Nle-Lys-Arg-Arg-Ser-3-(NO2)Tyr as substrate preincubated for 15 mins followed by substrate addition and measured for 15 mins by FRET assay	B	BAO_0000219	cell-based format	dengue virus type 2	None	None	None	None				CHEMBL5980	Dengue virus type 2 NS3 protein	Dengue virus type 2 (strain Thailand/16681/1984) (DENV-2)	SINGLE PROTEIN	CHEMBL4619777	1	Scientific Literature	J Med Chem	2020	None				5.9
CHEMBL4646053		None	719.76	2	6.07	42	N=C(N)Nc1ccc(CNC(=O)[C@@H](NC(=O)c2ccc(OC3CCCCC3)cc2)c2ccc(OCc3ccccc3)cc2)cc1.O=C(O)C(F)(F)F	EC50	'='	2200	nM	5.66			UO_0000065	9.34	0.17	-0.41	4.08	0	CHEMBL4621581	Inhibition of Dengue virus serotype 2 NS2B-NS3 protease transfected in human HeLa cells measured after 24 hrs by Renilla-luciferase reporter gene assay	B	BAO_0000219	cell-based format	dengue virus type 2	None	None	HeLa	None				CHEMBL5980	Dengue virus type 2 NS3 protein	Dengue virus type 2 (strain Thailand/16681/1984) (DENV-2)	SINGLE PROTEIN	CHEMBL4619777	1	Scientific Literature	J Med Chem	2020	CHEMBL3308376				2.2
CHEMBL1486418		None	483.46	0	3.83	SID49825440	COC(=O)c1sc(N2C(=O)C(O)=C(C(=O)c3ccc(C)o3)C2c2ccc([N+](=O)[O-])cc2)nc1C	IC50		38490	nM			active	UO_0000065					0	CHEMBL1794550	PUBCHEM_BIOASSAY: Primary and Confirmatory Screening for Flavivirus Genomic Capping Enzyme Inhibition. (Class of assay: confirmatory) [Related pubchem assays (depositor defined):AID588708
CHEMBL1305450		None	292.29	0	4.16	SID14731556	COc1ccc2nc(-c3ccco3)c(-c3ccco3)nc2c1	IC50		73930	nM			active	UO_0000065					0	CHEMBL1794550	PUBCHEM_BIOASSAY: Primary and Confirmatory Screening for Flavivirus Genomic Capping Enzyme Inhibition. (Class of assay: confirmatory) [Related pubchem assays (depositor defined):AID588708
CHEMBL1542511		None	268.34	0	3.55	SID22413615	CC1=NN(c2ccccc2)C(=O)/C1=C/c1cccs1	IC50		46820	nM			active	UO_0000065					0	CHEMBL1794550	PUBCHEM_BIOASSAY: Primary and Confirmatory Screening for Flavivirus Genomic Capping Enzyme Inhibition. (Class of assay: confirmatory) [Related pubchem assays (depositor defined):AID588708
CHEMBL1385654		None	406.87	1	5.4	SID24787346	COc1ccc(C2CC(c3ccccc3)=NN2c2ccc(Cl)c(C(=O)O)c2)cc1	IC50		39930	nM			active	UO_0000065					0	CHEMBL1794550	PUBCHEM_BIOASSAY: Primary and Confirmatory Screening for Flavivirus Genomic Capping Enzyme Inhibition. (Class of assay: confirmatory) [Related pubchem assays (depositor defined):AID588708
CHEMBL4167266		None	148.96	None	None	3	Nc1ccc2c(c1)B(O)OC2	Inhibition			%			NA	UO_0000187					0	CHEMBL5118596	Inhibition of full length DENV2 NS2B-NS3 protease using 2-Abz-Nle-Lys-Arg-Arg-Ser-Tyr(3-NO2)-NH2 as substrate at 50 uM preincubated for 15 mins followed by substrate addition and measured after 15 mins by FRET assay	B	BAO_0000357	single protein format	dengue virus type 2	None	None	None	None				CHEMBL5980	Dengue virus type 2 NS3 protein	Dengue virus type 2 (strain Thailand/16681/1984) (DENV-2)	SINGLE PROTEIN	CHEMBL5113504	1	Scientific Literature	Eur J Med Chem	2022	None	Dose = 50.0 microM | TIME = 0.5 hr
CHEMBL5175929		None	323.57	None	None	11	O=S(=O)(Nc1ccc2c(c1)B(O)OC2)c1ccc(Cl)cc1	Inhibition			%			NA	UO_0000187					0	CHEMBL5118596	Inhibition of full length DENV2 NS2B-NS3 protease using 2-Abz-Nle-Lys-Arg-Arg-Ser-Tyr(3-NO2)-NH2 as substrate at 50 uM preincubated for 15 mins followed by substrate addition and measured after 15 mins by FRET assay	B	BAO_0000357	single protein format	dengue virus type 2	None	None	None	None				CHEMBL5980	Dengue virus type 2 NS3 protein	Dengue virus type 2 (strain Thailand/16681/1984) (DENV-2)	SINGLE PROTEIN	CHEMBL5113504	1	Scientific Literature	Eur J Med Chem	2022	None	Dose = 50.0 microM | TIME = 0.5 hr
CHEMBL4869469		None	601.75	2	2.56	2	N=C(N)NCCC[C@H](NC(=O)c1ccccc1)C(=O)N[C@@H](CCCCN)C(=O)NCc1ccc(OCc2ccccc2)cc1	Drug metabolism						Metabolite_Detected						0	CHEMBL4841503	Substrate activity at Dengue virus 2 NS2B-NS3 protease assessed as drug cleavage by measuring Bz-Arg-Lys-OH accumulation at 100 uM measured after 14 hrs by LC-MS/MS anlaysis	A	BAO_0000357	single protein format	dengue virus type 2	None	None	None	None				CHEMBL5980	Dengue virus type 2 NS3 protein	Dengue virus type 2 (strain Thailand/16681/1984) (DENV-2)	SINGLE PROTEIN	CHEMBL4840342	1	Scientific Literature	Bioorg Med Chem	2021	None	Dose = 100.0 microM | TIME = 14.0 hr
CHEMBL5202407		None	452.47	1	5.52	Fig 13
CHEMBL506247	TANNIC ACID	4	1701.21	None	None	44	O=C(OC[C@H]1O[C@@H](OC(=O)c2cc(O)c(O)c(OC(=O)c3cc(O)c(O)c(O)c3)c2)[C@H](OC(=O)c2cc(O)c(O)c(OC(=O)c3cc(O)c(O)c(O)c3)c2)[C@@H](OC(=O)c2cc(O)c(O)c(OC(=O)c3cc(O)c(O)c(O)c3)c2)[C@@H]1OC(=O)c1cc(O)c(O)c(OC(=O)c2cc(O)c(O)c(O)c2)c1)c1cc(O)c(O)c(OC(=O)c2cc(O)c(O)c(O)c2)c1	IC50	'='	130	nM	6.89			UO_0000065	4.05	None	None	None	0	CHEMBL5098509	Inhibition of Dengue Virus 1 recombinant NS2B-NS3 protease expressed in Escherichia coli using Bz-Nle-Arg-Arg-AMC as substrate incubated for 30 mins	B	BAO_0000019	assay format	dengue virus type 1	None	None	None	None				CHEMBL5980	Dengue virus type 2 NS3 protein	Dengue virus type 2 (strain Thailand/16681/1984) (DENV-2)	SINGLE PROTEIN	CHEMBL5096200	1	Scientific Literature	Bioorg Med Chem	2021	None	TIME = 0.5 hr	INHIBITOR		0.13
CHEMBL4858512		None	571.63	2	6.27	67	NC(=O)c1cccc(NC(=O)[C@@H](NC(=O)c2ccc(Oc3ccccc3)cc2)c2ccc(OCc3ccccc3)cc2)c1	Inhibition	'='	83	%				UO_0000187					0	CHEMBL4812530	Inhibition of NS2B-NS3 protease in DENV2proHeLa system assessed as inhibition of luciferase signal at 12.5 uM incubated for 24 hrs by luciferase reporter gene assay	B	BAO_0000219	cell-based format	dengue virus type 2	None	None	HeLa	None				CHEMBL5980	Dengue virus type 2 NS3 protein	Dengue virus type 2 (strain Thailand/16681/1984) (DENV-2)	SINGLE PROTEIN	CHEMBL4811254	1	Scientific Literature	J Med Chem	2021	None	Dose = 12.5 microM | TIME = 24.0 hr	INHIBITOR		83
CHEMBL4848292		None	601.66	2	6.28	69	COc1ccccc1Oc1ccc(C(=O)N[C@H](C(=O)Nc2cccc(C(N)=O)c2)c2ccc(OCc3ccccc3)cc2)cc1	Inhibition	'='	77	%				UO_0000187					0	CHEMBL4812530	Inhibition of NS2B-NS3 protease in DENV2proHeLa system assessed as inhibition of luciferase signal at 12.5 uM incubated for 24 hrs by luciferase reporter gene assay	B	BAO_0000219	cell-based format	dengue virus type 2	None	None	HeLa	None				CHEMBL5980	Dengue virus type 2 NS3 protein	Dengue virus type 2 (strain Thailand/16681/1984) (DENV-2)	SINGLE PROTEIN	CHEMBL4811254	1	Scientific Literature	J Med Chem	2021	None	Dose = 12.5 microM | TIME = 24.0 hr	INHIBITOR		77
CHEMBL4875828		None	555.63	2	6.14	83	NC(=O)c1cccc(NC(=O)[C@@H](NC(=O)c2ccc(-c3ccccc3)cc2)c2ccc(OCc3ccccc3)cc2)c1	Inhibition	'='	79	%				UO_0000187					0	CHEMBL4812530	Inhibition of NS2B-NS3 protease in DENV2proHeLa system assessed as inhibition of luciferase signal at 12.5 uM incubated for 24 hrs by luciferase reporter gene assay	B	BAO_0000219	cell-based format	dengue virus type 2	None	None	HeLa	None				CHEMBL5980	Dengue virus type 2 NS3 protein	Dengue virus type 2 (strain Thailand/16681/1984) (DENV-2)	SINGLE PROTEIN	CHEMBL4811254	1	Scientific Literature	J Med Chem	2021	None	Dose = 12.5 microM | TIME = 24.0 hr	INHIBITOR		79
CHEMBL4854991		None	501.63	2	5.28	21	CCCCCC(=O)N[C@H](C(=O)NCc1ccc(NC(C)=O)cc1)c1ccc(OCc2ccccc2)cc1	EC50	'='	14000	nM	4.85			UO_0000065	9.68	0.18	-0.43	5.03	0	CHEMBL4812531	Inhibition of NS2B-NS3 protease in DENV2proHeLa system assessed as inhibition of luciferase signal incubated for 24 hrs by luciferase reporter gene assay	B	BAO_0000219	cell-based format	dengue virus type 2	None	None	HeLa	None				CHEMBL5980	Dengue virus type 2 NS3 protein	Dengue virus type 2 (strain Thailand/16681/1984) (DENV-2)	SINGLE PROTEIN	CHEMBL4811254	1	Scientific Literature	J Med Chem	2021	None	TIME = 24.0 hr	INHIBITOR		14
CHEMBL4851222		None	544.65	1	3.53	39	CCCC[C@H](NC(C)=O)C(=O)N[C@H](C(=O)NCc1ccc(C(N)=O)cc1)c1ccc(OCc2ccccc2)cc1	EC50						Not Determined						0	CHEMBL4812531	Inhibition of NS2B-NS3 protease in DENV2proHeLa system assessed as inhibition of luciferase signal incubated for 24 hrs by luciferase reporter gene assay	B	BAO_0000219	cell-based format	dengue virus type 2	None	None	HeLa	None				CHEMBL5980	Dengue virus type 2 NS3 protein	Dengue virus type 2 (strain Thailand/16681/1984) (DENV-2)	SINGLE PROTEIN	CHEMBL4811254	1	Scientific Literature	J Med Chem	2021	None	TIME = 24.0 hr
CHEMBL4851532		None	501.63	1	4.81	43	CCCCCCC(=O)N[C@H](C(=O)NCc1ccc(C(N)=O)cc1)c1ccc(OCc2ccccc2)cc1	EC50	'='	7900	nM	5.1			UO_0000065	10.17	0.19	0.29	4.62	0	CHEMBL4812531	Inhibition of NS2B-NS3 protease in DENV2proHeLa system assessed as inhibition of luciferase signal incubated for 24 hrs by luciferase reporter gene assay	B	BAO_0000219	cell-based format	dengue virus type 2	None	None	HeLa	None				CHEMBL5980	Dengue virus type 2 NS3 protein	Dengue virus type 2 (strain Thailand/16681/1984) (DENV-2)	SINGLE PROTEIN	CHEMBL4811254	1	Scientific Literature	J Med Chem	2021	None	TIME = 24.0 hr	INHIBITOR		7.9
CHEMBL4869395		None	501.63	2	5.52	61	CCCCCCCC(=O)N[C@H](C(=O)Nc1cccc(C(N)=O)c1)c1ccc(OCc2ccccc2)cc1	EC50	'='	2200	nM	5.66			UO_0000065	11.28	0.21	0.14	5.12	0	CHEMBL4812531	Inhibition of NS2B-NS3 protease in DENV2proHeLa system assessed as inhibition of luciferase signal incubated for 24 hrs by luciferase reporter gene assay	B	BAO_0000219	cell-based format	dengue virus type 2	None	None	HeLa	None				CHEMBL5980	Dengue virus type 2 NS3 protein	Dengue virus type 2 (strain Thailand/16681/1984) (DENV-2)	SINGLE PROTEIN	CHEMBL4811254	1	Scientific Literature	J Med Chem	2021	None	TIME = 24.0 hr	INHIBITOR		2.2
CHEMBL4869606		None	565.67	2	5.9	81	CC(C)CCOc1ccc(C(=O)N[C@H](C(=O)Nc2cccc(C(N)=O)c2)c2ccc(OCc3ccccc3)cc2)cc1	EC50						Not Determined						0	CHEMBL4812531	Inhibition of NS2B-NS3 protease in DENV2proHeLa system assessed as inhibition of luciferase signal incubated for 24 hrs by luciferase reporter gene assay	B	BAO_0000219	cell-based format	dengue virus type 2	None	None	HeLa	None				CHEMBL5980	Dengue virus type 2 NS3 protein	Dengue virus type 2 (strain Thailand/16681/1984) (DENV-2)	SINGLE PROTEIN	CHEMBL4811254	1	Scientific Literature	J Med Chem	2021	None	TIME = 24.0 hr
CHEMBL4645960		None	397.52	0	3.08	2	CCCCCC(=O)N[C@H](C(=O)NCCN)c1ccc(OCc2ccccc2)cc1	Inhibition	'<'	10	%				UO_0000187					0	CHEMBL4621576	Inhibition of Dengue virus serotype 2 NS2B-NS3 protease expressed in Escherichia coli BL21 lambda (DE3) cells at 50 uM using Abz-Nle-Lys-Arg-Arg-Ser-3-(NO2)Tyr as substrate preincubated for 15 mins followed by substrate addition and measured for 15 mins by FRET assay relative to control	B	BAO_0000219	cell-based format	dengue virus type 2	None	None	None	None				CHEMBL5980	Dengue virus type 2 NS3 protein	Dengue virus type 2 (strain Thailand/16681/1984) (DENV-2)	SINGLE PROTEIN	CHEMBL4619777	1	Scientific Literature	J Med Chem	2020	None				10
CHEMBL4649655		None	615.65	1	4.62	20	CCCCCC(=O)N[C@H](C(=O)NCc1ccc(NC(=N)N)cc1)c1ccc(OCc2ccccc2)cc1.O=C(O)C(F)(F)F	EC50	'='	490	nM	6.31			UO_0000065	12.58	0.23	1.69	4.88	0	CHEMBL4621581	Inhibition of Dengue virus serotype 2 NS2B-NS3 protease transfected in human HeLa cells measured after 24 hrs by Renilla-luciferase reporter gene assay	B	BAO_0000219	cell-based format	dengue virus type 2	None	None	HeLa	None				CHEMBL5980	Dengue virus type 2 NS3 protein	Dengue virus type 2 (strain Thailand/16681/1984) (DENV-2)	SINGLE PROTEIN	CHEMBL4619777	1	Scientific Literature	J Med Chem	2020	CHEMBL3308376				0.49
CHEMBL4633636		None	616.64	1	4.02	21	CCCCCC(=O)N[C@H](C(=O)NCc1ccc(NC(=N)N)nc1)c1ccc(OCc2ccccc2)cc1.O=C(O)C(F)(F)F	EC50	'='	5900	nM	5.23			UO_0000065	10.4	0.19	1.21	3.68	0	CHEMBL4621581	Inhibition of Dengue virus serotype 2 NS2B-NS3 protease transfected in human HeLa cells measured after 24 hrs by Renilla-luciferase reporter gene assay	B	BAO_0000219	cell-based format	dengue virus type 2	None	None	HeLa	None				CHEMBL5980	Dengue virus type 2 NS3 protein	Dengue virus type 2 (strain Thailand/16681/1984) (DENV-2)	SINGLE PROTEIN	CHEMBL4619777	1	Scientific Literature	J Med Chem	2020	CHEMBL3308376				5.9
CHEMBL4638581		None	671.76	2	5.92	34	CCCCCC(=O)N[C@H](C(=O)NCc1ccc(NC(=N)N)cc1)c1ccc(OCc2ccc(C(C)(C)C)cc2)cc1.O=C(O)C(F)(F)F	EC50						Not Determined						0	CHEMBL4621581	Inhibition of Dengue virus serotype 2 NS2B-NS3 protease transfected in human HeLa cells measured after 24 hrs by Renilla-luciferase reporter gene assay	B	BAO_0000219	cell-based format	dengue virus type 2	None	None	HeLa	None				CHEMBL5980	Dengue virus type 2 NS3 protein	Dengue virus type 2 (strain Thailand/16681/1984) (DENV-2)	SINGLE PROTEIN	CHEMBL4619777	1	Scientific Literature	J Med Chem	2020	CHEMBL3308376
CHEMBL4633312		None	780.63	2	7.26	55	N=C(N)Nc1ccc(CNC(=O)[C@@H](NC(=O)Cc2ccc(-c3ccccc3)cc2)c2ccc(OCc3c(Cl)cccc3Cl)cc2)cc1.O=C(O)C(F)(F)F	EC50	'='	39000	nM	4.41			UO_0000065	6.61	0.13	-2.85	3.41	0	CHEMBL4621581	Inhibition of Dengue virus serotype 2 NS2B-NS3 protease transfected in human HeLa cells measured after 24 hrs by Renilla-luciferase reporter gene assay	B	BAO_0000219	cell-based format	dengue virus type 2	None	None	HeLa	None				CHEMBL5980	Dengue virus type 2 NS3 protein	Dengue virus type 2 (strain Thailand/16681/1984) (DENV-2)	SINGLE PROTEIN	CHEMBL4619777	1	Scientific Literature	J Med Chem	2020	CHEMBL3308376				39
CHEMBL4634331		None	713.71	2	6.15	43	N=C(N)Nc1ccc(CNC(=O)[C@@H](NC(=O)c2ccc(Oc3ccccc3)cc2)c2ccc(OCc3ccccc3)cc2)cc1.O=C(O)C(F)(F)F	IC50	'='	4000	nM	5.4			UO_0000065	9	0.16	-0.75	3.9	0	CHEMBL4621577	Inhibition of Dengue virus serotype 2 NS2B-NS3 protease expressed in Escherichia coli BL21 lambda (DE3) cells using Abz-Nle-Lys-Arg-Arg-Ser-3-(NO2)Tyr as substrate preincubated for 15 mins followed by substrate addition and measured for 15 mins by FRET assay	B	BAO_0000219	cell-based format	dengue virus type 2	None	None	None	None				CHEMBL5980	Dengue virus type 2 NS3 protein	Dengue virus type 2 (strain Thailand/16681/1984) (DENV-2)	SINGLE PROTEIN	CHEMBL4619777	1	Scientific Literature	J Med Chem	2020	None				4
CHEMBL4872301		None	407.47	0	2.32	8a	Cc1ccc(S(=O)(=O)N[C@@H](C)C(=O)Nc2nc3cc(O)c(O)cc3s2)cc1	Inhibition	'='	39	%				UO_0000187					0	CHEMBL4825421	Inhibition of DENV2 NS2B-NS3 protease expressed in Escherichia coli BL21(DE3) using Boc-Gly-Arg-Arg-AMC as substrate at 20 uM by FRET assay	B	BAO_0000019	assay format	dengue virus type 2	None	None	None	None				CHEMBL5980	Dengue virus type 2 NS3 protein	Dengue virus type 2 (strain Thailand/16681/1984) (DENV-2)	SINGLE PROTEIN	CHEMBL4823320	1	Scientific Literature	Bioorg Med Chem	2021	None	Dose = 20.0 microM			39
CHEMBL1482595		None	335.32	0	3.5	SID24813824	O=C(O)c1cc([N+](=O)[O-])c(NCCC2=CCCCC2)c([N+](=O)[O-])c1	IC50		72820	nM			active	UO_0000065					0	CHEMBL1794550	PUBCHEM_BIOASSAY: Primary and Confirmatory Screening for Flavivirus Genomic Capping Enzyme Inhibition. (Class of assay: confirmatory) [Related pubchem assays (depositor defined):AID588708
CHEMBL1887422		None	261.19	0	0.34	SID92764314	O=C1NC(=O)C(=Cc2ccccc2[N+](=O)[O-])C(=O)N1	IC50		27340	nM			active	UO_0000065					0	CHEMBL1794550	PUBCHEM_BIOASSAY: Primary and Confirmatory Screening for Flavivirus Genomic Capping Enzyme Inhibition. (Class of assay: confirmatory) [Related pubchem assays (depositor defined):AID588708
CHEMBL1594818		None	549.38	2	6.09	SID47197614	CCOc1cc(Br)cc(C(c2c(C(=O)O)[nH]c3ccccc23)c2c(C(=O)O)[nH]c3ccccc23)c1O	IC50		18710	nM			active	UO_0000065					0	CHEMBL1794550	PUBCHEM_BIOASSAY: Primary and Confirmatory Screening for Flavivirus Genomic Capping Enzyme Inhibition. (Class of assay: confirmatory) [Related pubchem assays (depositor defined):AID588708
CHEMBL1543994		None	546.58	2	6.81	SID47197416	COc1cc(C(c2c(C(=O)O)[nH]c3ccccc23)c2c(C(=O)O)[nH]c3ccccc23)ccc1OCc1ccccc1	IC50		16030	nM			active	UO_0000065					0	CHEMBL1794550	PUBCHEM_BIOASSAY: Primary and Confirmatory Screening for Flavivirus Genomic Capping Enzyme Inhibition. (Class of assay: confirmatory) [Related pubchem assays (depositor defined):AID588708
CHEMBL3145049		None	480.38	1	5.7	SID17508958	Cc1[nH]n(-c2ncc(-c3ccc(Cl)cc3)s2)c(=O)c1C(c1ccc(Cl)cc1)C(C#N)C#N	IC50		22970	nM			active	UO_0000065					0	CHEMBL1794550	PUBCHEM_BIOASSAY: Primary and Confirmatory Screening for Flavivirus Genomic Capping Enzyme Inhibition. (Class of assay: confirmatory) [Related pubchem assays (depositor defined):AID588708
CHEMBL1889318		None	208.26	0	1.48	SID99360875	Oc1ccc(CN2CCCCC2)nc1O	IC50		64910	nM			active	UO_0000065					0	CHEMBL1794550	PUBCHEM_BIOASSAY: Primary and Confirmatory Screening for Flavivirus Genomic Capping Enzyme Inhibition. (Class of assay: confirmatory) [Related pubchem assays (depositor defined):AID588708
CHEMBL1380801		None	291.65	0	2.92	SID26725675	O=[N+]([O-])c1c(Nc2ccccn2)cc(Cl)c2nonc12	IC50		19980	nM			active	UO_0000065					0	CHEMBL1794550	PUBCHEM_BIOASSAY: Primary and Confirmatory Screening for Flavivirus Genomic Capping Enzyme Inhibition. (Class of assay: confirmatory) [Related pubchem assays (depositor defined):AID588708
CHEMBL379110	PANDURATIN A	None	406.52	1	6.01	5	COc1cc(O)c(C(=O)[C@@H]2[C@H](CC=C(C)C)C(C)=CC[C@H]2c2ccccc2)c(O)c1	Inhibition	'='	27.1	%				UO_0000187					0	CHEMBL861153	Inhibition of dengue2 virus NS2B/NS3 protease activity for Boc-Gly-Arg-Arg-MCA cleavage at 40 ppm	B	BAO_0000357	single protein format	dengue virus type 2	None	None	None	None				CHEMBL5980	Dengue virus type 2 NS3 protein	Dengue virus type 2 (strain Thailand/16681/1984) (DENV-2)	SINGLE PROTEIN	CHEMBL1148500	1	Scientific Literature	Bioorg Med Chem Lett	2006	None				27.1
CHEMBL210882	4-HYDROXYPANDURATIN A	None	392.5	1	5.71	6	CC(C)=CC[C@@H]1C(C)=CC[C@@H](c2ccccc2)[C@@H]1C(=O)c1c(O)cc(O)cc1O	Inhibition	'='	99.2	%				UO_0000187					0	CHEMBL861161	Inhibition of dengue2 virus NS2B/NS3 protease activity for Ac-Thr-Arg-Arg-MCA cleavage at 400 ppm	B	BAO_0000357	single protein format	dengue virus type 2	None	None	None	None				CHEMBL5980	Dengue virus type 2 NS3 protein	Dengue virus type 2 (strain Thailand/16681/1984) (DENV-2)	SINGLE PROTEIN	CHEMBL1148500	1	Scientific Literature	Bioorg Med Chem Lett	2006	None				99.2
CHEMBL1393512		None	274.23	0	0.48	SID26726322	CN1C(=O)NC(=O)/C(=C/c2ccc(C(=O)O)cc2)C1=O	IC50		85120	nM			active	UO_0000065					0	CHEMBL1794550	PUBCHEM_BIOASSAY: Primary and Confirmatory Screening for Flavivirus Genomic Capping Enzyme Inhibition. (Class of assay: confirmatory) [Related pubchem assays (depositor defined):AID588708
CHEMBL1389785		None	528.56	1	2.04	SID24782207	O=C(Nc1cc(S(=O)(=O)N2CCOCC2)ccc1O)c1ccc2c(c1)S(=O)(=O)c1ccccc1C2=O	IC50		49630	nM			active	UO_0000065					0	CHEMBL1794550	PUBCHEM_BIOASSAY: Primary and Confirmatory Screening for Flavivirus Genomic Capping Enzyme Inhibition. (Class of assay: confirmatory) [Related pubchem assays (depositor defined):AID588708
CHEMBL1412968		None	370.79	0	3.57	SID17402450	CN1C(=O)C(=Cc2ccccc2Oc2ccc(Cl)cc2)C(=O)N(C)C1=O	IC50		41520	nM			active	UO_0000065					0	CHEMBL1794550	PUBCHEM_BIOASSAY: Primary and Confirmatory Screening for Flavivirus Genomic Capping Enzyme Inhibition. (Class of assay: confirmatory) [Related pubchem assays (depositor defined):AID588708
CHEMBL1349850		None	306.75	0	1.65	SID47204290	Cc1ccccc1N1C(=O)C(Cl)=C(N2CCOCC2)C1=O	IC50		43660	nM			active	UO_0000065					0	CHEMBL1794550	PUBCHEM_BIOASSAY: Primary and Confirmatory Screening for Flavivirus Genomic Capping Enzyme Inhibition. (Class of assay: confirmatory) [Related pubchem assays (depositor defined):AID588708
CHEMBL4850198		None	643.65	2	6.57	7a	N/C(=N\O)c1cccc(-c2ccc3c(c2)c2cc(-c4cccc(/C(N)=N/O)c4)ccc2n3S(=O)(=O)c2cccc(C(F)(F)F)c2)c1	IC50						Not Active						0	CHEMBL4843380	Inhibition of DENV2 NS2B-NS3 protease	B	BAO_0000357	single protein format	dengue virus type 2	None	None	None	None				CHEMBL5980	Dengue virus type 2 NS3 protein	Dengue virus type 2 (strain Thailand/16681/1984) (DENV-2)	SINGLE PROTEIN	CHEMBL4842342	1	Scientific Literature	Eur J Med Chem	2021	None
CHEMBL4874382		None	627.79	1	3.9	18	NCCCC[C@H](NC(=O)c1ccccc1)C(=O)N[C@H](C(=O)N[C@H](C(N)=O)C1CCCCC1)c1ccc(OCc2ccccc2)cc1	IC50	'='	9900	nM	5			UO_0000065	7.97	0.15	1.1	3.02	0	CHEMBL4841501	Inhibition of Dengue virus 2 NS2B-NS3 protease using Abz-Nle-Lys-Arg-Arg-Ser-Tyr(3-NO2)-NH2 as substrate preincubated with enzyme for 15 mins followed by substrate addition and measured for 15 mins by FRET assay relative to control	B	BAO_0000357	single protein format	dengue virus type 2	None	None	None	None				CHEMBL5980	Dengue virus type 2 NS3 protein	Dengue virus type 2 (strain Thailand/16681/1984) (DENV-2)	SINGLE PROTEIN	CHEMBL4840342	1	Scientific Literature	Bioorg Med Chem	2021	None	TIME = 0.5 hr	INHIBITOR		9.9
CHEMBL4860519		None	635.77	2	3.25	6	N=C(N)NCCC[C@H](NC(=O)c1ccccc1)C(=O)N[C@@H](Cc1ccc(N)cc1)C(=O)NCc1ccc(OCc2ccccc2)cc1	Drug metabolism	'='	3	%				UO_0000187					0	CHEMBL4841502	Substrate activity at Dengue virus 2 NS2B-NS3 protease assessed as drug cleavage by measuring Bz-Arg-Lys-OH accumulation at 100 uM measured after 24 hrs by LC-MS/MS anlaysis	A	BAO_0000357	single protein format	dengue virus type 2	None	None	None	None				CHEMBL5980	Dengue virus type 2 NS3 protein	Dengue virus type 2 (strain Thailand/16681/1984) (DENV-2)	SINGLE PROTEIN	CHEMBL4840342	1	Scientific Literature	Bioorg Med Chem	2021	None	Dose = 100.0 microM | TIME = 24.0 hr			3
CHEMBL4869469		None	601.75	2	2.56	2	N=C(N)NCCC[C@H](NC(=O)c1ccccc1)C(=O)N[C@@H](CCCCN)C(=O)NCc1ccc(OCc2ccccc2)cc1	Inhibition	'='	63.3	%				UO_0000187					0	CHEMBL4841500	Inhibition of Dengue virus 2 NS2B-NS3 protease using Abz-Nle-Lys-Arg-Arg-Ser-Tyr(3-NO2)-NH2 as substrate at 50 uM preincubated with enzyme for 15 mins followed by substrate addition and measured for 15 mins by FRET assay relative to control	B	BAO_0000357	single protein format	dengue virus type 2	None	None	None	None				CHEMBL5980	Dengue virus type 2 NS3 protein	Dengue virus type 2 (strain Thailand/16681/1984) (DENV-2)	SINGLE PROTEIN	CHEMBL4840342	1	Scientific Literature	Bioorg Med Chem	2021	None	Dose = 50.0 microM | TIME = 0.5 hr	INHIBITOR		63.3
CHEMBL4860057		None	607.76	1	4.12	9	NCCCC[C@H](NC(=O)c1ccccc1)C(=O)N[C@H](Cc1ccc(N)cc1)C(=O)NCc1ccc(OCc2ccccc2)cc1	Drug metabolism	'='	28	%				UO_0000187					0	CHEMBL4841502	Substrate activity at Dengue virus 2 NS2B-NS3 protease assessed as drug cleavage by measuring Bz-Arg-Lys-OH accumulation at 100 uM measured after 24 hrs by LC-MS/MS anlaysis	A	BAO_0000357	single protein format	dengue virus type 2	None	None	None	None				CHEMBL5980	Dengue virus type 2 NS3 protein	Dengue virus type 2 (strain Thailand/16681/1984) (DENV-2)	SINGLE PROTEIN	CHEMBL4840342	1	Scientific Literature	Bioorg Med Chem	2021	None	Dose = 100.0 microM | TIME = 24.0 hr			28
CHEMBL4854729		None	635.77	2	3.25	7	N=C(N)NCCC[C@H](NC(=O)c1ccccc1)C(=O)N[C@H](Cc1ccc(N)cc1)C(=O)NCc1ccc(OCc2ccccc2)cc1	Drug metabolism	'='	11	%				UO_0000187					0	CHEMBL4841502	Substrate activity at Dengue virus 2 NS2B-NS3 protease assessed as drug cleavage by measuring Bz-Arg-Lys-OH accumulation at 100 uM measured after 24 hrs by LC-MS/MS anlaysis	A	BAO_0000357	single protein format	dengue virus type 2	None	None	None	None				CHEMBL5980	Dengue virus type 2 NS3 protein	Dengue virus type 2 (strain Thailand/16681/1984) (DENV-2)	SINGLE PROTEIN	CHEMBL4840342	1	Scientific Literature	Bioorg Med Chem	2021	None	Dose = 100.0 microM | TIME = 24.0 hr			11
CHEMBL1318358		None	571.58	1	3.15	SID85271325	O=C(CN1C(=O)/C(=C2/SC(=S)N(CCS(=O)(=O)O)C2=O)c2ccccc21)Nc1cccc(C(F)(F)F)c1	IC50		35330	nM			active	UO_0000065					0	CHEMBL1794550	PUBCHEM_BIOASSAY: Primary and Confirmatory Screening for Flavivirus Genomic Capping Enzyme Inhibition. (Class of assay: confirmatory) [Related pubchem assays (depositor defined):AID588708
CHEMBL1598439		None	288.3	0	1.98	SID46500246	CCC(=O)OC1(C)C(=O)C=C2C=C(C3CC3)OC=C2C1=O	IC50	'>'	100000	nM			active	UO_0000065					0	CHEMBL1794550	PUBCHEM_BIOASSAY: Primary and Confirmatory Screening for Flavivirus Genomic Capping Enzyme Inhibition. (Class of assay: confirmatory) [Related pubchem assays (depositor defined):AID588708
CHEMBL3144962		None	526.59	1	4.47	SID17416063	COc1cc(C(c2c(C)[nH]n(-c3ccccc3)c2=O)c2c(C)[nH]n(-c3ccccc3)c2=O)cc(OC)c1OC	IC50		38340	nM			active	UO_0000065					0	CHEMBL1794550	PUBCHEM_BIOASSAY: Primary and Confirmatory Screening for Flavivirus Genomic Capping Enzyme Inhibition. (Class of assay: confirmatory) [Related pubchem assays (depositor defined):AID588708
CHEMBL1462969		None	476.58	1	2.31	SID17415233	CCOc1ccc(C(c2c(O)n(C)c(SC)nc2=O)c2c(O)n(C)c(SC)nc2=O)cc1	IC50		43020	nM			active	UO_0000065					0	CHEMBL1794550	PUBCHEM_BIOASSAY: Primary and Confirmatory Screening for Flavivirus Genomic Capping Enzyme Inhibition. (Class of assay: confirmatory) [Related pubchem assays (depositor defined):AID588708
CHEMBL1610098		None	416.51	0	2.66	SID26671080	O=C1/C(=C/c2nc3ccccc3[nH]2)SC(=S)N1NS(=O)(=O)c1ccccc1	IC50		54740	nM			active	UO_0000065					0	CHEMBL1794550	PUBCHEM_BIOASSAY: Primary and Confirmatory Screening for Flavivirus Genomic Capping Enzyme Inhibition. (Class of assay: confirmatory) [Related pubchem assays (depositor defined):AID588708
CHEMBL1541889		None	307.15	0	2.91	SID24816670	O=C(NNc1ccc(O)cc1)c1ccc(Br)cc1	IC50	'>'	100000	nM			active	UO_0000065					0	CHEMBL1794550	PUBCHEM_BIOASSAY: Primary and Confirmatory Screening for Flavivirus Genomic Capping Enzyme Inhibition. (Class of assay: confirmatory) [Related pubchem assays (depositor defined):AID588708
CHEMBL3197091		None	474.54	0	4.68	SID49716137	Cc1cc(C)c(S(=O)(=O)/N=C2\C=C(Nc3ccc(C(=O)O)cc3)C(=O)c3ccccc32)c(C)c1	IC50		21160	nM			active	UO_0000065					0	CHEMBL1794550	PUBCHEM_BIOASSAY: Primary and Confirmatory Screening for Flavivirus Genomic Capping Enzyme Inhibition. (Class of assay: confirmatory) [Related pubchem assays (depositor defined):AID588708
CHEMBL3197651		None	258.28	0	2.56	SID26724231	Cc1cccc(N/N=C/c2ccc(O)c(O)c2O)c1	IC50		32640	nM			active	UO_0000065					0	CHEMBL1794550	PUBCHEM_BIOASSAY: Primary and Confirmatory Screening for Flavivirus Genomic Capping Enzyme Inhibition. (Class of assay: confirmatory) [Related pubchem assays (depositor defined):AID588708
CHEMBL1404302		None	335.27	0	0.79	SID26725738	CCOc1cc(/C=C2\C(=O)NC(=O)N(C)C2=O)cc([N+](=O)[O-])c1O	IC50		19860	nM			active	UO_0000065					0	CHEMBL1794550	PUBCHEM_BIOASSAY: Primary and Confirmatory Screening for Flavivirus Genomic Capping Enzyme Inhibition. (Class of assay: confirmatory) [Related pubchem assays (depositor defined):AID588708
CHEMBL1347107		None	408.41	0	3.39	SID24787030	COC(=O)c1ccc(-c2ccc(C(c3c(C)n[nH]c3O)c3c(C)n[nH]c3O)o2)cc1	IC50	'>'	100000	nM			active	UO_0000065					0	CHEMBL1794550	PUBCHEM_BIOASSAY: Primary and Confirmatory Screening for Flavivirus Genomic Capping Enzyme Inhibition. (Class of assay: confirmatory) [Related pubchem assays (depositor defined):AID588708
CHEMBL3196993		None	378.41	0	0.79	SID24837012	O=C(Cc1csc(N2CCOCC2)n1)N/N=C/c1ccc(O)c(O)c1O	IC50	'>'	100000	nM			active	UO_0000065					0	CHEMBL1794550	PUBCHEM_BIOASSAY: Primary and Confirmatory Screening for Flavivirus Genomic Capping Enzyme Inhibition. (Class of assay: confirmatory) [Related pubchem assays (depositor defined):AID588708
CHEMBL1529705		None	491.94	1	5.23	SID17415724	O=C1Nc2ccc(F)cc2C12Nc1ccccc1-c1nnc(SCc3ccccc3Cl)nc1O2	IC50	'>'	100000	nM			active	UO_0000065					0	CHEMBL1794550	PUBCHEM_BIOASSAY: Primary and Confirmatory Screening for Flavivirus Genomic Capping Enzyme Inhibition. (Class of assay: confirmatory) [Related pubchem assays (depositor defined):AID588708
CHEMBL1521427		None	342.4	0	3.47	SID17403317	CC1=NN(Cc2ccccc2)C(=O)C1C(c1ccccc1)C(C#N)C#N	IC50		55360	nM			active	UO_0000065					0	CHEMBL1794550	PUBCHEM_BIOASSAY: Primary and Confirmatory Screening for Flavivirus Genomic Capping Enzyme Inhibition. (Class of assay: confirmatory) [Related pubchem assays (depositor defined):AID588708
CHEMBL3392033		None	236.36	0	3.2	SID858000	N#Cc1c(N)sc(=S)c2c1CCCCC2	IC50	'>'	100000	nM			active	UO_0000065					0	CHEMBL1794550	PUBCHEM_BIOASSAY: Primary and Confirmatory Screening for Flavivirus Genomic Capping Enzyme Inhibition. (Class of assay: confirmatory) [Related pubchem assays (depositor defined):AID588708
CHEMBL1386409		None	278.36	0	1.56	SID17504317	C=CCN1C(=O)/C(=C/c2cccs2)C(=O)NC1=S	IC50		43760	nM			active	UO_0000065					0	CHEMBL1794550	PUBCHEM_BIOASSAY: Primary and Confirmatory Screening for Flavivirus Genomic Capping Enzyme Inhibition. (Class of assay: confirmatory) [Related pubchem assays (depositor defined):AID588708
CHEMBL1381149		None	418.41	0	3.28	SID17433565	COc1cc(/C=C2/C(=O)NN(c3cccc(C)c3)C2=O)ccc1OC(=O)c1ccco1	IC50		64030	nM			active	UO_0000065					0	CHEMBL1794550	PUBCHEM_BIOASSAY: Primary and Confirmatory Screening for Flavivirus Genomic Capping Enzyme Inhibition. (Class of assay: confirmatory) [Related pubchem assays (depositor defined):AID588708
CHEMBL1416184		None	389.42	0	3.3	SID17402029	O=[N+]([O-])c1c(NCCO)cc(Sc2nc3ccccc3s2)c2nonc12	IC50		75850	nM			active	UO_0000065					0	CHEMBL1794550	PUBCHEM_BIOASSAY: Primary and Confirmatory Screening for Flavivirus Genomic Capping Enzyme Inhibition. (Class of assay: confirmatory) [Related pubchem assays (depositor defined):AID588708
CHEMBL1572924		None	382.42	0	4.13	SID17517418	Cc1cccc(NC2=C(NC(=O)c3ccccc3)C(=O)c3ccccc3C2=O)c1	IC50		58360	nM			active	UO_0000065					0	CHEMBL1794550	PUBCHEM_BIOASSAY: Primary and Confirmatory Screening for Flavivirus Genomic Capping Enzyme Inhibition. (Class of assay: confirmatory) [Related pubchem assays (depositor defined):AID588708
CHEMBL1340229		None	297.27	0	1	SID26661385	Cc1ccc2cc(C=C3C(=O)NC(=O)NC3=O)c(O)nc2c1	IC50		78950	nM			active	UO_0000065					0	CHEMBL1794550	PUBCHEM_BIOASSAY: Primary and Confirmatory Screening for Flavivirus Genomic Capping Enzyme Inhibition. (Class of assay: confirmatory) [Related pubchem assays (depositor defined):AID588708
CHEMBL1561832		None	481.46	0	3.16	SID87348084	COc1ccc(/C=C2\C(=O)NC(=O)N(c3ccccc3)C2=O)cc1CN1C(=O)c2ccccc2C1=O	IC50		73950	nM			active	UO_0000065					0	CHEMBL1794550	PUBCHEM_BIOASSAY: Primary and Confirmatory Screening for Flavivirus Genomic Capping Enzyme Inhibition. (Class of assay: confirmatory) [Related pubchem assays (depositor defined):AID588708
CHEMBL1735864		None	245.23	0	0.61	SID99358710	O=C(O)C(Cc1ccccc1)N1C(=O)C=CC1=O	IC50	'>'	100000	nM			active	UO_0000065					0	CHEMBL1794550	PUBCHEM_BIOASSAY: Primary and Confirmatory Screening for Flavivirus Genomic Capping Enzyme Inhibition. (Class of assay: confirmatory) [Related pubchem assays (depositor defined):AID588708
CHEMBL1571889		None	404.49	0	2.63	SID17415376	CC(C)CN(CC(C)C)c1ccc(C=C2C(=O)NC(=S)NC2=O)cc1[N+](=O)[O-]	IC50		15870	nM			active	UO_0000065					0	CHEMBL1794550	PUBCHEM_BIOASSAY: Primary and Confirmatory Screening for Flavivirus Genomic Capping Enzyme Inhibition. (Class of assay: confirmatory) [Related pubchem assays (depositor defined):AID588708
CHEMBL3193639		None	343.39	0	3.36	SID24809810	Cc1c(/N=C2\C=CC(=O)c3ccccc32)c(=O)n(-c2ccccc2)n1C	IC50		88590	nM			active	UO_0000065					0	CHEMBL1794550	PUBCHEM_BIOASSAY: Primary and Confirmatory Screening for Flavivirus Genomic Capping Enzyme Inhibition. (Class of assay: confirmatory) [Related pubchem assays (depositor defined):AID588708
CHEMBL1540330		None	387.46	0	4.1	SID24797823	CCOC(=O)c1c(NC(=O)/C=C/C(=O)O)sc(C)c1-c1ccc(C)c(C)c1	IC50		75130	nM			active	UO_0000065					0	CHEMBL1794550	PUBCHEM_BIOASSAY: Primary and Confirmatory Screening for Flavivirus Genomic Capping Enzyme Inhibition. (Class of assay: confirmatory) [Related pubchem assays (depositor defined):AID588708
CHEMBL4586045		None	270.29	0	1.79	7a	N=C(N)Nc1ccc(OC(=O)c2ccc(N)cc2)cc1	Activity						Not Active						0	CHEMBL4353069	Reversible covalent binding affinity at dengue virus serotype 2 His-tagged NS2B cofactor domain-NS3 protease expressed in Escherichia coli assessed as acyl-enzyme adduct formation at 100 uM incubated for 2 hrs by ESI-MS analysis	B	BAO_0000019	assay format	dengue virus type 2	None	None	None	None				CHEMBL5980	Dengue virus type 2 NS3 protein	Dengue virus type 2 (strain Thailand/16681/1984) (DENV-2)	SINGLE PROTEIN	CHEMBL4350980	1	Scientific Literature	Eur J Med Chem	2019	None
CHEMBL4847125		None	615.64	2	6	74	NC(=O)c1cccc(NC(=O)[C@@H](NC(=O)c2ccc(Oc3ccc4c(c3)OCO4)cc2)c2ccc(OCc3ccccc3)cc2)c1	Inhibition			%			Active	UO_0000187					0	CHEMBL4812539	Inhibition of DENV2 NS2B-NS3 protease expressed in Escherichia coli BL21 lambda(DE3) using FRET substrate preincubated with enzyme for 15 mins in presence of detergent CHAPS followed by substrate addition for 15 mins by fluorescence based analysis	B	BAO_0000019	assay format	dengue virus type 2	None	None	None	None				CHEMBL5980	Dengue virus type 2 NS3 protein	Dengue virus type 2 (strain Thailand/16681/1984) (DENV-2)	SINGLE PROTEIN	CHEMBL4811254	1	Scientific Literature	J Med Chem	2021	None	TIME = 0.5 hr	INHIBITOR
CHEMBL4850641		None	474.6	1	5.33	7	CCCCCC(=O)N[C@H](C(=O)NCc1cccc(OC)c1)c1ccc(OCc2ccccc2)cc1	Inhibition	'<='	10	%				UO_0000187					0	CHEMBL4812530	Inhibition of NS2B-NS3 protease in DENV2proHeLa system assessed as inhibition of luciferase signal at 12.5 uM incubated for 24 hrs by luciferase reporter gene assay	B	BAO_0000219	cell-based format	dengue virus type 2	None	None	HeLa	None				CHEMBL5980	Dengue virus type 2 NS3 protein	Dengue virus type 2 (strain Thailand/16681/1984) (DENV-2)	SINGLE PROTEIN	CHEMBL4811254	1	Scientific Literature	J Med Chem	2021	None	Dose = 12.5 microM | TIME = 24.0 hr			10
CHEMBL4877667		None	522.61	1	3.61	50	NCc1ccc(C(=O)N[C@H](C(=O)NCc2ccc(C(N)=O)cc2)c2ccc(OCc3ccccc3)cc2)cc1	Inhibition	'='	24	%				UO_0000187					0	CHEMBL4812530	Inhibition of NS2B-NS3 protease in DENV2proHeLa system assessed as inhibition of luciferase signal at 12.5 uM incubated for 24 hrs by luciferase reporter gene assay	B	BAO_0000219	cell-based format	dengue virus type 2	None	None	HeLa	None				CHEMBL5980	Dengue virus type 2 NS3 protein	Dengue virus type 2 (strain Thailand/16681/1984) (DENV-2)	SINGLE PROTEIN	CHEMBL4811254	1	Scientific Literature	J Med Chem	2021	None	Dose = 12.5 microM | TIME = 24.0 hr			24
CHEMBL1586109		None	412.4	0	1.96	SID49665186	COC(=O)c1ccc(N2NC(=O)/C(=C/c3cc(OC)c(OC)c(OC)c3)C2=O)cc1	IC50		46630	nM			active	UO_0000065					0	CHEMBL1794550	PUBCHEM_BIOASSAY: Primary and Confirmatory Screening for Flavivirus Genomic Capping Enzyme Inhibition. (Class of assay: confirmatory) [Related pubchem assays (depositor defined):AID588708
CHEMBL1373390		None	343.34	0	3.9	SID26664533	O=C(O)c1ccc2c(c1Nc1ccccc1)C(=O)c1ccccc1C2=O	IC50	'>'	100000	nM			active	UO_0000065					0	CHEMBL1794550	PUBCHEM_BIOASSAY: Primary and Confirmatory Screening for Flavivirus Genomic Capping Enzyme Inhibition. (Class of assay: confirmatory) [Related pubchem assays (depositor defined):AID588708
CHEMBL1730100		None	300.27	0	1.08	SID93576907	O=C1C=CC2=C3c4cc(O)c(O)cc4CC3(O)COC2=C1O	IC50		26520	nM			active	UO_0000065					0	CHEMBL1794550	PUBCHEM_BIOASSAY: Primary and Confirmatory Screening for Flavivirus Genomic Capping Enzyme Inhibition. (Class of assay: confirmatory) [Related pubchem assays (depositor defined):AID588708
CHEMBL1597427		None	360.89	0	4.96	SID22413631	CCOc1cc(CNc2ccc(N3CCCC3)cc2)cc(Cl)c1OC	IC50		48200	nM			active	UO_0000065					0	CHEMBL1794550	PUBCHEM_BIOASSAY: Primary and Confirmatory Screening for Flavivirus Genomic Capping Enzyme Inhibition. (Class of assay: confirmatory) [Related pubchem assays (depositor defined):AID588708
CHEMBL1508598		None	323.35	0	3.44	SID49667811	CCOc1cc(/C=C2\C(=O)ON=C2c2ccccc2)ccc1OC	IC50		27120	nM			active	UO_0000065					0	CHEMBL1794550	PUBCHEM_BIOASSAY: Primary and Confirmatory Screening for Flavivirus Genomic Capping Enzyme Inhibition. (Class of assay: confirmatory) [Related pubchem assays (depositor defined):AID588708
CHEMBL1730762		None	316.27	0	1.04	SID92764048	COC1=CC(=O)C(C2CC(=O)c3c(O)cc(O)cc3O2)=CC1=O	IC50		9230	nM			active	UO_0000065					0	CHEMBL1794550	PUBCHEM_BIOASSAY: Primary and Confirmatory Screening for Flavivirus Genomic Capping Enzyme Inhibition. (Class of assay: confirmatory) [Related pubchem assays (depositor defined):AID588708
CHEMBL1334552		None	327.17	0	2	SID7977913	O=C1C(Cl)=C(N2CCOCC2)C(=O)N1c1ccccc1Cl	IC50		23270	nM			active	UO_0000065					0	CHEMBL1794550	PUBCHEM_BIOASSAY: Primary and Confirmatory Screening for Flavivirus Genomic Capping Enzyme Inhibition. (Class of assay: confirmatory) [Related pubchem assays (depositor defined):AID588708
CHEMBL1880447		None	262.31	0	3.49	SID99360521	CC1=NN(c2ccccc2)C(=O)C1=Cc1ccccc1	IC50		59430	nM			active	UO_0000065					0	CHEMBL1794550	PUBCHEM_BIOASSAY: Primary and Confirmatory Screening for Flavivirus Genomic Capping Enzyme Inhibition. (Class of assay: confirmatory) [Related pubchem assays (depositor defined):AID588708
CHEMBL1304529		None	410.43	1	5.23	SID47197267	O=C(O)c1[nH]c2ccccc2c1C(c1ccccc1)c1c(C(=O)O)[nH]c2ccccc12	IC50		16700	nM			active	UO_0000065					0	CHEMBL1794550	PUBCHEM_BIOASSAY: Primary and Confirmatory Screening for Flavivirus Genomic Capping Enzyme Inhibition. (Class of assay: confirmatory) [Related pubchem assays (depositor defined):AID588708
CHEMBL1327816		None	302.29	0	3.56	SID14736164	O=C1C(=O)c2c(C(=O)c3ccccc3)coc2-c2ccccc21	IC50		82290	nM			active	UO_0000065					0	CHEMBL1794550	PUBCHEM_BIOASSAY: Primary and Confirmatory Screening for Flavivirus Genomic Capping Enzyme Inhibition. (Class of assay: confirmatory) [Related pubchem assays (depositor defined):AID588708
CHEMBL1509826		None	403.37	0	2.34	SID24804292	COc1ccc(OC)c(N2C(=O)NC(=O)/C(=C/c3ccc([N+](=O)[O-])s3)C2=O)c1	IC50		18780	nM			active	UO_0000065					0	CHEMBL1794550	PUBCHEM_BIOASSAY: Primary and Confirmatory Screening for Flavivirus Genomic Capping Enzyme Inhibition. (Class of assay: confirmatory) [Related pubchem assays (depositor defined):AID588708
CHEMBL2001904		None	540.23	2	5.32	SID47200893	CC1=C/C(=C(\c2cc(C)c(O)c(Br)c2)c2ccccc2S(=O)(=O)O)C=C(Br)C1=O	IC50		53190	nM			active	UO_0000065					0	CHEMBL1794550	PUBCHEM_BIOASSAY: Primary and Confirmatory Screening for Flavivirus Genomic Capping Enzyme Inhibition. (Class of assay: confirmatory) [Related pubchem assays (depositor defined):AID588708
CHEMBL1414222		None	257.33	0	3.49	SID24802044	CC(C)C1Nc2ccc(C(=O)O)cc2C2C=CCC21	IC50		38700	nM			active	UO_0000065					0	CHEMBL1794550	PUBCHEM_BIOASSAY: Primary and Confirmatory Screening for Flavivirus Genomic Capping Enzyme Inhibition. (Class of assay: confirmatory) [Related pubchem assays (depositor defined):AID588708
CHEMBL4527041		None	538.65	2	-0.04	9	N=C(N)NCCCN(CC(=O)N[C@@H](CCCCN)C(=O)N[C@@H](C(N)=O)c1ccccc1)C(=O)c1ccccc1	Inhibition	'='	32.7	%				UO_0000187					0	CHEMBL4390122	Inhibition of Dengue virus serotype 2 NS2B-NS3 protease at 50 uM preincubated with protein for 15 mins followed by Abz-Nle-Lys-Arg-Arg-Ser-3-(NO2)Tyr substrate addition and measured by continuous fluorometric analysis relative to control	B	BAO_0000357	single protein format	dengue virus type 2	None	None	None	None				CHEMBL5980	Dengue virus type 2 NS3 protein	Dengue virus type 2 (strain Thailand/16681/1984) (DENV-2)	SINGLE PROTEIN	CHEMBL4387750	1	Scientific Literature	Bioorg Med Chem Lett	2019	None				32.7
CHEMBL4548502		None	552.68	2	0.39	25	N=C(N)NCCC[C@H](NC(=O)c1ccccc1)C(=O)N[C@@H](CCCCN)C(=O)N[C@@H](CC(N)=O)c1ccccc1	Inhibition	'='	17.6	%				UO_0000187					0	CHEMBL4390122	Inhibition of Dengue virus serotype 2 NS2B-NS3 protease at 50 uM preincubated with protein for 15 mins followed by Abz-Nle-Lys-Arg-Arg-Ser-3-(NO2)Tyr substrate addition and measured by continuous fluorometric analysis relative to control	B	BAO_0000357	single protein format	dengue virus type 2	None	None	None	None				CHEMBL5980	Dengue virus type 2 NS3 protein	Dengue virus type 2 (strain Thailand/16681/1984) (DENV-2)	SINGLE PROTEIN	CHEMBL4387750	1	Scientific Literature	Bioorg Med Chem Lett	2019	None				17.6
CHEMBL4866851		None	503.6	1	4.44	24	CCCCCC(=O)N[C@H](C(=O)NCc1ccc(C(=O)NO)cc1)c1ccc(OCc2ccccc2)cc1	Inhibition	'='	40	%				UO_0000187					0	CHEMBL4812530	Inhibition of NS2B-NS3 protease in DENV2proHeLa system assessed as inhibition of luciferase signal at 12.5 uM incubated for 24 hrs by luciferase reporter gene assay	B	BAO_0000219	cell-based format	dengue virus type 2	None	None	HeLa	None				CHEMBL5980	Dengue virus type 2 NS3 protein	Dengue virus type 2 (strain Thailand/16681/1984) (DENV-2)	SINGLE PROTEIN	CHEMBL4811254	1	Scientific Literature	J Med Chem	2021	None	Dose = 12.5 microM | TIME = 24.0 hr	INHIBITOR		40
CHEMBL4877039		None	449.47	0	3.86	28	CCCCCC(=O)N[C@H](C(=O)NCc1ccc(C(N)=O)cc1)c1ccc(C(F)(F)F)cc1	Inhibition	'='	31	%				UO_0000187					0	CHEMBL4812530	Inhibition of NS2B-NS3 protease in DENV2proHeLa system assessed as inhibition of luciferase signal at 12.5 uM incubated for 24 hrs by luciferase reporter gene assay	B	BAO_0000219	cell-based format	dengue virus type 2	None	None	HeLa	None				CHEMBL5980	Dengue virus type 2 NS3 protein	Dengue virus type 2 (strain Thailand/16681/1984) (DENV-2)	SINGLE PROTEIN	CHEMBL4811254	1	Scientific Literature	J Med Chem	2021	None	Dose = 12.5 microM | TIME = 24.0 hr			31
CHEMBL4858602		None	473.62	0	4.89	46	CCCCCCN[C@H](C(=O)NCc1ccc(C(N)=O)cc1)c1ccc(OCc2ccccc2)cc1	Inhibition	'='	19	%				UO_0000187					0	CHEMBL4812530	Inhibition of NS2B-NS3 protease in DENV2proHeLa system assessed as inhibition of luciferase signal at 12.5 uM incubated for 24 hrs by luciferase reporter gene assay	B	BAO_0000219	cell-based format	dengue virus type 2	None	None	HeLa	None				CHEMBL5980	Dengue virus type 2 NS3 protein	Dengue virus type 2 (strain Thailand/16681/1984) (DENV-2)	SINGLE PROTEIN	CHEMBL4811254	1	Scientific Literature	J Med Chem	2021	None	Dose = 12.5 microM | TIME = 24.0 hr			19
CHEMBL4867100		None	499.59	0	4.21	54	NC(=O)c1ccc(CNC(=O)[C@@H](NC(=O)c2cccs2)c2ccc(OCc3ccccc3)cc2)cc1	Inhibition	'='	72	%				UO_0000187					0	CHEMBL4812530	Inhibition of NS2B-NS3 protease in DENV2proHeLa system assessed as inhibition of luciferase signal at 12.5 uM incubated for 24 hrs by luciferase reporter gene assay	B	BAO_0000219	cell-based format	dengue virus type 2	None	None	HeLa	None				CHEMBL5980	Dengue virus type 2 NS3 protein	Dengue virus type 2 (strain Thailand/16681/1984) (DENV-2)	SINGLE PROTEIN	CHEMBL4811254	1	Scientific Literature	J Med Chem	2021	None	Dose = 12.5 microM | TIME = 24.0 hr	INHIBITOR		72
CHEMBL4847125		None	615.64	2	6	74	NC(=O)c1cccc(NC(=O)[C@@H](NC(=O)c2ccc(Oc3ccc4c(c3)OCO4)cc2)c2ccc(OCc3ccccc3)cc2)c1	Inhibition	'='	78	%				UO_0000187					0	CHEMBL4812530	Inhibition of NS2B-NS3 protease in DENV2proHeLa system assessed as inhibition of luciferase signal at 12.5 uM incubated for 24 hrs by luciferase reporter gene assay	B	BAO_0000219	cell-based format	dengue virus type 2	None	None	HeLa	None				CHEMBL5980	Dengue virus type 2 NS3 protein	Dengue virus type 2 (strain Thailand/16681/1984) (DENV-2)	SINGLE PROTEIN	CHEMBL4811254	1	Scientific Literature	J Med Chem	2021	None	Dose = 12.5 microM | TIME = 24.0 hr	INHIBITOR		78
CHEMBL4868348		None	592.65	1	3.95	79	NC(=O)c1cccc(NC(=O)[C@@H](NC(=O)c2ccc(C(=O)N3CCOCC3)cc2)c2ccc(OCc3ccccc3)cc2)c1	Inhibition	'='	40	%				UO_0000187					0	CHEMBL4812530	Inhibition of NS2B-NS3 protease in DENV2proHeLa system assessed as inhibition of luciferase signal at 12.5 uM incubated for 24 hrs by luciferase reporter gene assay	B	BAO_0000219	cell-based format	dengue virus type 2	None	None	HeLa	None				CHEMBL5980	Dengue virus type 2 NS3 protein	Dengue virus type 2 (strain Thailand/16681/1984) (DENV-2)	SINGLE PROTEIN	CHEMBL4811254	1	Scientific Literature	J Med Chem	2021	None	Dose = 12.5 microM | TIME = 24.0 hr	INHIBITOR		40
CHEMBL4861050		None	592.65	1	3.95	80	NC(=O)c1cccc(NC(=O)[C@@H](NC(=O)c2cccc(C(=O)N3CCOCC3)c2)c2ccc(OCc3ccccc3)cc2)c1	Inhibition	'='	35	%				UO_0000187					0	CHEMBL4812530	Inhibition of NS2B-NS3 protease in DENV2proHeLa system assessed as inhibition of luciferase signal at 12.5 uM incubated for 24 hrs by luciferase reporter gene assay	B	BAO_0000219	cell-based format	dengue virus type 2	None	None	HeLa	None				CHEMBL5980	Dengue virus type 2 NS3 protein	Dengue virus type 2 (strain Thailand/16681/1984) (DENV-2)	SINGLE PROTEIN	CHEMBL4811254	1	Scientific Literature	J Med Chem	2021	None	Dose = 12.5 microM | TIME = 24.0 hr			35
CHEMBL4853944		None	590.08	2	6.79	84	NC(=O)c1cccc(NC(=O)[C@@H](NC(=O)c2ccc(-c3ccc(Cl)cc3)cc2)c2ccc(OCc3ccccc3)cc2)c1	Inhibition	'='	78	%				UO_0000187					0	CHEMBL4812530	Inhibition of NS2B-NS3 protease in DENV2proHeLa system assessed as inhibition of luciferase signal at 12.5 uM incubated for 24 hrs by luciferase reporter gene assay	B	BAO_0000219	cell-based format	dengue virus type 2	None	None	HeLa	None				CHEMBL5980	Dengue virus type 2 NS3 protein	Dengue virus type 2 (strain Thailand/16681/1984) (DENV-2)	SINGLE PROTEIN	CHEMBL4811254	1	Scientific Literature	J Med Chem	2021	None	Dose = 12.5 microM | TIME = 24.0 hr	INHIBITOR		78
CHEMBL4875560		None	545.6	2	5.73	85	NC(=O)c1cccc(NC(=O)[C@@H](NC(=O)c2ccc(-c3ccco3)cc2)c2ccc(OCc3ccccc3)cc2)c1	Inhibition	'='	76	%				UO_0000187					0	CHEMBL4812530	Inhibition of NS2B-NS3 protease in DENV2proHeLa system assessed as inhibition of luciferase signal at 12.5 uM incubated for 24 hrs by luciferase reporter gene assay	B	BAO_0000219	cell-based format	dengue virus type 2	None	None	HeLa	None				CHEMBL5980	Dengue virus type 2 NS3 protein	Dengue virus type 2 (strain Thailand/16681/1984) (DENV-2)	SINGLE PROTEIN	CHEMBL4811254	1	Scientific Literature	J Med Chem	2021	None	Dose = 12.5 microM | TIME = 24.0 hr	INHIBITOR		76
CHEMBL4875862		None	541.69	2	5.88	12	CCCCCC(=O)N[C@H](C(=O)N1CCC(C(=O)Nc2ccccc2)CC1)c1ccc(OCc2ccccc2)cc1	EC50	'='	20000	nM	4.7			UO_0000065	8.67	0.16	-1.18	5.36	0	CHEMBL4812531	Inhibition of NS2B-NS3 protease in DENV2proHeLa system assessed as inhibition of luciferase signal incubated for 24 hrs by luciferase reporter gene assay	B	BAO_0000219	cell-based format	dengue virus type 2	None	None	HeLa	None				CHEMBL5980	Dengue virus type 2 NS3 protein	Dengue virus type 2 (strain Thailand/16681/1984) (DENV-2)	SINGLE PROTEIN	CHEMBL4811254	1	Scientific Literature	J Med Chem	2021	None	TIME = 24.0 hr	INHIBITOR		20
CHEMBL4852148		None	473.57	0	4.74	15	CCCCCC(=O)N[C@H](C(=O)Nc1cccc(C(N)=O)c1)c1ccc(OCc2ccccc2)cc1	EC50	'='	4600	nM	5.34			UO_0000065	11.27	0.21	0.6	4.83	0	CHEMBL4812531	Inhibition of NS2B-NS3 protease in DENV2proHeLa system assessed as inhibition of luciferase signal incubated for 24 hrs by luciferase reporter gene assay	B	BAO_0000219	cell-based format	dengue virus type 2	None	None	HeLa	None				CHEMBL5980	Dengue virus type 2 NS3 protein	Dengue virus type 2 (strain Thailand/16681/1984) (DENV-2)	SINGLE PROTEIN	CHEMBL4811254	1	Scientific Literature	J Med Chem	2021	None	TIME = 24.0 hr	INHIBITOR		4.6
CHEMBL4878665		None	501.63	1	4.46	20	CCCCCC(=O)N[C@H](C(=O)NCCc1ccc(C(N)=O)cc1)c1ccc(OCc2ccccc2)cc1	EC50	'='	7700	nM	5.11			UO_0000065	10.19	0.19	0.65	4.63	0	CHEMBL4812531	Inhibition of NS2B-NS3 protease in DENV2proHeLa system assessed as inhibition of luciferase signal incubated for 24 hrs by luciferase reporter gene assay	B	BAO_0000219	cell-based format	dengue virus type 2	None	None	HeLa	None				CHEMBL5980	Dengue virus type 2 NS3 protein	Dengue virus type 2 (strain Thailand/16681/1984) (DENV-2)	SINGLE PROTEIN	CHEMBL4811254	1	Scientific Literature	J Med Chem	2021	None	TIME = 24.0 hr	INHIBITOR		7.7
CHEMBL4877667		None	522.61	1	3.61	50	NCc1ccc(C(=O)N[C@H](C(=O)NCc2ccc(C(N)=O)cc2)c2ccc(OCc3ccccc3)cc2)cc1	EC50	'='	29000	nM	4.54			UO_0000065	8.68	0.16	0.93	3.32	0	CHEMBL4812531	Inhibition of NS2B-NS3 protease in DENV2proHeLa system assessed as inhibition of luciferase signal incubated for 24 hrs by luciferase reporter gene assay	B	BAO_0000219	cell-based format	dengue virus type 2	None	None	HeLa	None				CHEMBL5980	Dengue virus type 2 NS3 protein	Dengue virus type 2 (strain Thailand/16681/1984) (DENV-2)	SINGLE PROTEIN	CHEMBL4811254	1	Scientific Literature	J Med Chem	2021	None	TIME = 24.0 hr	INHIBITOR		29
CHEMBL1471595		None	390.86	0	4.3	SID24841420	CCC(C)/C=C(C)/C=C/C1=CC2=C(Cl)C(=O)C(C)(OC(C)=O)C(=O)C2=CO1	IC50		38010	nM			active	UO_0000065					0	CHEMBL1794550	PUBCHEM_BIOASSAY: Primary and Confirmatory Screening for Flavivirus Genomic Capping Enzyme Inhibition. (Class of assay: confirmatory) [Related pubchem assays (depositor defined):AID588708
CHEMBL1345754		None	418.83	0	4.69	SID26670922	CCCCC1(C)OC(=O)C(=Cc2ccc(-c3ccc(Cl)c(C(=O)O)c3)o2)C(=O)O1	IC50		13960	nM			active	UO_0000065					0	CHEMBL1794550	PUBCHEM_BIOASSAY: Primary and Confirmatory Screening for Flavivirus Genomic Capping Enzyme Inhibition. (Class of assay: confirmatory) [Related pubchem assays (depositor defined):AID588708
CHEMBL1598843		None	355.37	0	4.12	SID14738610	CCOc1cc(/C=C2/C(=O)ON=C2C)ccc1OCc1ccccc1F	IC50		41460	nM			active	UO_0000065					0	CHEMBL1794550	PUBCHEM_BIOASSAY: Primary and Confirmatory Screening for Flavivirus Genomic Capping Enzyme Inhibition. (Class of assay: confirmatory) [Related pubchem assays (depositor defined):AID588708
CHEMBL1699845		None	284.7	0	3.6	SID89852624	O=C1C(Cl)=C(Oc2ccccc2)C(=O)c2ccccc21	IC50		4630	nM			active	UO_0000065					0	CHEMBL1794550	PUBCHEM_BIOASSAY: Primary and Confirmatory Screening for Flavivirus Genomic Capping Enzyme Inhibition. (Class of assay: confirmatory) [Related pubchem assays (depositor defined):AID588708
CHEMBL1410249		None	444.49	1	1.31	SID17401670	O=c1nc2n(c(O)c1C(c1ccc(O)cc1)c1c(O)nc3n(c1=O)CCS3)CCS2	IC50		48540	nM			active	UO_0000065					0	CHEMBL1794550	PUBCHEM_BIOASSAY: Primary and Confirmatory Screening for Flavivirus Genomic Capping Enzyme Inhibition. (Class of assay: confirmatory) [Related pubchem assays (depositor defined):AID588708
CHEMBL1439124		None	473.96	0	3.46	SID49721929	CCSc1nnc(NC(=O)c2nc(S(=O)(=O)Cc3ccc(F)cc3)ncc2Cl)s1	IC50		41470	nM			active	UO_0000065					0	CHEMBL1794550	PUBCHEM_BIOASSAY: Primary and Confirmatory Screening for Flavivirus Genomic Capping Enzyme Inhibition. (Class of assay: confirmatory) [Related pubchem assays (depositor defined):AID588708
CHEMBL1451059		None	280.41	0	2.78	SID24837955	CCN(CC)Cc1cc(O)c(CN(CC)CC)cc1O	IC50		28090	nM			active	UO_0000065					0	CHEMBL1794550	PUBCHEM_BIOASSAY: Primary and Confirmatory Screening for Flavivirus Genomic Capping Enzyme Inhibition. (Class of assay: confirmatory) [Related pubchem assays (depositor defined):AID588708
CHEMBL1466466		None	384.37	0	3.53	SID26726397	O=C(O)c1cccc(CN2C(=O)S/C(=C/c3cccc([N+](=O)[O-])c3)C2=O)c1	IC50		83210	nM			active	UO_0000065					0	CHEMBL1794550	PUBCHEM_BIOASSAY: Primary and Confirmatory Screening for Flavivirus Genomic Capping Enzyme Inhibition. (Class of assay: confirmatory) [Related pubchem assays (depositor defined):AID588708
CHEMBL1551702		None	322.32	0	1.9	SID57264487	NC(=O)COc1ccc(/C=C2\C(=O)ON=C2c2ccccc2)cc1	IC50		67740	nM			active	UO_0000065					0	CHEMBL1794550	PUBCHEM_BIOASSAY: Primary and Confirmatory Screening for Flavivirus Genomic Capping Enzyme Inhibition. (Class of assay: confirmatory) [Related pubchem assays (depositor defined):AID588708
CHEMBL1607263		None	417.51	0	4.09	SID24798198	CCc1ccc(S(=O)(=O)Nc2cc(SCC(=O)O)c(O)c3ccccc23)cc1	IC50		9530	nM			active	UO_0000065					0	CHEMBL1794550	PUBCHEM_BIOASSAY: Primary and Confirmatory Screening for Flavivirus Genomic Capping Enzyme Inhibition. (Class of assay: confirmatory) [Related pubchem assays (depositor defined):AID588708
CHEMBL1494912		None	294.31	0	2.16	SID49670835	COc1cccc(/C=C2/C(=O)NN(c3ccccc3)C2=O)c1	IC50		45750	nM			active	UO_0000065					0	CHEMBL1794550	PUBCHEM_BIOASSAY: Primary and Confirmatory Screening for Flavivirus Genomic Capping Enzyme Inhibition. (Class of assay: confirmatory) [Related pubchem assays (depositor defined):AID588708
CHEMBL1337235		None	396.86	0	1.62	SID3716687	CS(=O)(=O)c1ncc(Cl)c(C(=O)Nc2ccc(N3CCOCC3)cc2)n1	IC50	'>'	100000	nM			active	UO_0000065					0	CHEMBL1794550	PUBCHEM_BIOASSAY: Primary and Confirmatory Screening for Flavivirus Genomic Capping Enzyme Inhibition. (Class of assay: confirmatory) [Related pubchem assays (depositor defined):AID588708
CHEMBL1544403		None	407.85	1	5.25	SID22401659	COC(=O)c1c(Cl)c2n3ccccc3c(C)c(-c3ccccc3)c-2c1C(=O)OC	IC50		74490	nM			active	UO_0000065					0	CHEMBL1794550	PUBCHEM_BIOASSAY: Primary and Confirmatory Screening for Flavivirus Genomic Capping Enzyme Inhibition. (Class of assay: confirmatory) [Related pubchem assays (depositor defined):AID588708
CHEMBL4871540		None	476.51	0	3.47	20b	O=C(C[C@H](NC(=O)c1ccccc1)C(=O)Nc1nc2cc(O)c(O)cc2s1)Nc1ccccc1	IC50	'='	9950	nM	5			UO_0000065	10.5	0.2	1.53	3.56	0	CHEMBL4825422	Inhibition of DENV2 NS2B-NS3 protease expressed in Escherichia coli BL21(DE3) using Boc-Gly-Arg-Arg-AMC as substrate by FRET assay	B	BAO_0000019	assay format	dengue virus type 2	None	None	None	None				CHEMBL5980	Dengue virus type 2 NS3 protein	Dengue virus type 2 (strain Thailand/16681/1984) (DENV-2)	SINGLE PROTEIN	CHEMBL4823320	1	Scientific Literature	Bioorg Med Chem	2021	None	Dose = 20.0 microM	INHIBITOR		9.95
CHEMBL1479899		None	310.42	0	3.42	SID4262063	CCc1c(C)sc(NC(=O)OC)c1C(=O)N1CCCCC1	IC50	'>'	100000	nM			active	UO_0000065					0	CHEMBL1794550	PUBCHEM_BIOASSAY: Primary and Confirmatory Screening for Flavivirus Genomic Capping Enzyme Inhibition. (Class of assay: confirmatory) [Related pubchem assays (depositor defined):AID588708
CHEMBL1484839		None	457.49	0	4.58	SID17407042	O=C1Nc2ccc(F)cc2C12Nc1ccccc1-c1nnc(SCc3ccccc3)nc1O2	IC50		46200	nM			active	UO_0000065					0	CHEMBL1794550	PUBCHEM_BIOASSAY: Primary and Confirmatory Screening for Flavivirus Genomic Capping Enzyme Inhibition. (Class of assay: confirmatory) [Related pubchem assays (depositor defined):AID588708
CHEMBL1608853		None	268.22	0	2.44	SID24823589	O=C(O)c1ccc2c(c1)C(=O)/C(=C\c1ccco1)C2=O	IC50		12310	nM			active	UO_0000065					0	CHEMBL1794550	PUBCHEM_BIOASSAY: Primary and Confirmatory Screening for Flavivirus Genomic Capping Enzyme Inhibition. (Class of assay: confirmatory) [Related pubchem assays (depositor defined):AID588708
CHEMBL1492148		None	356.4	0	3.17	SID24788895	Cc1ccc(Sc2ccc(C=C3C(=O)N(C)C(=O)N(C)C3=O)o2)cc1	IC50		14530	nM			active	UO_0000065					0	CHEMBL1794550	PUBCHEM_BIOASSAY: Primary and Confirmatory Screening for Flavivirus Genomic Capping Enzyme Inhibition. (Class of assay: confirmatory) [Related pubchem assays (depositor defined):AID588708
CHEMBL1368160		None	507.34	2	5.28	SID26725729	COc1cc(/C=C(/C#N)C(=O)Nc2ccccc2)c(Br)cc1OCc1ccc(C(=O)O)cc1	IC50		66580	nM			active	UO_0000065					0	CHEMBL1794550	PUBCHEM_BIOASSAY: Primary and Confirmatory Screening for Flavivirus Genomic Capping Enzyme Inhibition. (Class of assay: confirmatory) [Related pubchem assays (depositor defined):AID588708
CHEMBL1715126		None	296.41	0	4.64	SID89852930	Cc1cc(O)c(C(C)C)cc1N=Cc1ccc(N(C)C)cc1	IC50	'>'	100000	nM			active	UO_0000065					0	CHEMBL1794550	PUBCHEM_BIOASSAY: Primary and Confirmatory Screening for Flavivirus Genomic Capping Enzyme Inhibition. (Class of assay: confirmatory) [Related pubchem assays (depositor defined):AID588708
CHEMBL1493697		None	442.52	0	1.91	SID22415435	Cc1ccc(C(c2c(O)n3c(nc2=O)SCC3)c2c(O)n3c(nc2=O)SCC3)cc1	IC50		84200	nM			active	UO_0000065					0	CHEMBL1794550	PUBCHEM_BIOASSAY: Primary and Confirmatory Screening for Flavivirus Genomic Capping Enzyme Inhibition. (Class of assay: confirmatory) [Related pubchem assays (depositor defined):AID588708
CHEMBL4871225		None	607.63	2	6.87	3b	COc1cccc(Cn2c3ccc(-c4cccc(-c5noc(=O)[nH]5)c4)cc3c3cc(-c4cccc(-c5noc(=O)[nH]5)c4)ccc32)c1	IC50	'='	121000	nM		Outside typical range		UO_0000065					0	CHEMBL4843380	Inhibition of DENV2 NS2B-NS3 protease	B	BAO_0000357	single protein format	dengue virus type 2	None	None	None	None				CHEMBL5980	Dengue virus type 2 NS3 protein	Dengue virus type 2 (strain Thailand/16681/1984) (DENV-2)	SINGLE PROTEIN	CHEMBL4842342	1	Scientific Literature	Eur J Med Chem	2021	None		INHIBITOR		121
CHEMBL4854249		None	604.51	2	7.13	32a; SP-471P	N/C(=N\O)c1cccc(-c2ccc3c(c2)c2cc(-c4cccc(/C(N)=N/O)c4)ccc2n3Cc2cccc(Br)c2)c1	IC50	'='	18000	nM	4.75			UO_0000065	7.85	0.16	-2.39	3.88	0	CHEMBL4843384	Inhibition of NS2B-NS3 protease in DENV2 EDEN2 infected in human Huh-7 cells	B	BAO_0000219	cell-based format	dengue virus type 2	None	None	Huh-7	None				CHEMBL5980	Dengue virus type 2 NS3 protein	Dengue virus type 2 (strain Thailand/16681/1984) (DENV-2)	SINGLE PROTEIN	CHEMBL4842342	1	Scientific Literature	Eur J Med Chem	2021	None		INHIBITOR		18
CHEMBL210882	4-HYDROXYPANDURATIN A	None	392.5	1	5.71	6	CC(C)=CC[C@@H]1C(C)=CC[C@@H](c2ccccc2)[C@@H]1C(=O)c1c(O)cc(O)cc1O	Inhibition	'='	90.4	%				UO_0000187					0	CHEMBL861159	Inhibition of dengue2 virus NS2B/NS3 protease activity for Ac-Thr-Arg-Arg-MCA cleavage at 120 ppm	B	BAO_0000357	single protein format	dengue virus type 2	None	None	None	None				CHEMBL5980	Dengue virus type 2 NS3 protein	Dengue virus type 2 (strain Thailand/16681/1984) (DENV-2)	SINGLE PROTEIN	CHEMBL1148500	1	Scientific Literature	Bioorg Med Chem Lett	2006	None				90.4
CHEMBL4876027		None	389.54	0	4.86	7	CC(C)(C)c1ccc(-c2ccc3c(C(=O)NCC4CCNCC4)c[nH]c3c2)cc1	IC50	'='	30400	nM	4.52			UO_0000065	11.6	0.21	-0.34	7.94	0	CHEMBL4844503	Inhibition of Dengue virus 2 NS2B (50 to 95 residues)/NS3 (1 to 182 residues) protease expressed in Escherichia coli BL21 using Bz-Nle-Lys-Lys-Arg-AMC as substrate preincubated for 10 mins by fluorescence-based biochemical assay	B	BAO_0000019	assay format	dengue virus type 2	None	None	None	None				CHEMBL5980	Dengue virus type 2 NS3 protein	Dengue virus type 2 (strain Thailand/16681/1984) (DENV-2)	SINGLE PROTEIN	CHEMBL4842369	1	Scientific Literature	Eur J Med Chem	2021	None	TIME = 0.1667 hr	INHIBITOR		30.4
CHEMBL4540012		None	386.45	0	3.18	4b	COc1ccc(/C=C\c2cc(OC)c(OC)c(OC)c2)cc1NC(=O)[C@H](C)N	Drug metabolism						Metabolite_Notdetected						0	CHEMBL4368264	Prodrug activation assessed as Dengue virus serotype 2 NS2B-NS3 protease expressed in Escherichia coli BL21 lambda (DE3) cells-mediated compound hydrolysis in TRIS buffer at pH 9 at 500 uM incubated for 2 hrs by HPLC-UV analysis	A	BAO_0000219	cell-based format	dengue virus type 2	None	None	None	None				CHEMBL5980	Dengue virus type 2 NS3 protein	Dengue virus type 2 (strain Thailand/16681/1984) (DENV-2)	SINGLE PROTEIN	CHEMBL4364329	1	Scientific Literature	ACS Med Chem Lett	2019	None
CHEMBL4545306		None	802.93	2	2.14	6b	COc1ccc(/C=C\c2cc(OC)c(OC)c(OC)c2)cc1NC(=O)[C@H](C)NC(=O)[C@H](CCCNC(=N)N)NC(=O)[C@H](CCCNC(=N)N)NC(=O)c1ccccc1	Vmax	'='	0.284	microM/s									0	CHEMBL4368269	Substrate activity at Dengue virus serotype 2 NS2B-NS3 protease expressed in Escherichia coli BL21 lambda (DE3) cells assessed as Vmax for compound hydrolysis in TRIS buffer at pH 9 incubated for 10 mins at room temperature by Lineweaver-Burk plot analysis	A	BAO_0000219	cell-based format	dengue virus type 2	None	None	None	None				CHEMBL5980	Dengue virus type 2 NS3 protein	Dengue virus type 2 (strain Thailand/16681/1984) (DENV-2)	SINGLE PROTEIN	CHEMBL4364329	1	Scientific Literature	ACS Med Chem Lett	2019	None				0.284
CHEMBL4470751		None	760.89	2	2.62	6f	COc1ccc(/C=C\c2cc(OC)c(OC)c(OC)c2)cc1NC(=O)CNC(=O)[C@H](CCCNC(=N)N)NC(=O)[C@H](CCCCN)NC(=O)c1ccccc1	Vmax	'='	0.0357	microM/s									0	CHEMBL4368269	Substrate activity at Dengue virus serotype 2 NS2B-NS3 protease expressed in Escherichia coli BL21 lambda (DE3) cells assessed as Vmax for compound hydrolysis in TRIS buffer at pH 9 incubated for 10 mins at room temperature by Lineweaver-Burk plot analysis	A	BAO_0000219	cell-based format	dengue virus type 2	None	None	None	None				CHEMBL5980	Dengue virus type 2 NS3 protein	Dengue virus type 2 (strain Thailand/16681/1984) (DENV-2)	SINGLE PROTEIN	CHEMBL4364329	1	Scientific Literature	ACS Med Chem Lett	2019	None				0.0357
CHEMBL4465859		None	845.96	3	0.87	6d	COc1ccc(/C=C\c2cc(OC)c(OC)c(OC)c2)cc1NC(=O)CNC(=O)CNC(=O)[C@H](CCCNC(=N)N)NC(=O)[C@H](CCCNC(=N)N)NC(=O)c1ccccc1	Kcat	'='	0.0782	/s									0	CHEMBL4368270	Substrate activity at Dengue virus serotype 2 NS2B-NS3 protease expressed in Escherichia coli BL21 lambda (DE3) cells assessed as Kcat for compound hydrolysis in TRIS buffer at pH 9 incubated for 10 mins at room temperature by Lineweaver-Burk plot analysis	A	BAO_0000219	cell-based format	dengue virus type 2	None	None	None	None				CHEMBL5980	Dengue virus type 2 NS3 protein	Dengue virus type 2 (strain Thailand/16681/1984) (DENV-2)	SINGLE PROTEIN	CHEMBL4364329	1	Scientific Literature	ACS Med Chem Lett	2019	None				0.0782
CHEMBL4465859		None	845.96	3	0.87	6d	COc1ccc(/C=C\c2cc(OC)c(OC)c(OC)c2)cc1NC(=O)CNC(=O)CNC(=O)[C@H](CCCNC(=N)N)NC(=O)[C@H](CCCNC(=N)N)NC(=O)c1ccccc1	Vmax	'='	0.0782	microM/s									0	CHEMBL4368269	Substrate activity at Dengue virus serotype 2 NS2B-NS3 protease expressed in Escherichia coli BL21 lambda (DE3) cells assessed as Vmax for compound hydrolysis in TRIS buffer at pH 9 incubated for 10 mins at room temperature by Lineweaver-Burk plot analysis	A	BAO_0000219	cell-based format	dengue virus type 2	None	None	None	None				CHEMBL5980	Dengue virus type 2 NS3 protein	Dengue virus type 2 (strain Thailand/16681/1984) (DENV-2)	SINGLE PROTEIN	CHEMBL4364329	1	Scientific Literature	ACS Med Chem Lett	2019	None				0.0782
CHEMBL1471665		None	494.53	1	5.39	SID47201142	O=C(O)c1ccccc1-c1ccc(C=C2C(=O)N(c3ccccc3)C(=S)N(c3ccccc3)C2=O)o1	IC50		12350	nM			active	UO_0000065					0	CHEMBL1794550	PUBCHEM_BIOASSAY: Primary and Confirmatory Screening for Flavivirus Genomic Capping Enzyme Inhibition. (Class of assay: confirmatory) [Related pubchem assays (depositor defined):AID588708
CHEMBL1570587		None	415.23	0	2.9	SID49667970	O=C1C(Cl)=C(NC(=O)c2ccccc2)C(=O)C(Cl)=C1NC(=O)c1ccccc1	IC50		3530	nM			active	UO_0000065					0	CHEMBL1794550	PUBCHEM_BIOASSAY: Primary and Confirmatory Screening for Flavivirus Genomic Capping Enzyme Inhibition. (Class of assay: confirmatory) [Related pubchem assays (depositor defined):AID588708
CHEMBL1715210		None	417.46	0	2.56	SID93576976	CCCCCC(=O)Nc1cc(S(=O)(=O)O)cc2cc(S(=O)(=O)O)cc(O)c12	IC50		29950	nM			active	UO_0000065					0	CHEMBL1794550	PUBCHEM_BIOASSAY: Primary and Confirmatory Screening for Flavivirus Genomic Capping Enzyme Inhibition. (Class of assay: confirmatory) [Related pubchem assays (depositor defined):AID588708
CHEMBL1486234		None	429.47	0	4.79	SID24789539	CC1(C)CC(=O)C(C(C2=C(O)CC(C)(C)CC2=O)c2ccc(O)c([N+](=O)[O-])c2)=C(O)C1	IC50		9490	nM			active	UO_0000065					0	CHEMBL1794550	PUBCHEM_BIOASSAY: Primary and Confirmatory Screening for Flavivirus Genomic Capping Enzyme Inhibition. (Class of assay: confirmatory) [Related pubchem assays (depositor defined):AID588708
CHEMBL210882	4-HYDROXYPANDURATIN A	None	392.5	1	5.71	6	CC(C)=CC[C@@H]1C(C)=CC[C@@H](c2ccccc2)[C@@H]1C(=O)c1c(O)cc(O)cc1O	Inhibition	'='	96	%				UO_0000187					0	CHEMBL861156	Inhibition of dengue2 virus NS2B/NS3 protease activity for Boc-Gly-Arg-Arg-MCA cleavage at 160 ppm	B	BAO_0000357	single protein format	dengue virus type 2	None	None	None	None				CHEMBL5980	Dengue virus type 2 NS3 protein	Dengue virus type 2 (strain Thailand/16681/1984) (DENV-2)	SINGLE PROTEIN	CHEMBL1148500	1	Scientific Literature	Bioorg Med Chem Lett	2006	None				96
CHEMBL1507776		None	390.4	0	3.21	SID49645783	C#CCOc1ccc(/C=C2/C(=O)N(c3cccc(C(=O)O)c3)N=C2C)cc1OC	IC50		8420	nM			active	UO_0000065					0	CHEMBL1794550	PUBCHEM_BIOASSAY: Primary and Confirmatory Screening for Flavivirus Genomic Capping Enzyme Inhibition. (Class of assay: confirmatory) [Related pubchem assays (depositor defined):AID588708
CHEMBL1317919		None	437.93	0	3.08	SID49721832	CCc1nnc(NC(=O)c2nc(S(=O)(=O)Cc3cccc(C)c3)ncc2Cl)s1	IC50	'>'	100000	nM			active	UO_0000065					0	CHEMBL1794550	PUBCHEM_BIOASSAY: Primary and Confirmatory Screening for Flavivirus Genomic Capping Enzyme Inhibition. (Class of assay: confirmatory) [Related pubchem assays (depositor defined):AID588708
CHEMBL1461619		None	446.37	0	3.04	SID26671487	O=C1NC(=O)N(c2ccc3c(c2)OCO3)C(=O)/C1=C\c1ccc(-c2ccccc2C(=O)O)o1	IC50	'>'	100000	nM			active	UO_0000065					0	CHEMBL1794550	PUBCHEM_BIOASSAY: Primary and Confirmatory Screening for Flavivirus Genomic Capping Enzyme Inhibition. (Class of assay: confirmatory) [Related pubchem assays (depositor defined):AID588708
CHEMBL1583264		None	354.84	0	2.85	SID24822324	CC(=O)N(C(C)=O)N1C(=O)/C(=C/c2ccc(Cl)cc2)SC1=S	IC50		23480	nM			active	UO_0000065					0	CHEMBL1794550	PUBCHEM_BIOASSAY: Primary and Confirmatory Screening for Flavivirus Genomic Capping Enzyme Inhibition. (Class of assay: confirmatory) [Related pubchem assays (depositor defined):AID588708
CHEMBL175434		None	328.35	0	1.55	SID47202339	NS(=O)(=O)c1ccc(NC2=CC(=O)C(=O)c3ccccc32)cc1	IC50		39000	nM			active	UO_0000065					0	CHEMBL1794550	PUBCHEM_BIOASSAY: Primary and Confirmatory Screening for Flavivirus Genomic Capping Enzyme Inhibition. (Class of assay: confirmatory) [Related pubchem assays (depositor defined):AID588708
CHEMBL3144970		None	445.94	1	5.05	SID17507601	Cc1[nH]n(-c2ncc(-c3ccccc3)s2)c(=O)c1C(c1ccc(Cl)cc1)C(C#N)C#N	IC50		31920	nM			active	UO_0000065					0	CHEMBL1794550	PUBCHEM_BIOASSAY: Primary and Confirmatory Screening for Flavivirus Genomic Capping Enzyme Inhibition. (Class of assay: confirmatory) [Related pubchem assays (depositor defined):AID588708
CHEMBL1522210		None	505.32	2	5.69	SID47202252	O=C(O)c1[nH]c2ccccc2c1C(c1cc(Br)ccc1O)c1c(C(=O)O)[nH]c2ccccc12	IC50		15980	nM			active	UO_0000065					0	CHEMBL1794550	PUBCHEM_BIOASSAY: Primary and Confirmatory Screening for Flavivirus Genomic Capping Enzyme Inhibition. (Class of assay: confirmatory) [Related pubchem assays (depositor defined):AID588708
CHEMBL1534470		None	270.24	0	3.32	SID24823069	O=Cc1cc(N=Nc2cccc(C(=O)O)c2)ccc1O	IC50		99550	nM			active	UO_0000065					0	CHEMBL1794550	PUBCHEM_BIOASSAY: Primary and Confirmatory Screening for Flavivirus Genomic Capping Enzyme Inhibition. (Class of assay: confirmatory) [Related pubchem assays (depositor defined):AID588708
CHEMBL1890959		None	562.58	1	4.42	SID57266928	Cc1noc(NS(=O)(=O)c2ccc(NC(=O)c3ccccc3NS(=O)(=O)c3ccc(F)c(F)c3)cc2)c1C	IC50		33160	nM			active	UO_0000065					0	CHEMBL1794550	PUBCHEM_BIOASSAY: Primary and Confirmatory Screening for Flavivirus Genomic Capping Enzyme Inhibition. (Class of assay: confirmatory) [Related pubchem assays (depositor defined):AID588708
CHEMBL1437954		None	429.52	0	4.56	SID844852	CCOc1ccc2nc(N3CCCN(C(=O)Nc4ccccc4C)CC3)c(C#N)cc2c1	IC50		38740	nM			active	UO_0000065					0	CHEMBL1794550	PUBCHEM_BIOASSAY: Primary and Confirmatory Screening for Flavivirus Genomic Capping Enzyme Inhibition. (Class of assay: confirmatory) [Related pubchem assays (depositor defined):AID588708
CHEMBL1599120		None	453.4	1	5.37	SID17431687	CC1(C)CC(=O)C(C(C2=C(O)CC(C)(C)CC2=O)c2ccc(Br)s2)C(=O)C1	IC50		21480	nM			active	UO_0000065					0	CHEMBL1794550	PUBCHEM_BIOASSAY: Primary and Confirmatory Screening for Flavivirus Genomic Capping Enzyme Inhibition. (Class of assay: confirmatory) [Related pubchem assays (depositor defined):AID588708
CHEMBL1464715		None	278.36	0	2.35	SID26731813	CSC1=C(C#N)C(=O)NC(c2ccccc2O)S1	IC50		45160	nM			active	UO_0000065					0	CHEMBL1794550	PUBCHEM_BIOASSAY: Primary and Confirmatory Screening for Flavivirus Genomic Capping Enzyme Inhibition. (Class of assay: confirmatory) [Related pubchem assays (depositor defined):AID588708
CHEMBL1425600		None	458.47	1	5.3	SID49825037	CCCOc1cccc(C2C(C(=O)c3cc4ccccc4o3)=C(O)C(=O)N2c2cc(C)on2)c1	IC50		32590	nM			active	UO_0000065					0	CHEMBL1794550	PUBCHEM_BIOASSAY: Primary and Confirmatory Screening for Flavivirus Genomic Capping Enzyme Inhibition. (Class of assay: confirmatory) [Related pubchem assays (depositor defined):AID588708
CHEMBL1324181		None	449.47	0	2.56	SID14720588	COc1cc(/C=C2\SC(NS(=O)(=O)c3ccccc3)=NC2=O)c([N+](=O)[O-])cc1OC	IC50		43380	nM			active	UO_0000065					0	CHEMBL1794550	PUBCHEM_BIOASSAY: Primary and Confirmatory Screening for Flavivirus Genomic Capping Enzyme Inhibition. (Class of assay: confirmatory) [Related pubchem assays (depositor defined):AID588708
CHEMBL1359070		None	320.33	0	0.58	SID24813905	CN(C)c1ccc(C=C2C(=O)NC(=S)NC2=O)cc1[N+](=O)[O-]	IC50		12820	nM			active	UO_0000065					0	CHEMBL1794550	PUBCHEM_BIOASSAY: Primary and Confirmatory Screening for Flavivirus Genomic Capping Enzyme Inhibition. (Class of assay: confirmatory) [Related pubchem assays (depositor defined):AID588708
CHEMBL1555752		None	504.01	1	4.83	SID26664026	CCN(CC)C(=O)c1ccc2c(c1)C1C(Cl)C(Sc3ccccc3[N+](=O)[O-])CC1C(C(=O)O)N2	IC50		59050	nM			active	UO_0000065					0	CHEMBL1794550	PUBCHEM_BIOASSAY: Primary and Confirmatory Screening for Flavivirus Genomic Capping Enzyme Inhibition. (Class of assay: confirmatory) [Related pubchem assays (depositor defined):AID588708
CHEMBL3145109		None	481.51	0	4.35	SID17511497	Cc1[nH]n(-c2ccccc2)c(=O)c1C(c1cccc([N+](=O)[O-])c1)c1c(C)[nH]n(-c2ccccc2)c1=O	IC50		52870	nM			active	UO_0000065					0	CHEMBL1794550	PUBCHEM_BIOASSAY: Primary and Confirmatory Screening for Flavivirus Genomic Capping Enzyme Inhibition. (Class of assay: confirmatory) [Related pubchem assays (depositor defined):AID588708
CHEMBL1308404		None	306.67	0	3.23	SID49647767	O=[N+]([O-])c1c(Nc2ccc(O)cc2)cc(Cl)c2nonc12	IC50		10420	nM			active	UO_0000065					0	CHEMBL1794550	PUBCHEM_BIOASSAY: Primary and Confirmatory Screening for Flavivirus Genomic Capping Enzyme Inhibition. (Class of assay: confirmatory) [Related pubchem assays (depositor defined):AID588708
CHEMBL4528306		None	507.01	0	3.09	ZD-3; DGW-140	CSCC[C@H](N)C(=O)Oc1ccc([C@H]2N(c3ccc([N+](=O)[O-])cc3)C(=O)[C@@H]3CCCN32)cc1.Cl	Inhibition			%			Not Active	UO_0000187					0	CHEMBL4396645	Inhibition of Dengue virus 2 NS2B-NS3 protease	B	BAO_0000357	single protein format	dengue virus type 2	None	None	None	None				CHEMBL5980	Dengue virus type 2 NS3 protein	Dengue virus type 2 (strain Thailand/16681/1984) (DENV-2)	SINGLE PROTEIN	CHEMBL4393731	1	Scientific Literature	Bioorg Med Chem	2019	None
CHEMBL1565810		None	396.54	0	3.15	SID26725891	Cc1ccc(S(=O)(=O)NN2C(=O)/C(=C/c3cccs3)SC2=S)cc1	IC50		35260	nM			active	UO_0000065					0	CHEMBL1794550	PUBCHEM_BIOASSAY: Primary and Confirmatory Screening for Flavivirus Genomic Capping Enzyme Inhibition. (Class of assay: confirmatory) [Related pubchem assays (depositor defined):AID588708
CHEMBL1494242		None	435.46	0	3.46	SID26726169	COc1cc(/C=C2/C(=N)N3C(c4ccccc4)=CSC3=NC2=O)ccc1OCC(=O)O	IC50	'>'	100000	nM			active	UO_0000065					0	CHEMBL1794550	PUBCHEM_BIOASSAY: Primary and Confirmatory Screening for Flavivirus Genomic Capping Enzyme Inhibition. (Class of assay: confirmatory) [Related pubchem assays (depositor defined):AID588708
CHEMBL1543152		None	326.28	0	2.37	SID24824451	O=C1NC(=O)C(=Cc2ccccc2Oc2ccc(F)cc2)C(=O)N1	IC50		37540	nM			active	UO_0000065					0	CHEMBL1794550	PUBCHEM_BIOASSAY: Primary and Confirmatory Screening for Flavivirus Genomic Capping Enzyme Inhibition. (Class of assay: confirmatory) [Related pubchem assays (depositor defined):AID588708
CHEMBL1698859		None	324.38	1	5.28	SID89852444	O=C1C(O)=CC(=C(c2ccccc2)c2ccccc2)c2ccccc21	IC50	'>'	100000	nM			active	UO_0000065					0	CHEMBL1794550	PUBCHEM_BIOASSAY: Primary and Confirmatory Screening for Flavivirus Genomic Capping Enzyme Inhibition. (Class of assay: confirmatory) [Related pubchem assays (depositor defined):AID588708
CHEMBL1359054		None	374.35	0	3.11	SID49679658	O=C1NN(c2ccccc2)C(=O)/C1=C/c1ccc(-c2cccc(C(=O)O)c2)o1	IC50		30610	nM			active	UO_0000065					0	CHEMBL1794550	PUBCHEM_BIOASSAY: Primary and Confirmatory Screening for Flavivirus Genomic Capping Enzyme Inhibition. (Class of assay: confirmatory) [Related pubchem assays (depositor defined):AID588708
CHEMBL1865058		None	367.43	0	3.13	SID99356339	CCCCCCCC1=NN(c2ccc(S(=O)(=O)O)cc2)C(=O)C1N=O	IC50		27400	nM			active	UO_0000065					0	CHEMBL1794550	PUBCHEM_BIOASSAY: Primary and Confirmatory Screening for Flavivirus Genomic Capping Enzyme Inhibition. (Class of assay: confirmatory) [Related pubchem assays (depositor defined):AID588708
CHEMBL1598944		None	509.52	1	3.77	SID17513557	COc1ccc(/C=C2\C(=O)NC(=O)N(c3ccc(C)c(C)c3)C2=O)cc1CN1C(=O)c2ccccc2C1=O	IC50		99510	nM			active	UO_0000065					0	CHEMBL1794550	PUBCHEM_BIOASSAY: Primary and Confirmatory Screening for Flavivirus Genomic Capping Enzyme Inhibition. (Class of assay: confirmatory) [Related pubchem assays (depositor defined):AID588708
CHEMBL4469131		None	552.68	2	0.35	17	CN(C(=O)[C@H](CCCCN)NC(=O)[C@H](CCCNC(=N)N)NC(=O)c1ccccc1)[C@@H](C(N)=O)c1ccccc1	IC50						Not Determined						0	CHEMBL4390123	Inhibition of Dengue virus serotype 2 NS2B-NS3 protease preincubated with protein for 15 mins followed by Abz-Nle-Lys-Arg-Arg-Ser-3-(NO2)Tyr substrate addition and measured by continuous fluorometric analysis	B	BAO_0000357	single protein format	dengue virus type 2	None	None	None	None				CHEMBL5980	Dengue virus type 2 NS3 protein	Dengue virus type 2 (strain Thailand/16681/1984) (DENV-2)	SINGLE PROTEIN	CHEMBL4387750	1	Scientific Literature	Bioorg Med Chem Lett	2019	None
CHEMBL199817		None	604.75	2	-0.81	6	CCCC[C@H](NC(=O)c1ccccc1)C(=O)N[C@@H](CCCCN)C(=O)N[C@H](C(=O)N[C@H](C=O)CCCN=C(N)N)[C@@H](C)O	Ki	'>'	500000	nM		Outside typical range		UO_0000065					0	CHEMBL862736	Inhibitory activity against CF40.NS3pro from Dengue virus type 2	B	BAO_0000357	single protein format	dengue virus type 2	None	None	None	None				CHEMBL5980	Dengue virus type 2 NS3 protein	Dengue virus type 2 (strain Thailand/16681/1984) (DENV-2)	SINGLE PROTEIN	CHEMBL1147780	1	Scientific Literature	Bioorg Med Chem Lett	2006	None				500
CHEMBL200474		None	675.84	2	-0.83	2	CCCC[C@H](NC(=O)c1ccccc1)C(=O)N[C@@H](CCCCN)C(=O)N[C@@H](CCCNC(=N)N)C(=O)N[C@@H](CCCNC(=N)N)C(=O)O	Ki	'>'	500000	nM		Outside typical range		UO_0000065					0	CHEMBL862736	Inhibitory activity against CF40.NS3pro from Dengue virus type 2	B	BAO_0000357	single protein format	dengue virus type 2	None	None	None	None				CHEMBL5980	Dengue virus type 2 NS3 protein	Dengue virus type 2 (strain Thailand/16681/1984) (DENV-2)	SINGLE PROTEIN	CHEMBL1147780	1	Scientific Literature	Bioorg Med Chem Lett	2006	None				500
CHEMBL197766		None	418.5	1	-1	22	N=C(N)NCCC[C@@H](C=O)NC(=O)[C@H](CCCNC(=N)N)NC(=O)c1ccccc1	Ki	'='	12000	nM	4.92			UO_0000065	11.76	0.22	5.92	2.47	0	CHEMBL863929	Inhibitory activity against dengue 2 NS3 protease fused via a linker to region of NS2B	B	BAO_0000357	single protein format	Dengue virus	None	None	None	None				CHEMBL5980	Dengue virus type 2 NS3 protein	Dengue virus type 2 (strain Thailand/16681/1984) (DENV-2)	SINGLE PROTEIN	CHEMBL1147782	1	Scientific Literature	Bioorg Med Chem Lett	2006	None				12
CHEMBL4442641		None	592.67	2	1.47	(S)-20	N=C(N)NCCC[C@H](N[C@@H](c1ccccc1)C(F)(F)F)C(=O)N[C@@H](CCCCN)C(=O)N[C@@H](C(N)=O)c1ccccc1	Inhibition	'='	32.1	%				UO_0000187					0	CHEMBL4390122	Inhibition of Dengue virus serotype 2 NS2B-NS3 protease at 50 uM preincubated with protein for 15 mins followed by Abz-Nle-Lys-Arg-Arg-Ser-3-(NO2)Tyr substrate addition and measured by continuous fluorometric analysis relative to control	B	BAO_0000357	single protein format	dengue virus type 2	None	None	None	None				CHEMBL5980	Dengue virus type 2 NS3 protein	Dengue virus type 2 (strain Thailand/16681/1984) (DENV-2)	SINGLE PROTEIN	CHEMBL4387750	1	Scientific Literature	Bioorg Med Chem Lett	2019	None				32.1
CHEMBL3335494		None	538.65	2	0	MB-13	N=C(N)NCCC[C@H](NC(=O)c1ccccc1)C(=O)N[C@@H](CCCCN)C(=O)N[C@H](C(N)=O)c1ccccc1	Inhibition	'='	95	%				UO_0000187					0	CHEMBL4390122	Inhibition of Dengue virus serotype 2 NS2B-NS3 protease at 50 uM preincubated with protein for 15 mins followed by Abz-Nle-Lys-Arg-Arg-Ser-3-(NO2)Tyr substrate addition and measured by continuous fluorometric analysis relative to control	B	BAO_0000357	single protein format	dengue virus type 2	None	None	None	None				CHEMBL5980	Dengue virus type 2 NS3 protein	Dengue virus type 2 (strain Thailand/16681/1984) (DENV-2)	SINGLE PROTEIN	CHEMBL4387750	1	Scientific Literature	Bioorg Med Chem Lett	2019	None				95
CHEMBL4469492		None	552.68	2	0.39	24	N=C(N)NCCC[C@H](NC(=O)c1ccccc1)C(=O)N[C@@H](CCCCN)CC(=O)N[C@@H](C(N)=O)c1ccccc1	Inhibition	'='	31.8	%				UO_0000187					0	CHEMBL4390122	Inhibition of Dengue virus serotype 2 NS2B-NS3 protease at 50 uM preincubated with protein for 15 mins followed by Abz-Nle-Lys-Arg-Arg-Ser-3-(NO2)Tyr substrate addition and measured by continuous fluorometric analysis relative to control	B	BAO_0000357	single protein format	dengue virus type 2	None	None	None	None				CHEMBL5980	Dengue virus type 2 NS3 protein	Dengue virus type 2 (strain Thailand/16681/1984) (DENV-2)	SINGLE PROTEIN	CHEMBL4387750	1	Scientific Literature	Bioorg Med Chem Lett	2019	None				31.8
CHEMBL4545026		None	658.8	2	1.93	29	CN(C(=O)c1ccccc1)[C@@H](CCCNC(=N)N)C(=O)N[C@@H](CCCCN)C(=O)N[C@@H](C(N)=O)c1ccc(OCc2ccccc2)cc1	Inhibition	'='	97.8	%				UO_0000187					0	CHEMBL4390122	Inhibition of Dengue virus serotype 2 NS2B-NS3 protease at 50 uM preincubated with protein for 15 mins followed by Abz-Nle-Lys-Arg-Arg-Ser-3-(NO2)Tyr substrate addition and measured by continuous fluorometric analysis relative to control	B	BAO_0000357	single protein format	dengue virus type 2	None	None	None	None				CHEMBL5980	Dengue virus type 2 NS3 protein	Dengue virus type 2 (strain Thailand/16681/1984) (DENV-2)	SINGLE PROTEIN	CHEMBL4387750	1	Scientific Literature	Bioorg Med Chem Lett	2019	None				97.8
CHEMBL4468720		None	592.67	2	1.47	(R)-20	N=C(N)NCCC[C@H](N[C@H](c1ccccc1)C(F)(F)F)C(=O)N[C@@H](CCCCN)C(=O)N[C@@H](C(N)=O)c1ccccc1	IC50						Not Determined						0	CHEMBL4390123	Inhibition of Dengue virus serotype 2 NS2B-NS3 protease preincubated with protein for 15 mins followed by Abz-Nle-Lys-Arg-Arg-Ser-3-(NO2)Tyr substrate addition and measured by continuous fluorometric analysis	B	BAO_0000357	single protein format	dengue virus type 2	None	None	None	None				CHEMBL5980	Dengue virus type 2 NS3 protein	Dengue virus type 2 (strain Thailand/16681/1984) (DENV-2)	SINGLE PROTEIN	CHEMBL4387750	1	Scientific Literature	Bioorg Med Chem Lett	2019	None
CHEMBL4437334		None	431.24	0	4.37	32; NSC135618	O=C1C=C/C(=N/Nc2ccc([N+](=O)[O-])cc2Cl)C=C1C(=O)Nc1cccc(Cl)c1	IC50	'='	1800	nM	5.75			UO_0000065	13.32	0.27	1.37	5.05	0	CHEMBL4356013	Inhibition of Dengue virus 2 NS2B (48 to 95 residues)-NS3 (1 to 185 residues) expressed in Escherichia coli BL21 Rosetta (DE3) incubated for 30 mins followed by Abz-RRRRSAG-nTyr substrate addition	B	BAO_0000019	assay format	dengue virus type 2	None	None	None	None				CHEMBL5980	Dengue virus type 2 NS3 protein	Dengue virus type 2 (strain Thailand/16681/1984) (DENV-2)	SINGLE PROTEIN	CHEMBL4354808	1	Scientific Literature	J Med Chem	2020	None				1.8
CHEMBL1589086		None	284.23	0	0.54	SID24788512	O=C1NC(=O)C(=Cc2coc3ccccc3c2=O)C(=O)N1	IC50	'>'	100000	nM			active	UO_0000065					0	CHEMBL1794550	PUBCHEM_BIOASSAY: Primary and Confirmatory Screening for Flavivirus Genomic Capping Enzyme Inhibition. (Class of assay: confirmatory) [Related pubchem assays (depositor defined):AID588708
CHEMBL1716493		None	348.45	0	3.68	SID89854639	Oc1cc(CNCc2ccccc2)c(O)cc1CNCc1ccccc1	IC50		37390	nM			active	UO_0000065					0	CHEMBL1794550	PUBCHEM_BIOASSAY: Primary and Confirmatory Screening for Flavivirus Genomic Capping Enzyme Inhibition. (Class of assay: confirmatory) [Related pubchem assays (depositor defined):AID588708
CHEMBL1503793		None	418.45	0	2.91	SID49822507	CC(C(=O)Nc1ccc(C(=O)O)c(O)c1)N1C(=O)/C(=C\c2ccco2)SC1=S	IC50		79430	nM			active	UO_0000065					0	CHEMBL1794550	PUBCHEM_BIOASSAY: Primary and Confirmatory Screening for Flavivirus Genomic Capping Enzyme Inhibition. (Class of assay: confirmatory) [Related pubchem assays (depositor defined):AID588708
CHEMBL1345999		None	400.77	0	2.37	SID24788239	O=C1NC(=O)C(=Cc2cc(Cl)ccc2OCc2ccc(C(=O)O)cc2)C(=O)N1	IC50		20700	nM			active	UO_0000065					0	CHEMBL1794550	PUBCHEM_BIOASSAY: Primary and Confirmatory Screening for Flavivirus Genomic Capping Enzyme Inhibition. (Class of assay: confirmatory) [Related pubchem assays (depositor defined):AID588708
CHEMBL1598985		None	423.91	0	2.77	SID49721930	CCc1nnc(NC(=O)c2nc(S(=O)(=O)Cc3ccccc3)ncc2Cl)s1	IC50	'>'	100000	nM			active	UO_0000065					0	CHEMBL1794550	PUBCHEM_BIOASSAY: Primary and Confirmatory Screening for Flavivirus Genomic Capping Enzyme Inhibition. (Class of assay: confirmatory) [Related pubchem assays (depositor defined):AID588708
CHEMBL1370025		None	434.52	0	2.79	SID49670966	Cc1ccc(S(=O)(=O)NN2C(=O)/C(=C/c3ccc(C(=O)O)cc3)SC2=S)cc1	IC50		64920	nM			active	UO_0000065					0	CHEMBL1794550	PUBCHEM_BIOASSAY: Primary and Confirmatory Screening for Flavivirus Genomic Capping Enzyme Inhibition. (Class of assay: confirmatory) [Related pubchem assays (depositor defined):AID588708
CHEMBL3192179		None	449.49	0	0.91	SID22410067	O=C(CCc1ccc(S(=O)(=O)N2CCOCC2)cc1)N/N=C/c1ccc(O)c(O)c1O	IC50		51270	nM			active	UO_0000065					0	CHEMBL1794550	PUBCHEM_BIOASSAY: Primary and Confirmatory Screening for Flavivirus Genomic Capping Enzyme Inhibition. (Class of assay: confirmatory) [Related pubchem assays (depositor defined):AID588708
CHEMBL1501132		None	378.39	0	3.92	SID24807284	COCCNC(=O)Nc1ccc2nc(-c3ccco3)c(-c3ccco3)nc2c1	IC50		27940	nM			active	UO_0000065					0	CHEMBL1794550	PUBCHEM_BIOASSAY: Primary and Confirmatory Screening for Flavivirus Genomic Capping Enzyme Inhibition. (Class of assay: confirmatory) [Related pubchem assays (depositor defined):AID588708
CHEMBL4853944		None	590.08	2	6.79	84	NC(=O)c1cccc(NC(=O)[C@@H](NC(=O)c2ccc(-c3ccc(Cl)cc3)cc2)c2ccc(OCc3ccccc3)cc2)c1	Ki	'='	6900	nM	5.16			UO_0000065	8.75	0.16	-1.63	4.67	0	CHEMBL4812536	Competitive inhibition of DENV2 NS2B-NS3 protease expressed in Escherichia coli BL21 lambda(DE3) using FRET substrate preincubated with enzyme for 15 mins followed by varying concentrations of substrate addition for 15 mins by Cheng-Prusoff plot analysis	B	BAO_0000019	assay format	dengue virus type 2	None	None	None	None				CHEMBL5980	Dengue virus type 2 NS3 protein	Dengue virus type 2 (strain Thailand/16681/1984) (DENV-2)	SINGLE PROTEIN	CHEMBL4811254	1	Scientific Literature	J Med Chem	2021	None	TIME = 0.5 hr	INHIBITOR		6.9
CHEMBL4869231		None	460.57	1	5.65	5	CCCCCC(=O)N[C@H](C(=O)Nc1ccc(OC)cc1)c1ccc(OCc2ccccc2)cc1	Inhibition	'='	10	%				UO_0000187					0	CHEMBL4812530	Inhibition of NS2B-NS3 protease in DENV2proHeLa system assessed as inhibition of luciferase signal at 12.5 uM incubated for 24 hrs by luciferase reporter gene assay	B	BAO_0000219	cell-based format	dengue virus type 2	None	None	HeLa	None				CHEMBL5980	Dengue virus type 2 NS3 protein	Dengue virus type 2 (strain Thailand/16681/1984) (DENV-2)	SINGLE PROTEIN	CHEMBL4811254	1	Scientific Literature	J Med Chem	2021	None	Dose = 12.5 microM | TIME = 24.0 hr			10
CHEMBL4855771		None	474.6	1	5.33	6	CCCCCC(=O)N[C@H](C(=O)NCc1ccc(OC)cc1)c1ccc(OCc2ccccc2)cc1	Inhibition	'='	35	%				UO_0000187					0	CHEMBL4812530	Inhibition of NS2B-NS3 protease in DENV2proHeLa system assessed as inhibition of luciferase signal at 12.5 uM incubated for 24 hrs by luciferase reporter gene assay	B	BAO_0000219	cell-based format	dengue virus type 2	None	None	HeLa	None				CHEMBL5980	Dengue virus type 2 NS3 protein	Dengue virus type 2 (strain Thailand/16681/1984) (DENV-2)	SINGLE PROTEIN	CHEMBL4811254	1	Scientific Literature	J Med Chem	2021	None	Dose = 12.5 microM | TIME = 24.0 hr			35
CHEMBL4858602		None	473.62	0	4.89	46	CCCCCCN[C@H](C(=O)NCc1ccc(C(N)=O)cc1)c1ccc(OCc2ccccc2)cc1	EC50						Not Determined						0	CHEMBL4812531	Inhibition of NS2B-NS3 protease in DENV2proHeLa system assessed as inhibition of luciferase signal incubated for 24 hrs by luciferase reporter gene assay	B	BAO_0000219	cell-based format	dengue virus type 2	None	None	HeLa	None				CHEMBL5980	Dengue virus type 2 NS3 protein	Dengue virus type 2 (strain Thailand/16681/1984) (DENV-2)	SINGLE PROTEIN	CHEMBL4811254	1	Scientific Literature	J Med Chem	2021	None	TIME = 24.0 hr
CHEMBL4858512		None	571.63	2	6.27	67	NC(=O)c1cccc(NC(=O)[C@@H](NC(=O)c2ccc(Oc3ccccc3)cc2)c2ccc(OCc3ccccc3)cc2)c1	EC50	'='	730	nM	6.14			UO_0000065	10.74	0.19	-0.13	5.12	0	CHEMBL4812531	Inhibition of NS2B-NS3 protease in DENV2proHeLa system assessed as inhibition of luciferase signal incubated for 24 hrs by luciferase reporter gene assay	B	BAO_0000219	cell-based format	dengue virus type 2	None	None	HeLa	None				CHEMBL5980	Dengue virus type 2 NS3 protein	Dengue virus type 2 (strain Thailand/16681/1984) (DENV-2)	SINGLE PROTEIN	CHEMBL4811254	1	Scientific Literature	J Med Chem	2021	None	TIME = 24.0 hr	INHIBITOR		0.73
CHEMBL4847125		None	615.64	2	6	74	NC(=O)c1cccc(NC(=O)[C@@H](NC(=O)c2ccc(Oc3ccc4c(c3)OCO4)cc2)c2ccc(OCc3ccccc3)cc2)c1	EC50	'='	1500	nM	5.82			UO_0000065	9.46	0.17	-0.18	4.21	0	CHEMBL4812531	Inhibition of NS2B-NS3 protease in DENV2proHeLa system assessed as inhibition of luciferase signal incubated for 24 hrs by luciferase reporter gene assay	B	BAO_0000219	cell-based format	dengue virus type 2	None	None	HeLa	None				CHEMBL5980	Dengue virus type 2 NS3 protein	Dengue virus type 2 (strain Thailand/16681/1984) (DENV-2)	SINGLE PROTEIN	CHEMBL4811254	1	Scientific Literature	J Med Chem	2021	None	TIME = 24.0 hr	INHIBITOR		1.5
CHEMBL4877369		None	449.49	0	3.39	12a	O=C(N[C@@H](Cc1ccc(O)cc1)C(=O)Nc1nc2cc(O)c(O)cc2s1)c1ccccc1	Inhibition	'='	63	%				UO_0000187					0	CHEMBL4825421	Inhibition of DENV2 NS2B-NS3 protease expressed in Escherichia coli BL21(DE3) using Boc-Gly-Arg-Arg-AMC as substrate at 20 uM by FRET assay	B	BAO_0000019	assay format	dengue virus type 2	None	None	None	None				CHEMBL5980	Dengue virus type 2 NS3 protein	Dengue virus type 2 (strain Thailand/16681/1984) (DENV-2)	SINGLE PROTEIN	CHEMBL4823320	1	Scientific Literature	Bioorg Med Chem	2021	None	Dose = 20.0 microM	INHIBITOR		63
CHEMBL4871038		None	456.29	0	4.62	28	O=[N+]([O-])c1ccc2nc(NC(=S)Nc3ccc(I)cc3)sc2c1	IC50	'='	11210	nM	4.95			UO_0000065	10.85	0.29	0.33	6.18	0	CHEMBL4825422	Inhibition of DENV2 NS2B-NS3 protease expressed in Escherichia coli BL21(DE3) using Boc-Gly-Arg-Arg-AMC as substrate by FRET assay	B	BAO_0000019	assay format	dengue virus type 2	None	None	None	None				CHEMBL5980	Dengue virus type 2 NS3 protein	Dengue virus type 2 (strain Thailand/16681/1984) (DENV-2)	SINGLE PROTEIN	CHEMBL4823320	1	Scientific Literature	Bioorg Med Chem	2021	None	Dose = 20.0 microM	INHIBITOR		11.21
CHEMBL4859361		None	362.41	0	4.63	25e	O=C(Nc1nc2cc(O)c(O)cc2s1)c1ccc(-c2ccccc2)cc1	IC50	'='	7800	nM	5.11			UO_0000065	14.09	0.27	0.48	6.2	0	CHEMBL4825422	Inhibition of DENV2 NS2B-NS3 protease expressed in Escherichia coli BL21(DE3) using Boc-Gly-Arg-Arg-AMC as substrate by FRET assay	B	BAO_0000019	assay format	dengue virus type 2	None	None	None	None				CHEMBL5980	Dengue virus type 2 NS3 protein	Dengue virus type 2 (strain Thailand/16681/1984) (DENV-2)	SINGLE PROTEIN	CHEMBL4823320	1	Scientific Literature	Bioorg Med Chem	2021	None	Dose = 20.0 microM	INHIBITOR		7.8
CHEMBL4865536		None	269.26	0	3.1	34i	O=C(Nc1ccccc1)c1cc2c(O)cc(O)cc2o1	Inhibition	'='	51	%				UO_0000187					0	CHEMBL4825424	Inhibition of DENV2 NS2B-NS3 protease expressed in Escherichia coli BL21(DE3) using Boc-Gly-Arg-Arg-AMC as substrate at 100 uM by FRET assay	B	BAO_0000019	assay format	dengue virus type 2	None	None	None	None				CHEMBL5980	Dengue virus type 2 NS3 protein	Dengue virus type 2 (strain Thailand/16681/1984) (DENV-2)	SINGLE PROTEIN	CHEMBL4823320	1	Scientific Literature	Bioorg Med Chem	2021	None	Dose = 100.0 microM	INHIBITOR		51
CHEMBL4858378		None	268.27	0	2.97	34l	Nc1cc2cc(C(=O)Nc3ccccc3)oc2cc1O	Inhibition	'='	34	%				UO_0000187					0	CHEMBL4825426	Inhibition of DENV2 NS2B-NS3 protease expressed in Escherichia coli BL21(DE3) using Boc-Gly-Arg-Arg-AMC as substrate at 200 uM by FRET assay	B	BAO_0000019	assay format	dengue virus type 2	None	None	None	None				CHEMBL5980	Dengue virus type 2 NS3 protein	Dengue virus type 2 (strain Thailand/16681/1984) (DENV-2)	SINGLE PROTEIN	CHEMBL4823320	1	Scientific Literature	Bioorg Med Chem	2021	None	Dose = 200.0 microM			34
CHEMBL4867535		None	449.55	0	3.35	8c	CC[C@H](C)[C@H](NS(=O)(=O)c1ccc(C)cc1)C(=O)Nc1nc2cc(O)c(O)cc2s1	Inhibition	'='	33	%				UO_0000187					0	CHEMBL4825421	Inhibition of DENV2 NS2B-NS3 protease expressed in Escherichia coli BL21(DE3) using Boc-Gly-Arg-Arg-AMC as substrate at 20 uM by FRET assay	B	BAO_0000019	assay format	dengue virus type 2	None	None	None	None				CHEMBL5980	Dengue virus type 2 NS3 protein	Dengue virus type 2 (strain Thailand/16681/1984) (DENV-2)	SINGLE PROTEIN	CHEMBL4823320	1	Scientific Literature	Bioorg Med Chem	2021	None	Dose = 20.0 microM			33
CHEMBL4474101		None	566.71	2	0.52	(R)-28	CN(C(=O)c1ccccc1)[C@@H](CCCNC(=N)N)C(=O)N[C@@H](CCCCN)C(=O)N[C@@](C)(C(N)=O)c1ccccc1	IC50	'='	3000	nM	5.52			UO_0000065	9.75	0.18	5	2.64	0	CHEMBL4390123	Inhibition of Dengue virus serotype 2 NS2B-NS3 protease preincubated with protein for 15 mins followed by Abz-Nle-Lys-Arg-Arg-Ser-3-(NO2)Tyr substrate addition and measured by continuous fluorometric analysis	B	BAO_0000357	single protein format	dengue virus type 2	None	None	None	None				CHEMBL5980	Dengue virus type 2 NS3 protein	Dengue virus type 2 (strain Thailand/16681/1984) (DENV-2)	SINGLE PROTEIN	CHEMBL4387750	1	Scientific Literature	Bioorg Med Chem Lett	2019	None				3
CHEMBL199376		None	574.73	2	-0.17	2	CCCC[C@H](NC(=O)c1ccccc1)C(=O)N[C@@H](CCCCN)C(=O)N[C@@H](CCCN=C(N)N)C(=O)N[C@@H](C)C=O	Ki	'='	193000	nM		Outside typical range		UO_0000065					0	CHEMBL863929	Inhibitory activity against dengue 2 NS3 protease fused via a linker to region of NS2B	B	BAO_0000357	single protein format	Dengue virus	None	None	None	None				CHEMBL5980	Dengue virus type 2 NS3 protein	Dengue virus type 2 (strain Thailand/16681/1984) (DENV-2)	SINGLE PROTEIN	CHEMBL1147782	1	Scientific Literature	Bioorg Med Chem Lett	2006	None				193
CHEMBL4447800		None	722.9	2	8.91	14	Cc1ccc2nc(-c3ccc4nc(-c5ccc(NC(=O)c6ccc7nc(-c8ccc(N)cc8)sc7c6)cc5)sc4c3)sc2c1S(=O)(=O)O.N	IC50	'='	500	nM	6.3			UO_0000065	8.93	0.18	-2.61	4.25	0	CHEMBL4431528	Inhibition of Dengue virus 2 NS3 helicase incubated for 2 mins followed by ATP addition	B	BAO_0000357	single protein format	dengue virus type 2	None	None	None	None				CHEMBL5980	Dengue virus type 2 NS3 protein	Dengue virus type 2 (strain Thailand/16681/1984) (DENV-2)	SINGLE PROTEIN	CHEMBL4431301	1	Scientific Literature	J Med Chem	2016	None				0.5
CHEMBL4531266		None	310.34	0	4.28	39	O=C1Cc2ccc(F)cc2C[C@@H]1C1=Cc2ccc(F)cc2CC1	Ki	'='	7000	nM	5.16			UO_0000065	16.61	0.31	0.87	30.2	0	CHEMBL4431548	Mixed noncompetitive inhibition of the Dengue virus 2 NS2B-NS3 protease expressed in Escherichia coli using Boc-GRR-AMC as substrate assessed as enzyme-inhibitor complex after 30 mins by spectrofluorometry	B	BAO_0000019	assay format	dengue virus type 2	None	None	None	None				CHEMBL5980	Dengue virus type 2 NS3 protein	Dengue virus type 2 (strain Thailand/16681/1984) (DENV-2)	SINGLE PROTEIN	CHEMBL4431301	1	Scientific Literature	J Med Chem	2016	None				7
CHEMBL4483351		None	1596.92	None	None	1	CC[C@H](C)[C@@H]1NC(=O)[C@H](CC(N)=O)NC(=O)[C@H](C(C)C)NC(=O)[C@H](CC(C)C)NC(=O)[C@H]([C@@H](C)O)NC(=O)[C@H](CC(N)=O)NC(=O)[C@H](Cc2ccc(OC)cc2)N(C)C(=O)[C@H]([C@@H](C)CC)NC(=O)[C@H](CCCCN)NC(=O)[C@H](Cc2c[nH]c3ccccc23)NC(=O)[C@H](Cc2ccc(O)cc2)NC(=O)CSC[C@@H](C(N)=O)NC1=O	IC50	'>'	10000	nM				UO_0000065					0	CHEMBL4334292	Inhibition of C-terminal His6-tagged linked Dengue virus serotype 2 NS2B-NS3 protease domain expressed in Escherichia coli Bl21(DE3) preincubated for 15 mins followed by Abz-Nle-Lys-Arg-Arg-Ser-3-(NO2)Tyr substrate addition and measured for 15 mins by fluorescence method	B	BAO_0000019	assay format	dengue virus type 2	None	None	None	None				CHEMBL5980	Dengue virus type 2 NS3 protein	Dengue virus type 2 (strain Thailand/16681/1984) (DENV-2)	SINGLE PROTEIN	CHEMBL4330179	1	Scientific Literature	ACS Med Chem Lett	2019	None				10
CHEMBL4538618		None	1621.93	None	None	6	CC[C@H](C)[C@@H]1NC(=O)[C@H](C)NC(=O)[C@@H](Cc2ccc(O)cc2)NC(=O)CSC[C@@H](C(N)=O)NC(=O)[C@H](CC(N)=O)NC(=O)[C@H](CC(C)C)N(C)C(=O)[C@H](Cc2ccc(O)cc2)NC(=O)[C@H](CCCCN)NC(=O)[C@H](CC(N)=O)NC(=O)[C@H](Cc2ccc(O)cc2)NC(=O)[C@H](Cc2ccc(OC)cc2)N(C)C(=O)[C@H]([C@@H](C)CC)NC1=O	IC50	'>'	20000	nM				UO_0000065					0	CHEMBL4334292	Inhibition of C-terminal His6-tagged linked Dengue virus serotype 2 NS2B-NS3 protease domain expressed in Escherichia coli Bl21(DE3) preincubated for 15 mins followed by Abz-Nle-Lys-Arg-Arg-Ser-3-(NO2)Tyr substrate addition and measured for 15 mins by fluorescence method	B	BAO_0000019	assay format	dengue virus type 2	None	None	None	None				CHEMBL5980	Dengue virus type 2 NS3 protein	Dengue virus type 2 (strain Thailand/16681/1984) (DENV-2)	SINGLE PROTEIN	CHEMBL4330179	1	Scientific Literature	ACS Med Chem Lett	2019	None				20
CHEMBL4545306		None	802.93	2	2.14	6b	COc1ccc(/C=C\c2cc(OC)c(OC)c(OC)c2)cc1NC(=O)[C@H](C)NC(=O)[C@H](CCCNC(=N)N)NC(=O)[C@H](CCCNC(=N)N)NC(=O)c1ccccc1	Km	'='	949500	nM				UO_0000065					0	CHEMBL4368268	Substrate activity at Dengue virus serotype 2 NS2B-NS3 protease expressed in Escherichia coli BL21 lambda (DE3) cells assessed as Km for compound hydrolysis in TRIS buffer at pH 9 incubated for 10 mins at room temperature by Lineweaver-Burk plot analysis	A	BAO_0000219	cell-based format	dengue virus type 2	None	None	None	None				CHEMBL5980	Dengue virus type 2 NS3 protein	Dengue virus type 2 (strain Thailand/16681/1984) (DENV-2)	SINGLE PROTEIN	CHEMBL4364329	1	Scientific Literature	ACS Med Chem Lett	2019	None				949.5
CHEMBL4458744		None	788.91	2	1.76	6a	COc1ccc(/C=C\c2cc(OC)c(OC)c(OC)c2)cc1NC(=O)CNC(=O)[C@H](CCCNC(=N)N)NC(=O)[C@H](CCCNC(=N)N)NC(=O)c1ccccc1	Vmax	'='	0.103	microM/s									0	CHEMBL4368269	Substrate activity at Dengue virus serotype 2 NS2B-NS3 protease expressed in Escherichia coli BL21 lambda (DE3) cells assessed as Vmax for compound hydrolysis in TRIS buffer at pH 9 incubated for 10 mins at room temperature by Lineweaver-Burk plot analysis	A	BAO_0000219	cell-based format	dengue virus type 2	None	None	None	None				CHEMBL5980	Dengue virus type 2 NS3 protein	Dengue virus type 2 (strain Thailand/16681/1984) (DENV-2)	SINGLE PROTEIN	CHEMBL4364329	1	Scientific Literature	ACS Med Chem Lett	2019	None				0.103
CHEMBL433993		None	689.86	2	1.54	30	CCCC[C@H](NC(=O)c1ccccc1)C(=O)N[C@@H](CCCCN)C(=O)N[C@@H](CCCN=C(N)N)C(=O)N[C@H](C=O)Cc1c[nH]c2ccccc12	Ki	'='	7500	nM	5.12			UO_0000065	7.43	0.14	3.58	2.14	0	CHEMBL863929	Inhibitory activity against dengue 2 NS3 protease fused via a linker to region of NS2B	B	BAO_0000357	single protein format	Dengue virus	None	None	None	None				CHEMBL5980	Dengue virus type 2 NS3 protein	Dengue virus type 2 (strain Thailand/16681/1984) (DENV-2)	SINGLE PROTEIN	CHEMBL1147782	1	Scientific Literature	Bioorg Med Chem Lett	2006	None				7.5
CHEMBL381639		None	673.86	2	-0.79	15	CCCC[C@H](NC(=O)c1ccccc1)C(=O)N(C)[C@@H](CCCCN)C(=O)N[C@@H](CCCN=C(N)N)C(=O)N[C@H](C=O)CCCN=C(N)N	Ki	'='	113300	nM		Outside typical range		UO_0000065					0	CHEMBL863929	Inhibitory activity against dengue 2 NS3 protease fused via a linker to region of NS2B	B	BAO_0000357	single protein format	Dengue virus	None	None	None	None				CHEMBL5980	Dengue virus type 2 NS3 protein	Dengue virus type 2 (strain Thailand/16681/1984) (DENV-2)	SINGLE PROTEIN	CHEMBL1147782	1	Scientific Literature	Bioorg Med Chem Lett	2006	None				113.3
CHEMBL4441561		None	405.87	1	5.71	5	N#C/C(=C\c1ccc(-c2ccc(C(=O)O)cc2)s1)c1nc2cc(Cl)ccc2[nH]1	IC50	'='	5950	nM	5.22			UO_0000065	12.87	0.25	-0.48	5.82	1	CHEMBL4398293	Inhibition of His-tagged DENV2 NS2B-NS3 serine protease expressed in Escherichia coli BL21 using Boc-Gly-Arg-Arg-7-amino-4-methylcoumarin as substrate measured after 10 mins by fluorometric assay	B	BAO_0000019	assay format	dengue virus type 2	None	None	None	None				CHEMBL5980	Dengue virus type 2 NS3 protein	Dengue virus type 2 (strain Thailand/16681/1984) (DENV-2)	SINGLE PROTEIN	CHEMBL4396891	1	Scientific Literature	Eur J Med Chem	2019	None				5.95
CHEMBL4441383		None	389.79	0	3.56	17	COC(=O)c1[nH]c2ccc(Cl)cc2c1C(=O)c1cc(OC)c(O)c(OC)c1	IC50	'='	4700	nM	5.33			UO_0000065	13.67	0.27	1.77	5.44	0	CHEMBL4398315	Inhibition of His-tagged DENV2 NS2B-NS3 serine protease	B	BAO_0000357	single protein format	dengue virus type 2	None	None	None	None				CHEMBL5980	Dengue virus type 2 NS3 protein	Dengue virus type 2 (strain Thailand/16681/1984) (DENV-2)	SINGLE PROTEIN	CHEMBL4396891	1	Scientific Literature	Eur J Med Chem	2019	None				4.7
CHEMBL4853139		None	556.49	2	5.73	38	CCCCCC(=O)N[C@@H](C(=O)NCc1ccc(C(N)=O)cc1)c1ccc(OCc2ccc(Cl)c(Cl)c2)cc1	Inhibition			%			Active	UO_0000187					0	CHEMBL4812539	Inhibition of DENV2 NS2B-NS3 protease expressed in Escherichia coli BL21 lambda(DE3) using FRET substrate preincubated with enzyme for 15 mins in presence of detergent CHAPS followed by substrate addition for 15 mins by fluorescence based analysis	B	BAO_0000019	assay format	dengue virus type 2	None	None	None	None				CHEMBL5980	Dengue virus type 2 NS3 protein	Dengue virus type 2 (strain Thailand/16681/1984) (DENV-2)	SINGLE PROTEIN	CHEMBL4811254	1	Scientific Literature	J Med Chem	2021	None	TIME = 0.5 hr	INHIBITOR
CHEMBL4874769		None	585.66	2	5.94	57	NC(=O)c1ccc(CNC(=O)[C@@H](NC(=O)c2ccc(Oc3ccccc3)cc2)c2ccc(OCc3ccccc3)cc2)cc1	Inhibition			%			Active	UO_0000187					0	CHEMBL4812539	Inhibition of DENV2 NS2B-NS3 protease expressed in Escherichia coli BL21 lambda(DE3) using FRET substrate preincubated with enzyme for 15 mins in presence of detergent CHAPS followed by substrate addition for 15 mins by fluorescence based analysis	B	BAO_0000019	assay format	dengue virus type 2	None	None	None	None				CHEMBL5980	Dengue virus type 2 NS3 protein	Dengue virus type 2 (strain Thailand/16681/1984) (DENV-2)	SINGLE PROTEIN	CHEMBL4811254	1	Scientific Literature	J Med Chem	2021	None	TIME = 0.5 hr	INHIBITOR
CHEMBL4856524		None	537.57	1	4.25	63	NC(=O)c1cccc(NC(=O)[C@@H](NC(=O)c2ccc3c(c2)OCCO3)c2ccc(OCc3ccccc3)cc2)c1	Inhibition			%			Active	UO_0000187					0	CHEMBL4812539	Inhibition of DENV2 NS2B-NS3 protease expressed in Escherichia coli BL21 lambda(DE3) using FRET substrate preincubated with enzyme for 15 mins in presence of detergent CHAPS followed by substrate addition for 15 mins by fluorescence based analysis	B	BAO_0000019	assay format	dengue virus type 2	None	None	None	None				CHEMBL5980	Dengue virus type 2 NS3 protein	Dengue virus type 2 (strain Thailand/16681/1984) (DENV-2)	SINGLE PROTEIN	CHEMBL4811254	1	Scientific Literature	J Med Chem	2021	None	TIME = 0.5 hr	INHIBITOR
[truncated: 1,434 more rows]
