# Supplementary material for: Identification of Potential Inhibitors Targeting Non-Structural Proteins NS3 and NS5 of Dengue Virus Using Docking and Deep Learning Approaches
Source: Pharmaceuticals (Basel). 2025 Apr 13;18(4):566. doi: 10.3390/ph18040566 (PMC12030398; doi:10.3390/ph18040566)
Supplement: Supplementary file 1 [file pharmaceuticals-18-00566-s001.zip › Table S2-2-CHEMBL5980__(Compounds).xlsx]

## Sheet: DOWNLOAD-hH9QeZzlxpZl0qSXdf7hmk
ChEMBL ID	Name	Synonyms	Type	Max Phase	Molecular Weight	Targets	Bioactivities	AlogP	Polar Surface Area	HBA	HBD	#RO5 Violations	#Rotatable Bonds	Passes Ro3	QED Weighted	CX Acidic pKa	CX Basic pKa	CX LogP	CX LogD	Aromatic Rings	Structure Type	Inorganic Flag	Heavy Atoms	HBA (Lipinski)	HBD (Lipinski)	#RO5 Violations (Lipinski)	Molecular Weight (Monoisotopic)	Np Likeness Score	Molecular Species	Molecular Formula	Smiles	Inchi Key	Inchi	Withdrawn Flag	Orphan	Records Key	Records Name
CHEMBL4527041			Unknown		538.65	4	6	-0.04	209.52	6	7	2	16	N	0.09	11.87	11.62	-1.38	-5.98	2	MOL	-1	39	12	10	3	538.302	-0.65	BASE	C27H38N8O4	N=C(N)NCCCN(CC(=O)N[C@@H](CCCCN)C(=O)N[C@@H](C(N)=O)c1ccccc1)C(=O)c1ccccc1	SPPICAUQHXSNMB-JTHBVZDNSA-N	InChI=1S/C27H38N8O4/c28-15-8-7-14-21(25(38)34-23(24(29)37)19-10-3-1-4-11-19)33-22(36)18-35(17-9-16-32-27(30)31)26(39)20-12-5-2-6-13-20/h1-6
CHEMBL1908325	SELAMECTIN	Chanhold|REVOLUTION|SELAMECTIN|SELAMECTINA|SELAMECTINE|UK-124																																				'SELAMECTIN'	'SELAMECTIN'	'SELAMECTIN'	'Selamectin'	'SELAMECTIN']";"['Selamectin'	'SELAMECTIN'	'SID144204961'	'SELAMECTIN'	'selamectin'	'SELAMECTIN'	'SELAMECTIN'	'SELAMECTIN'
CHEMBL443052	TAVABOROLE	AN-2690|AN2690|KERYDIN|TAVABOROL|TAVABOROLE	Small molecule	4	151.93	74	131	None	None	None	None	None	None	None	None	None	None	None	None	None	MOL	0	None	None	None	None	152.044	None	None	C7H6BFO2	OB1OCc2cc(F)ccc21	LFQDNHWZDQTITF-UHFFFAOYSA-N	InChI=1S/C7H6BFO2/c9-6-1-2-7-5(3-6)4-11-8(7)10/h1-3					'tavaborole'	'TAVABOROLE'	'TAVABOROLE'	'TAVABOROLE'	'TAVABOROLE'	'Tavaborole; Kerydin'	'Tavaborole'	'Tavaborole'	'Tavaborole'	'Tavaborole'	'Tavaborole'	'TAVABOROLE'
CHEMBL218394	BOCEPREVIR	BOCEPREVIR|EBP 520|EBP-520|SCH 503034|SCH-503034|Victrelis	Small molecule	4	519.69	82	479	1.71	150.7	5	4	1	8	N	0.36	12.44	None	1.78	1.78	0	MOL	0	37	10	5	1	519.342	0.23	NEUTRAL	C27H45N5O5	CC(C)(C)NC(=O)N[C@H](C(=O)N1C[C@H]2[C@@H]([C@H]1C(=O)NC(CC1CCC1)C(=O)C(N)=O)C2(C)C)C(C)(C)C	LHHCSNFAOIFYRV-DOVBMPENSA-N	InChI=1S/C27H45N5O5/c1-25(2					'1	SCH-503034'	'Boceprevir (1)'	'1'	'1	SCH-503034'	'Boceprevir	SCH-503034'	'SCH-503034'	'SCH-503034'	'1	SCH-503034'
CHEMBL1200633	IVERMECTIN	22																																				35-	36-	37-	38-	39-	40+	41-	42-	43+	44-	45+	47+
CHEMBL1487183	ALEXIDINE HYDROCHLORIDE	Alexidine dihydrochloride	Small molecule		545.27	59	94	4.26	167.58	4	10	2	19	N	0.07	None	12.2	5.53	-3.6	0	MOL	-1	36	10	10	2	508.469	0.24	BASE	C26H57ClN10	CCCCC(CC)CN=C(N)N=C(N)NCCCCCCNC(N)=NC(N)=NCC(CC)CCCC.Cl	JEPAQYCCAYFOBU-UHFFFAOYSA-N	InChI=1S/C26H56N10.ClH/c1-5-9-15-21(7-3)19-33-25(29)35-23(27)31-17-13-11-12-14-18-32-24(28)36-26(30)34-20-22(8-4)16-10-6-2;/h21-22H
CHEMBL1562723			Small molecule		449.53	27	30	3.65	93.14	8	1	0	7	N	0.3	3.2	None	4.21	0.77	2	MOL	-1	29	7	1	0	449.006	-1.7	ACID	C19H15NO6S3	CCOc1cc(/C=C2/SC(=S)N(CC(=O)O)C2=O)ccc1OC(=O)c1cccs1	ICVSNZOVFKOQLG-OQLLNIDSSA-N	InChI=1S/C19H15NO6S3/c1-2-25-13-8-11(5-6-12(13)26-18(24)14-4-3-7-28-14)9-15-17(23)20(10-16(21)22)19(27)29-15/h3-9H
CHEMBL1699206			Small molecule		513.54	59	81	4.16	146.78	8	3	1	7	N	0.22	6.8	None	4.17	3.51	5	MOL	-1	37	10	3	1	513.111	-1.46	NEUTRAL	C26H19N5O5S	O=C(N/N=C/c1ccc(-c2ccc(S(=O)(=O)Nc3ncccn3)cc2)o1)c1cc2ccccc2cc1O	RUMPAMJMDBPTGC-MUFRIFMGSA-N	InChI=1S/C26H19N5O5S/c32-23-15-19-5-2-1-4-18(19)14-22(23)25(33)30-29-16-20-8-11-24(36-20)17-6-9-21(10-7-17)37(34
CHEMBL4872363			Unknown		285.32	2	2	3.56	69.56	4	3	0	2	N	0.63	8.57	None	3.47	3.44	3	MOL	-1	20	4	3	0	285.046	-1.19	NEUTRAL	C15H11NO3S	O=C(Nc1ccccc1)c1cc2cc(O)c(O)cc2s1	YFQBRKWSZNOTIX-UHFFFAOYSA-N	InChI=1S/C15H11NO3S/c17-11-6-9-7-14(20-13(9)8-12(11)18)15(19)16-10-4-2-1-3-5-10/h1-8
CHEMBL1601846		NSC-107022	Small molecule		278.17	57	85	0.72	141.34	8	4	0	0	N	0.35	6.69	None	0.28	-0.57	3	MOL	-1	20	8	4	0	278.006	1.49	NEUTRAL	C12H6O8	O=c1oc2c(cc1O)oc(=O)c1cc(O)c(O)c(O)c12	VYKVZHXHVUVABA-UHFFFAOYSA-N	InChI=1S/C12H6O8/c13-4-1-3-7(9(16)8(4)15)10-6(19-11(3)17)2-5(14)12(18)20-10/h1-2
CHEMBL4641816			Unknown		683.65	7	11	5.64	129.33	4	5	2	13	N	0.1	12.12	10.28	5.1	2.91	3	MOL	-1	41	8	6	3	569.261	-0.95	BASE	C32H35F6N5O5	CCCCCC(=O)N[C@H](C(=O)NCc1ccc(NC(=N)N)cc1)c1ccc(OCc2ccc(C(F)(F)F)cc2)cc1.O=C(O)C(F)(F)F	YVVFRNAKGDTZMK-YCBFMBTMSA-N	InChI=1S/C30H34F3N5O3.C2HF3O2/c1-2-3-4-5-26(39)38-27(28(40)36-18-20-8-14-24(15-9-20)37-29(34)35)22-10-16-25(17-11-22)41-19-21-6-12-23(13-7-21)30(31
CHEMBL5394662					613.67	1	1900-01-01	5.18	145.5	11	4	3	9	N	0.19	7.62	0.18	4.76	4.55	3	MOL	0	40	10	4	2	613.073	-0.58	NEUTRAL	C24H22F3N5O5S3	CC1OCCC1SSC[C@@H](NC(=O)c1ccc(C2(C(F)(F)F)N=N2)cc1)C(=O)Nc1nc2cc(O)c(O)cc2s1	KLEAIRVLSZAYNZ-YSTGTXGZSA-N	InChI=1S/C24H22F3N5O5S3/c1-11-18(6-7-37-11)40-38-10-15(21(36)30-22-29-14-8-16(33)17(34)9-19(14)39-22)28-20(35)12-2-4-13(5-3-12)23(31-32-23)24(25
CHEMBL4447388			Unknown		1902-07-28 02:52:48	1900-01-02	1900-01-05	-2.94	433.99	13	17	3	31	N	0.02	9.42	11.95	-3.66	-9.96	2	MOL	-1	67	24	22	3	939.54	0.15	BASE	C43H69N15O9	CCCCC(NC(=O)c1ccccc1N)C(=O)N[C@@H](CCCCN)C(=O)N[C@@H](CCCNC(=N)N)C(=O)N[C@@H](CCCNC(=N)N)C(=O)N[C@@H](CO)C(=O)N[C@@H](Cc1ccc(O)cc1)C(N)=O	KJBFROTVCDSNQC-ASOHCALZSA-N	InChI=1S/C43H69N15O9/c1-2-3-12-29(53-36(62)27-10-4-5-11-28(27)45)37(63)54-30(13-6-7-20-44)38(64)55-31(14-8-21-51-42(47)48)39(65)56-32(15-9-22-52-43(49)50)40(66)58-34(24-59)41(67)57-33(35(46)61)23-25-16-18-26(60)19-17-25/h4-5					5S	8S	11S	14S)-1-amino-14-(4-aminobutyl)-8	11-bis(3-guanidinopropyl)-2-(4-hydroxybenzyl)-5-(hydroxymethyl)-1	4	7	10	13	16-hexaoxo-3	6	9
CHEMBL4872711			Unknown		366.37	2	2	3.09	103.01	5	3	0	3	N	0.66	8.04	None	2.27	2.18	3	MOL	-1	27	7	3	0	366.122	-0.69	NEUTRAL	C20H18N2O5	O=C(Nc1ccccc1)[C@@H]1CCCN1C(=O)c1cc2c(O)cc(O)cc2o1	XVKDTQPXJGQLFL-HNNXBMFYSA-N	InChI=1S/C20H18N2O5/c23-13-9-16(24)14-11-18(27-17(14)10-13)20(26)22-8-4-7-15(22)19(25)21-12-5-2-1-3-6-12/h1-3
CHEMBL4878362			Unknown		376.41	2	2	3.49	89.87	4	3	0	3	N	0.61	9.09	None	3.18	3.17	3	MOL	-1	28	6	3	0	376.142	-0.97	NEUTRAL	C22H20N2O4	O=C(Nc1ccccc1)[C@@H]1CCCN1C(=O)c1ccc2cc(O)c(O)cc2c1	GVTVNGAYGYEBQX-SFHVURJKSA-N	InChI=1S/C22H20N2O4/c25-19-12-14-8-9-15(11-16(14)13-20(19)26)22(28)24-10-4-7-18(24)21(27)23-17-5-2-1-3-6-17/h1-3
CHEMBL4855786			Unknown		300.34	2	2	3.27	82.45	5	3	0	2	N	0.63	8.26	0.15	3.8	3.74	3	MOL	-1	21	5	3	0	300.057	-1.59	NEUTRAL	C15H12N2O3S	Cc1ccc(C(=O)Nc2nc3cc(O)c(O)cc3s2)cc1	DVEPLLUYDPEYJT-UHFFFAOYSA-N	InChI=1S/C15H12N2O3S/c1-8-2-4-9(5-3-8)14(20)17-15-16-10-6-11(18)12(19)7-13(10)21-15/h2-7
CHEMBL5176286					475.47	3	4	6.63	85.13	6	1	1	5	N	0.26	11.22	None	6.9	6.9	4	MOL	-1	32	6	1	1	475.027	-2.39	NEUTRAL	C21H12F3N3O3S2	O=C(Nc1nc2ccc([N+](=O)[O-])cc2s1)c1ccccc1Sc1ccc(C(F)(F)F)cc1	UJRORXVTZHFWNQ-UHFFFAOYSA-N	InChI=1S/C21H12F3N3O3S2/c22-21(23
CHEMBL4877369			Unknown		449.49	2	2	3.39	131.78	7	5	0	6	N	0.29	7.62	0.18	4.1	3.89	4	MOL	-1	32	8	5	0	449.104	-0.89	NEUTRAL	C23H19N3O5S	O=C(N[C@@H](Cc1ccc(O)cc1)C(=O)Nc1nc2cc(O)c(O)cc2s1)c1ccccc1	AVYZDYVFRJSUDS-KRWDZBQOSA-N	InChI=1S/C23H19N3O5S/c27-15-8-6-13(7-9-15)10-17(24-21(30)14-4-2-1-3-5-14)22(31)26-23-25-16-11-18(28)19(29)12-20(16)32-23/h1-9
CHEMBL1613608			Small molecule		578.58	17	19	3.9	184.01	7	4	1	8	N	0.21	4.19	None	3.4	-2.43	4	MOL	-1	40	11	4	2	578.045	-0.55	ACID	C27H18N2O9S2	O=C(O)c1ccc(NS(=O)(=O)c2ccc3c(c2)C(=O)c2cc(S(=O)(=O)Nc4ccc(C(=O)O)cc4)ccc2-3)cc1	MQNYXWZTCHLBQC-UHFFFAOYSA-N	InChI=1S/C27H18N2O9S2/c30-25-23-13-19(39(35
CHEMBL5406199					622.75	1900-01-07	10	0.84	235.38	7	8	2	16	N	0.06	10.13	10.57	0.09	-3.89	3	MOL	0	44	13	11	3	622.269	-0.56	BASE	C30H38N8O5S	N=C(N)Nc1ccc(C[C@H](NS(=O)(=O)c2ccccc2)C(=O)N[C@@H](CCCCN)C(=O)N[C@@H](C(N)=O)c2ccccc2)cc1	RRCPKVCUBZNZRY-KKUQBAQOSA-N	InChI=1S/C30H38N8O5S/c31-18-8-7-13-24(28(40)37-26(27(32)39)21-9-3-1-4-10-21)36-29(41)25(38-44(42
CHEMBL4867835			Unknown		401.4	2	2	1.92	148.85	7	5	0	6	N	0.4	4.07	0.16	2.1	-1.22	3	MOL	-1	28	9	5	0	401.068	-0.95	ACID	C18H15N3O6S	O=C(O)C[C@H](NC(=O)c1ccccc1)C(=O)Nc1nc2cc(O)c(O)cc2s1	YSLQQAXVZWIISM-NSHDSACASA-N	InChI=1S/C18H15N3O6S/c22-12-6-10-14(8-13(12)23)28-18(20-10)21-17(27)11(7-15(24)25)19-16(26)9-4-2-1-3-5-9/h1-6
CHEMBL4863067			Unknown		495.63	1	2	0.98	175.22	5	7	1	15	N	0.11	12.59	11.83	0.35	-4.36	2	MOL	-1	36	10	9	1	495.296	-0.16	BASE	C26H37N7O3	N=C(N)NCCC[C@H](NC(=O)c1ccccc1)C(=O)N[C@@H](CCCCN)C(=O)NCc1ccccc1	QQYXYMIMWWLVKL-VXKWHMMOSA-N	InChI=1S/C26H37N7O3/c27-16-8-7-14-21(24(35)31-18-19-10-3-1-4-11-19)33-25(36)22(15-9-17-30-26(28)29)32-23(34)20-12-5-2-6-13-20/h1-6
CHEMBL1322139			Small molecule		297.27	18	22	1.05	97.27	5	2	0	1	N	0.61	6.83	None	0.2	-0.45	2	MOL	-1	22	7	2	0	297.075	-0.85	NEUTRAL	C15H11N3O4	CC(=O)n1cc(C=C2C(=O)NC(=O)NC2=O)c2ccccc21	AFWXGUGBULJJBI-UHFFFAOYSA-N	InChI=1S/C15H11N3O4/c1-8(19)18-7-9(10-4-2-3-5-12(10)18)6-11-13(20)16-15(22)17-14(11)21/h2-7H
CHEMBL1442097			Small molecule		454.44	24	33	3.34	128.44	9	1	0	6	N	0.4	6.21	None	4	2.84	2	MOL	-1	33	10	1	0	454.138	-0.66	ACID	C23H22N2O8	COC(=O)C1=CN(c2cccc(C)c2)C=C(C(=O)OC)C1c1cc(OC)c(O)c([N+](=O)[O-])c1	LXDKZDGRULJAKZ-UHFFFAOYSA-N	InChI=1S/C23H22N2O8/c1-13-6-5-7-15(8-13)24-11-16(22(27)32-3)20(17(12-24)23(28)33-4)14-9-18(25(29)30)21(26)19(10-14)31-2/h5-12
CHEMBL4858938			Unknown		451.57	1900-01-03	3	4.71	85.95	6	2	0	7	N	0.42	None	10.38	3.7	-0.86	4	MOL	-1	34	6	3	0	451.237	-0.54	BASE	C28H29N5O	NCc1ccc(-c2ncc(OCC3CCNCC3)nc2-c2ccc(-c3ccncc3)cc2)cc1	XGIMERVULCYRPX-UHFFFAOYSA-N	InChI=1S/C28H29N5O/c29-17-20-1-3-24(4-2-20)27-28(25-7-5-22(6-8-25)23-11-15-31-16-12-23)33-26(18-32-27)34-19-21-9-13-30-14-10-21/h1-8
CHEMBL1392332			Small molecule		314.72	16	17	3.63	63.6	4	1	0	3	N	0.69	10.74	None	3.6	3.6	2	MOL	-1	22	4	1	0	314.035	-0.1	NEUTRAL	C17H11ClO4	O=C1OC(c2ccccc2)C(C(=O)c2ccc(Cl)cc2)=C1O	YQXYTOSMVNSRDQ-UHFFFAOYSA-N	InChI=1S/C17H11ClO4/c18-12-8-6-10(7-9-12)14(19)13-15(20)17(21)22-16(13)11-4-2-1-3-5-11/h1-9
CHEMBL1425600			Small molecule		458.47	20	25	5.3	106.01	7	1	1	7	N	0.37	7.63	None	3.87	3.67	4	MOL	-1	34	8	1	1	458.148	-1.43	NEUTRAL	C26H22N2O6	CCCOc1cccc(C2C(C(=O)c3cc4ccccc4o3)=C(O)C(=O)N2c2cc(C)on2)c1	IDOWGYXMBQKCCZ-UHFFFAOYSA-N	InChI=1S/C26H22N2O6/c1-3-11-32-18-9-6-8-17(13-18)23-22(24(29)20-14-16-7-4-5-10-19(16)33-20)25(30)26(31)28(23)21-12-15(2)34-27-21/h4-10
CHEMBL1412968			Small molecule		370.79	25	32	3.57	66.92	4	0	0	3	N	0.61	None	None	3.34	3.34	2	MOL	-1	26	6	0	0	370.072	-1.1	NEUTRAL	C19H15ClN2O4	CN1C(=O)C(=Cc2ccccc2Oc2ccc(Cl)cc2)C(=O)N(C)C1=O	XFUGFPMGSHUQLB-UHFFFAOYSA-N	InChI=1S/C19H15ClN2O4/c1-21-17(23)15(18(24)22(2)19(21)25)11-12-5-3-4-6-16(12)26-14-9-7-13(20)8-10-14/h3-11H
CHEMBL1423198			Small molecule		394.39	38	49	3.3	148.26	6	5	0	5	N	0.35	1.1	5.63	0.76	-4.48	4	MOL	-1	29	9	5	0	394.128	-0.59	ACID	C20H18N4O5	Cc1n[nH]c(O)c1C(c1ccc(-c2ccc(C(=O)O)cc2)o1)c1c(C)n[nH]c1O	MVKCLHVAAFTEKA-UHFFFAOYSA-N	InChI=1S/C20H18N4O5/c1-9-15(18(25)23-21-9)17(16-10(2)22-24-19(16)26)14-8-7-13(29-14)11-3-5-12(6-4-11)20(27)28/h3-8
CHEMBL1359070			Small molecule		320.33	30	39	0.58	104.58	6	2	0	3	N	0.28	7.44	None	1.72	1.44	1	MOL	-1	22	8	2	0	320.058	-1.45	NEUTRAL	C13H12N4O4S	CN(C)c1ccc(C=C2C(=O)NC(=S)NC2=O)cc1[N+](=O)[O-]	RPXAGJLSHZTZAL-UHFFFAOYSA-N	InChI=1S/C13H12N4O4S/c1-16(2)9-4-3-7(6-10(9)17(20)21)5-8-11(18)14-13(22)15-12(8)19/h3-6H
CHEMBL1526855			Small molecule		331.8	86	133	3.7	54.45	3	0	0	2	N	0.83	None	None	2.57	2.57	1	MOL	-1	23	4	0	0	331.098	-0.54	NEUTRAL	C18H18ClNO3	CC(=O)N(C1=C(Cl)C(=O)c2ccccc2C1=O)C1CCCCC1	NVNGUFUOKYOUJL-UHFFFAOYSA-N	InChI=1S/C18H18ClNO3/c1-11(21)20(12-7-3-2-4-8-12)16-15(19)17(22)13-9-5-6-10-14(13)18(16)23/h5-6
CHEMBL1721986			Small molecule		438.53	69	94	3.98	105.14	6	1	0	5	N	0.65	9.78	0.63	3.95	3.95	3	MOL	-1	30	7	1	0	438.082	-1.09	NEUTRAL	C21H18N4O3S2	CC(C)c1ccc(S(=O)(=O)/N=C2/C=C(Sc3nc[nH]n3)C(=O)c3ccccc32)cc1	DCRFDHQSWQJQBT-BWAHOGKJSA-N	InChI=1S/C21H18N4O3S2/c1-13(2)14-7-9-15(10-8-14)30(27
CHEMBL1607263			Small molecule		417.51	59	88	4.09	103.7	5	3	0	7	N	0.4	3.31	None	3.9	0.33	3	MOL	-1	28	6	3	0	417.07	-1.2	ACID	C20H19NO5S2	CCc1ccc(S(=O)(=O)Nc2cc(SCC(=O)O)c(O)c3ccccc23)cc1	YNKXUMMWJICJAZ-UHFFFAOYSA-N	InChI=1S/C20H19NO5S2/c1-2-13-7-9-14(10-8-13)28(25
CHEMBL4859701			Unknown		412.21	2	2	3.56	82.45	5	3	0	2	N	0.44	8.25	None	3.9	3.85	3	MOL	-1	21	5	3	0	411.938	-1.71	NEUTRAL	C14H9IN2O3S	O=C(Nc1ccc(I)cc1)c1nc2cc(O)c(O)cc2s1	XNZHIVVUCSLUQJ-UHFFFAOYSA-N	InChI=1S/C14H9IN2O3S/c15-7-1-3-8(4-2-7)16-13(20)14-17-9-5-10(18)11(19)6-12(9)21-14/h1-6
CHEMBL3144999			Small molecule		481.51	34	46	4.35	118.72	6	2	0	6	N	0.28	5.78	1.26	3.8	2.34	5	MOL	-1	36	9	2	0	481.175	-0.79	ACID	C27H23N5O4	Cc1[nH]n(-c2ccccc2)c(=O)c1C(c1ccc([N+](=O)[O-])cc1)c1c(C)[nH]n(-c2ccccc2)c1=O	KFOMNSILEPOUOI-UHFFFAOYSA-N	InChI=1S/C27H23N5O4/c1-17-23(26(33)30(28-17)20-9-5-3-6-10-20)25(19-13-15-22(16-14-19)32(35)36)24-18(2)29-31(27(24)34)21-11-7-4-8-12-21/h3-16
CHEMBL1578299			Small molecule		327.25	33	44	1.6	131.55	6	2	0	3	N	0.38	6.82	None	1.35	0.69	2	MOL	-1	24	9	2	0	327.049	-1.16	NEUTRAL	C15H9N3O6	O=C1NC(=O)C(=Cc2ccc(-c3ccccc3[N+](=O)[O-])o2)C(=O)N1	IUNXQTGUWLWPQU-UHFFFAOYSA-N	InChI=1S/C15H9N3O6/c19-13-10(14(20)17-15(21)16-13)7-8-5-6-12(24-8)9-3-1-2-4-11(9)18(22)23/h1-7H
CHEMBL1715126			Small molecule		296.41	20	28	4.64	35.83	3	1	0	4	N	0.83	9.38	4.35	5.41	5.41	2	MOL	-1	22	3	1	0	296.189	-0.65	NEUTRAL	C19H24N2O	Cc1cc(O)c(C(C)C)cc1N=Cc1ccc(N(C)C)cc1	JICLFSVEWIEWCK-UHFFFAOYSA-N	InChI=1S/C19H24N2O/c1-13(2)17-11-18(14(3)10-19(17)22)20-12-15-6-8-16(9-7-15)21(4)5/h6-13
CHEMBL1890165			Small molecule		480.57	14	20	3.54	109.74	5	1	0	5	N	0.6	10.08	None	3.95	3.95	3	MOL	-1	33	7	1	0	480.081	-0.83	NEUTRAL	C24H20N2O5S2	Cc1ccc(S(=O)(=O)/N=C2\C=C(NS(=O)(=O)c3ccc(C)cc3)C(=O)c3ccccc32)cc1	XJKZVNSDVBKDDF-YYDJUVGSSA-N	InChI=1S/C24H20N2O5S2/c1-16-7-11-18(12-8-16)32(28
CHEMBL4855318			Unknown		607.76	1	2	4.12	148.57	6	5	1	16	N	0.1	12.34	10.2	3.96	1.36	4	MOL	-1	45	9	7	2	607.316	-0.36	BASE	C36H41N5O4	NCCCC[C@H](NC(=O)c1ccccc1)C(=O)N[C@@H](Cc1ccc(N)cc1)C(=O)NCc1ccc(OCc2ccccc2)cc1	OSAAYUXWUJIVJD-LQJZCPKCSA-N	InChI=1S/C36H41N5O4/c37-22-8-7-13-32(40-34(42)29-11-5-2-6-12-29)36(44)41-33(23-26-14-18-30(38)19-15-26)35(43)39-24-27-16-20-31(21-17-27)45-25-28-9-3-1-4-10-28/h1-6
CHEMBL1479899			Small molecule		310.42	14	18	3.42	58.64	4	1	0	3	N	0.93	11.24	None	3.53	3.53	1	MOL	-1	21	5	1	0	310.135	-1.63	NEUTRAL	C15H22N2O3S	CCc1c(C)sc(NC(=O)OC)c1C(=O)N1CCCCC1	DTQAWNDSGCAZEY-UHFFFAOYSA-N	InChI=1S/C15H22N2O3S/c1-4-11-10(2)21-13(16-15(19)20-3)12(11)14(18)17-8-6-5-7-9-17/h4-9H2
CHEMBL1496458			Small molecule		423.51	16	20	4.26	72.91	6	0	0	8	N	0.46	None	None	4.55	4.55	1	MOL	-1	31	6	0	0	423.205	0.93	NEUTRAL	C25H29NO5	CCCCC1=CC2=CC(=O)C(C)(OC(=O)CC)C(=O)C2=CN1Cc1ccc(OC)cc1	REEXVPIVQWLERM-UHFFFAOYSA-N	InChI=1S/C25H29NO5/c1-5-7-8-19-13-18-14-22(27)25(3
CHEMBL1560577			Small molecule		533.25	31	36	5.62	66.84	5	1	2	6	N	0.38	2.78	None	5.99	2.49	2	MOL	-1	29	5	1	2	530.877	-1.85	ACID	C19H12BrCl2NO4S2	O=C(O)CN1C(=O)/C(=C\c2cc(Br)ccc2OCc2ccc(Cl)cc2Cl)SC1=S	YQFPNWIOCSQBLV-OMCISZLKSA-N	InChI=1S/C19H12BrCl2NO4S2/c20-12-2-4-15(27-9-10-1-3-13(21)7-14(10)22)11(5-12)6-16-18(26)23(8-17(24)25)19(28)29-16/h1-7H
CHEMBL4859476			Unknown		519.6	4	5	4.55	110.52	4	3	1	11	N	0.25	12.18	None	4.53	4.53	4	MOL	-1	39	7	4	1	519.216	-0.77	NEUTRAL	C32H29N3O4	NC(=O)c1ccc(CNC(=O)[C@@H](NC(=O)/C=C/c2ccccc2)c2ccc(OCc3ccccc3)cc2)cc1	MUOSKNPPZVWGBU-HHHNJPMXSA-N	InChI=1S/C32H29N3O4/c33-31(37)27-14-11-24(12-15-27)21-34-32(38)30(35-29(36)20-13-23-7-3-1-4-8-23)26-16-18-28(19-17-26)39-22-25-9-5-2-6-10-25/h1-20
CHEMBL1570535			Small molecule		217.22	11	13	2.01	47.89	4	0	0	2	N	0.56	None	0.05	2.5	2.5	1	MOL	-1	16	4	0	0	217.074	-0.77	NEUTRAL	C12H11NO3	COc1ccccc1/C=C1/C(=O)ON=C1C	WCVBPLSMUZZOOE-JXMROGBWSA-N	InChI=1S/C12H11NO3/c1-8-10(12(14)16-13-8)7-9-5-3-4-6-11(9)15-2/h3-7H
CHEMBL1381243			Small molecule		553.44	30	40	5.83	107.09	7	1	2	7	N	0.27	12.21	None	6.01	6.01	5	MOL	-1	35	8	1	2	552.047	-1.7	NEUTRAL	C25H21BrN4O4S	CCCCn1c(NC(=O)c2ccc(Br)o2)c(S(=O)(=O)c2ccccc2)c2nc3ccccc3nc21	KDGFUSZPPZFVQQ-UHFFFAOYSA-N	InChI=1S/C25H21BrN4O4S/c1-2-3-15-30-23-21(27-17-11-7-8-12-18(17)28-23)22(35(32
CHEMBL202043			Small molecule		394.47	20	21	2.92	66.48	5	1	0	4	N	0.64	5.25	None	3.9	3.68	2	MOL	-1	25	5	1	0	393.992	-1.91	ACID	C16H11FN2O3S3	O=C1/C(=C/c2ccc(F)cc2)SC(=S)N1NS(=O)(=O)c1ccccc1	MQSWXXOPQZUNCM-UVTDQMKNSA-N	InChI=1S/C16H11FN2O3S3/c17-12-8-6-11(7-9-12)10-14-15(20)19(16(23)24-14)18-25(21
CHEMBL1599312			Small molecule		361.33	23	30	0.34	148.57	6	3	0	3	N	0.53	6.82	None	0.02	-0.65	2	MOL	-1	25	9	4	0	361.037	-1.1	NEUTRAL	C15H11N3O6S	NS(=O)(=O)c1ccc(-c2ccc(C=C3C(=O)NC(=O)NC3=O)o2)cc1	YTHPYZAUZRMLDM-UHFFFAOYSA-N	InChI=1S/C15H11N3O6S/c16-25(22
CHEMBL4871785			Unknown		1900-11-18 09:36:00	5	5	2.29	85.6	3	4	0	4	N	0.59	13.9	10.05	1.12	-1.43	3	MOL	-1	24	6	4	0	323.175	-1.06	BASE	C18H21N5O	O=C(NCC1CCNCC1)c1cc2ccc(-c3cn[nH]c3)cc2[nH]1	ZWEVMCSWYABGOO-UHFFFAOYSA-N	InChI=1S/C18H21N5O/c24-18(20-9-12-3-5-19-6-4-12)17-8-14-2-1-13(7-16(14)23-17)15-10-21-22-11-15/h1-2
CHEMBL394197			Small molecule		428.83	30	36	3.95	148.26	6	5	0	5	N	0.32	1.1	5.63	1.09	-4.15	4	MOL	-1	30	9	5	0	428.089	-0.86	ACID	C20H17ClN4O5	Cc1n[nH]c(O)c1C(c1ccc(-c2ccc(Cl)c(C(=O)O)c2)o1)c1c(C)n[nH]c1O	BYBCGGBFIRCZOR-UHFFFAOYSA-N	InChI=1S/C20H17ClN4O5/c1-8-15(18(26)24-22-8)17(16-9(2)23-25-19(16)27)14-6-5-13(30-14)10-3-4-12(21)11(7-10)20(28)29/h3-7
CHEMBL4857480			Unknown		1901-05-23 16:48:00	3	3	7.65	47.04	6	1	2	7	N	0.24	None	10.35	7	4.23	5	MOL	-1	36	4	1	2	509.16	-0.9	BASE	C30H27N3OS2	c1cc(-c2ccc(-c3ncc(OCC4CCNCC4)nc3-c3ccc(-c4ccsc4)cc3)cc2)cs1	GUZJVJMQJVBOIO-UHFFFAOYSA-N	InChI=1S/C30H27N3OS2/c1-5-24(6-2-22(1)26-11-15-35-19-26)29-30(25-7-3-23(4-8-25)27-12-16-36-20-27)33-28(17-32-29)34-18-21-9-13-31-14-10-21/h1-8
CHEMBL1430983			Small molecule		420.83	36	44	4.2	109.98	7	1	0	5	N	0.44	7.33	None	3.88	3.55	2	MOL	-1	28	8	1	0	420.018	-1.53	NEUTRAL	C18H13ClN2O6S	COc1cc(/C=C2\SC(=O)N(Cc3ccc(Cl)cc3)C2=O)cc([N+](=O)[O-])c1O	UPVSSGFVFPRGOP-NVNXTCNLSA-N	InChI=1S/C18H13ClN2O6S/c1-27-14-7-11(6-13(16(14)22)21(25)26)8-15-17(23)20(18(24)28-15)9-10-2-4-12(19)5-3-10/h2-8
CHEMBL4638781			Unknown		641.69	5	1900-01-09	1900-01-05 00:28:48	129.33	4	5	2	11	N	0.18	12.19	10.28	4.49	2.3	3	MOL	-1	39	8	6	3	527.29	-0.91	BASE	C33H38F3N5O5	N=C(N)Nc1ccc(CNC(=O)[C@@H](NC(=O)CC2CCCCC2)c2ccc(OCc3ccccc3)cc2)cc1.O=C(O)C(F)(F)F	WROUWBKKZGAMSP-JMAPEOGHSA-N	InChI=1S/C31H37N5O3.C2HF3O2/c32-31(33)35-26-15-11-23(12-16-26)20-34-30(38)29(36-28(37)19-22-7-3-1-4-8-22)25-13-17-27(18-14-25)39-21-24-9-5-2-6-10-24;3-2(4
CHEMBL4855771			Unknown		474.6	4	5	5.33	76.66	4	2	1	13	N	0.33	12	None	5.19	5.19	3	MOL	-1	35	6	2	1	474.252	-0.77	NEUTRAL	C29H34N2O4	CCCCCC(=O)N[C@H](C(=O)NCc1ccc(OC)cc1)c1ccc(OCc2ccccc2)cc1	KYXOIMDLSYRGGJ-NDEPHWFRSA-N	InChI=1S/C29H34N2O4/c1-3-4-6-11-27(32)31-28(29(33)30-20-22-12-16-25(34-2)17-13-22)24-14-18-26(19-15-24)35-21-23-9-7-5-8-10-23/h5
CHEMBL1338698			Small molecule		352.35	28	35	1.89	93.73	5	2	0	6	N	0.47	6.83	None	2.27	1.61	2	MOL	-1	26	7	2	0	352.106	-0.7	NEUTRAL	C19H16N2O5	O=C1NC(=O)C(=Cc2cccc(OCCOc3ccccc3)c2)C(=O)N1	YPFCMUIWRNDYLL-UHFFFAOYSA-N	InChI=1S/C19H16N2O5/c22-17-16(18(23)21-19(24)20-17)12-13-5-4-8-15(11-13)26-10-9-25-14-6-2-1-3-7-14/h1-8
CHEMBL1541029			Small molecule		456.45	23	26	5.08	106.01	7	1	1	7	N	0.31	7.63	None	3.72	3.52	4	MOL	-1	34	8	1	1	456.132	-1.32	NEUTRAL	C26H20N2O6	C=CCOc1cccc(C2C(C(=O)c3cc4ccccc4o3)=C(O)C(=O)N2c2cc(C)on2)c1	NJOHNMSCCCGEEY-UHFFFAOYSA-N	InChI=1S/C26H20N2O6/c1-3-11-32-18-9-6-8-17(13-18)23-22(24(29)20-14-16-7-4-5-10-19(16)33-20)25(30)26(31)28(23)21-12-15(2)34-27-21/h3-10
CHEMBL3198550			Small molecule		267.72	21	23	4.13	40.86	2	0	0	3	N	0.48	None	None	4.31	4.31	2	MOL	-1	19	2	0	0	267.045	-1.01	None	C16H10ClNO	N#C/C(=C\c1cccc(Cl)c1)C(=O)c1ccccc1	XEINMLXWTSFILX-NTEUORMPSA-N	InChI=1S/C16H10ClNO/c17-15-8-4-5-12(10-15)9-14(11-18)16(19)13-6-2-1-3-7-13/h1-10H/b14-9+	FALSE	-1	['SID26665163']	['SID26665163']
CHEMBL1728280			Small molecule		255.23	105	123	1.12	95.17	6	1	0	1	N	0.82	None	3.56	0.31	0.31	2	MOL	-1	19	6	2	0	255.064	1.04	NEUTRAL	C13H9N3O3	COC1=CC(=O)c2c(ccc3ncnc(N)c23)C1=O	DIQVRTKHSPGCNE-UHFFFAOYSA-N	InChI=1S/C13H9N3O3/c1-19-9-4-8(17)10-6(12(9)18)2-3-7-11(10)13(14)16-5-15-7/h2-5H
CHEMBL1287980		NSC-720622	Small molecule		572.57	97	115	4.11	54.67	4	0	0	4	N	0.25	None	4.68	2.68	2.68	5	MOL	-1	32	6	0	0	423.182	-0.86	NEUTRAL	C27H23F3N4O5S	CN(C)c1ccc(/C=c2\c3cc([N+](=O)[O-])ccc3n3c2cc(-c2ccccc2)[n+]3C)cc1.O=S(=O)([O-])C(F)(F)F	CKJNKVUCIFATCQ-UHFFFAOYSA-M	InChI=1S/C26H23N4O2.CHF3O3S/c1-27(2)20-11-9-18(10-12-20)15-22-23-16-21(30(31)32)13-14-24(23)29-26(22)17-25(28(29)3)19-7-5-4-6-8-19;2-1(3
CHEMBL1538225			Small molecule		362.35	34	45	2.7	110.89	6	1	0	2	N	0.33	6.29	None	3.26	2.18	2	MOL	-1	27	8	1	0	362.101	-1.51	ACID	C19H14N4O4	Cc1ccc(-n2c3nc(=O)[nH]c(=O)c-3cc3cc([N+](=O)[O-])ccc32)cc1C	DIAPPNMPYIHRAO-UHFFFAOYSA-N	InChI=1S/C19H14N4O4/c1-10-3-4-13(7-11(10)2)22-16-6-5-14(23(26)27)8-12(16)9-15-17(22)20-19(25)21-18(15)24/h3-9H
CHEMBL1418928			Small molecule		413.5	17	19	4.51	92.7	5	2	0	6	N	0.54	4.16	None	5.3	2.24	2	MOL	-1	29	6	2	0	413.13	-1.17	ACID	C22H23NO5S	CCOC(=O)c1c(-c2cccc(C)c2)csc1NC(=O)C1CC=CCC1C(=O)O	LEEADSBKBGVHNS-UHFFFAOYSA-N	InChI=1S/C22H23NO5S/c1-3-28-22(27)18-17(14-8-6-7-13(2)11-14)12-29-20(18)23-19(24)15-9-4-5-10-16(15)21(25)26/h4-8
CHEMBL1381627			Small molecule		458.45	47	71	3.57	137.28	11	2	1	7	N	0.24	7.84	None	2.43	2.29	4	MOL	-1	32	10	2	0	458.078	-0.57	NEUTRAL	C21H18N2O8S	COc1cc(-c2nnc(SCc3cc(=O)oc4cc(O)c(O)cc34)o2)cc(OC)c1OC	QXJLEZHDRYBRPB-UHFFFAOYSA-N	InChI=1S/C21H18N2O8S/c1-27-16-4-10(5-17(28-2)19(16)29-3)20-22-23-21(31-20)32-9-11-6-18(26)30-15-8-14(25)13(24)7-12(11)15/h4-8
CHEMBL1353570			Small molecule		510.55	17	20	5.01	86.74	6	0	2	7	N	0.48	12.64	None	5.09	5.09	1	MOL	-1	36	6	0	2	510.223	-0.31	NEUTRAL	C27H33F3O6	COc1ccc(C(C2C(=O)CC(C)(C)CC2=O)C2C(=O)CC(C)(C)CC2=O)cc1COCC(F)(F)F	VUVBMRFFLDJIKB-UHFFFAOYSA-N	InChI=1S/C27H33F3O6/c1-25(2)9-17(31)23(18(32)10-25)22(24-19(33)11-26(3
CHEMBL4563546			Unknown		552.68	6	9	0.35	209.52	6	7	2	16	N	0.09	11.91	11.61	-0.64	-5.25	2	MOL	-1	40	12	10	3	552.317	-0.24	BASE	C28H40N8O4	CN(C(=O)c1ccccc1)[C@@H](CCCNC(=N)N)C(=O)N[C@@H](CCCCN)C(=O)N[C@@H](C(N)=O)c1ccccc1	DNDDPRCIFNWTQD-RJGXRXQPSA-N	InChI=1S/C28H40N8O4/c1-36(27(40)20-13-6-3-7-14-20)22(16-10-18-33-28(31)32)26(39)34-21(15-8-9-17-29)25(38)35-23(24(30)37)19-11-4-2-5-12-19/h2-7
CHEMBL4633218			Unknown		515.66	5	9	4.3	129.33	4	5	1	14	N	0.12	12.38	11.73	3.8	1.73	3	MOL	-1	38	8	6	2	515.29	-0.62	BASE	C30H37N5O3	CCCCCC(=O)N[C@H](C(=O)NCc1cccc(CNC(=N)N)c1)c1ccc(OCc2ccccc2)cc1	NLFNUEDXYWPIOS-NDEPHWFRSA-N	InChI=1S/C30H37N5O3/c1-2-3-5-13-27(36)35-28(25-14-16-26(17-15-25)38-21-22-9-6-4-7-10-22)29(37)33-19-23-11-8-12-24(18-23)20-34-30(31)32/h4
CHEMBL1721095			Small molecule		300.31	109	125	3.74	54.37	3	1	0	1	N	0.7	8.45	None	4.33	4.29	3	MOL	-1	23	3	1	0	300.079	0.79	NEUTRAL	C20H12O3	O=C1C=C(c2c(O)ccc3ccccc23)c2ccccc2C1=O	CEFYNLRCBQRIBG-UHFFFAOYSA-N	InChI=1S/C20H12O3/c21-17-10-9-12-5-1-2-6-13(12)19(17)16-11-18(22)20(23)15-8-4-3-7-14(15)16/h1-11
CHEMBL4568434			Unknown		803.96	2	3	2.94	233.86	8	8	2	21	N	0.03	11.5	11.82	1.9	-2.35	4	MOL	-1	59	15	10	3	803.412	-0.42	BASE	C44H53N9O6	Cc1ccc(N2C[C@H](NC(=O)[C@H](NC(=O)[C@H](CCCCN)NC(=O)[C@H](CCCNC(=N)N)NC(=O)c3ccccc3)c3ccc(OCc4ccccc4)cc3)C2=O)cc1	ZOUNLZGMYIOKQR-IZBQCXFTSA-N	InChI=1S/C44H53N9O6/c1-29-17-21-33(22-18-29)53-27-37(43(53)58)51-42(57)38(31-19-23-34(24-20-31)59-28-30-11-4-2-5-12-30)52-41(56)35(15-8-9-25-45)50-40(55)36(16-10-26-48-44(46)47)49-39(54)32-13-6-3-7-14-32/h2-7
CHEMBL3344310			Protein		655.78	3	12	1.58	208.22	7	9	2	14	N	0.08	9.37	7.65	1.74	1.47	5	BOTH	-1	47	12	10	3	655.258	0.13	NEUTRAL	C34H37N7O5S	NC(=O)[C@H](Cc1c[nH]c2ccccc12)NC(=O)[C@H](CS)NC(=O)[C@H](Cc1ccc(O)cc1)NC(=O)[C@@H](N)Cc1c[nH]c2ccccc12	HZAMVGCSGRMXFV-ABYARXGNSA-N	InChI=1S/C34H37N7O5S/c35-25(14-20-16-37-26-7-3-1-5-23(20)26)32(44)40-29(13-19-9-11-22(42)12-10-19)33(45)41-30(18-47)34(46)39-28(31(36)43)15-21-17-38-27-8-4-2-6-24(21)27/h1-12
CHEMBL4857319			Unknown		659.65	2	2	6.45	165.52	8	4	2	7	N	0.07	8.83	5.18	6.58	6.56	6	MOL	-1	47	10	6	3	659.145	-0.79	NEUTRAL	C33H24F3N5O5S	N/C(=N\O)c1cccc(-c2ccc3c(c2)c2cc(-c4cccc(/C(N)=N/O)c4)ccc2n3S(=O)(=O)c2cccc(OC(F)(F)F)c2)c1	YOGRMCYBWAUTAP-UHFFFAOYSA-N	InChI=1S/C33H24F3N5O5S/c34-33(35
CHEMBL1969088			Small molecule		348.38	27	32	3.91	102.03	7	1	0	5	N	0.38	6.21	None	4.95	3.79	2	MOL	-1	24	7	1	0	348.078	-1.43	ACID	C16H16N2O5S	CCOC(=O)c1c(/N=C/c2cccc([N+](=O)[O-])c2O)sc(C)c1C	UYJIFFBOCONFHH-CAOOACKPSA-N	InChI=1S/C16H16N2O5S/c1-4-23-16(20)13-9(2)10(3)24-15(13)17-8-11-6-5-7-12(14(11)19)18(21)22/h5-8
CHEMBL1707907		NSC-37642	Small molecule		286.37	23	29	4.49	60.69	3	3	0	5	N	0.71	9.11	None	5.06	5.05	2	MOL	-1	21	3	3	0	286.157	0.53	NEUTRAL	C18H22O3	CCC(c1ccccc1)C(CC)c1cc(O)c(O)c(O)c1	ISDIKFNVTHSTFC-UHFFFAOYSA-N	InChI=1S/C18H22O3/c1-3-14(12-8-6-5-7-9-12)15(4-2)13-10-16(19)18(21)17(20)11-13/h5-11
CHEMBL1341870			Small molecule		437.93	43	89	3.33	114.8	8	1	0	6	N	0.59	6.05	None	3.35	2.31	3	MOL	-1	28	8	1	0	437.038	-2.4	ACID	C17H16ClN5O3S2	CC(C)c1nnc(NC(=O)c2nc(S(=O)(=O)Cc3ccccc3)ncc2Cl)s1	FRPHBGGZDJABEY-UHFFFAOYSA-N	InChI=1S/C17H16ClN5O3S2/c1-10(2)15-22-23-16(27-15)21-14(24)13-12(18)8-19-17(20-13)28(25
CHEMBL4847872			Unknown		365.39	2	2	2.82	105.66	4	4	0	3	N	0.54	8.69	None	2.21	2.19	3	MOL	-1	27	7	4	0	365.138	-1.1	NEUTRAL	C20H19N3O4	O=C(Nc1ccccc1)[C@@H]1CCCN1C(=O)c1cc2cc(O)c(O)cc2[nH]1	AVFBOWBIMYCNDP-INIZCTEOSA-N	InChI=1S/C20H19N3O4/c24-17-10-12-9-15(22-14(12)11-18(17)25)20(27)23-8-4-7-16(23)19(26)21-13-5-2-1-3-6-13/h1-3
CHEMBL4854545			Unknown		367.43	2	2	3.25	82.53	5	2	0	3	N	0.74	9.14	None	3.02	3.01	3	MOL	-1	26	6	2	0	367.099	-1.56	NEUTRAL	C19H17N3O3S	O=C(Nc1ccccc1)[C@@H]1CCCN1C(=O)c1nc2cc(O)ccc2s1	WZORZOQURASFPO-HNNXBMFYSA-N	InChI=1S/C19H17N3O3S/c23-13-8-9-16-14(11-13)21-18(26-16)19(25)22-10-4-7-15(22)17(24)20-12-5-2-1-3-6-12/h1-3
CHEMBL1391547			Small molecule		292.34	32	38	3.61	62.22	3	2	0	2	N	0.83	4.72	3.65	2.41	0	2	MOL	-1	22	4	2	0	292.121	-0.46	ACID	C18H16N2O2	O=C(O)c1ccc2c(c1)[C@@H]1C=CC[C@@H]1[C@H](c1ccccn1)N2	QTKRLZDSHXZXNP-IIYDPXPESA-N	InChI=1S/C18H16N2O2/c21-18(22)11-7-8-15-14(10-11)12-4-3-5-13(12)17(20-15)16-6-1-2-9-19-16/h1-4
CHEMBL1372387			Small molecule		466.54	36	54	3.9	108.97	8	2	0	5	N	0.34	3.61	1.35	4.71	0.92	4	MOL	-1	32	7	2	0	466.066	-1.38	ACID	C23H18N2O5S2	O=C(O)CSc1cc(C(=O)c2ccccc2O)cn2c(=O)c3c4c(sc3nc12)CCCC4	NVBGEYPWPGKWNJ-UHFFFAOYSA-N	InChI=1S/C23H18N2O5S2/c26-15-7-3-1-5-13(15)20(29)12-9-17(31-11-18(27)28)21-24-22-19(23(30)25(21)10-12)14-6-2-4-8-16(14)32-22/h1
CHEMBL1389785			Small molecule		528.56	16	16	2.04	147.15	8	2	1	4	N	0.38	7.18	None	2.04	1.62	3	MOL	-1	36	10	2	1	528.066	-1.6	NEUTRAL	C24H20N2O8S2	O=C(Nc1cc(S(=O)(=O)N2CCOCC2)ccc1O)c1ccc2c(c1)S(=O)(=O)c1ccccc1C2=O	GJLWWTVHUSSCFF-UHFFFAOYSA-N	InChI=1S/C24H20N2O8S2/c27-20-8-6-16(36(32
CHEMBL3392033			Small molecule		236.36	45	50	3.2	49.81	4	1	0	0	N	0.56	None	0.43	2.75	2.75	1	MOL	-1	15	2	2	0	236.044	-1.25	NEUTRAL	C11H12N2S2	N#Cc1c(N)sc(=S)c2c1CCCCC2	QQRPDSIFWASQPQ-UHFFFAOYSA-N	InChI=1S/C11H12N2S2/c12-6-9-7-4-2-1-3-5-8(7)11(14)15-10(9)13/h1-5
CHEMBL5401213					443.54	8	12	2.63	113.6	5	3	0	12	N	0.43	13.45	None	2.45	2.45	1	MOL	0	32	8	3	0	443.242	0.49	NEUTRAL	C24H33N3O5	CCCC[C@H](NC(=O)OCc1ccccc1)C(=O)N[C@H](/C=C/C(C)=O)C[C@@H]1CCNC1=O	PYIWICVOQQVJPA-OIPGFMIKSA-N	InChI=1S/C24H33N3O5/c1-3-4-10-21(27-24(31)32-16-18-8-6-5-7-9-18)23(30)26-20(12-11-17(2)28)15-19-13-14-25-22(19)29/h5-9
CHEMBL1543611			Small molecule		302.29	22	25	3.8	69.36	6	0	0	2	N	0.5	None	None	3.29	3.29	5	MOL	-1	23	6	0	0	302.08	-1.43	NEUTRAL	C17H10N4O2	c1coc(-c2nc3nc4ccccc4n3nc2-c2ccco2)c1	ZNQLTYAOIDPWDT-UHFFFAOYSA-N	InChI=1S/C17H10N4O2/c1-2-6-12-11(5-1)18-17-19-15(13-7-3-9-22-13)16(20-21(12)17)14-8-4-10-23-14/h1-10H	FALSE	-1	['SID858060']	['SID858060']
CHEMBL1538116			Small molecule		426.48	10	11	3.93	121.28	7	3	0	6	N	0.43	4.65	None	4.02	0.5	4	MOL	-1	29	8	3	0	426.046	-1.73	ACID	C19H14N4O4S2	O=C(O)c1cccc(Nc2nc3ccccc3nc2NS(=O)(=O)c2cccs2)c1	JSTUQEZXZUYHTI-UHFFFAOYSA-N	InChI=1S/C19H14N4O4S2/c24-19(25)12-5-3-6-13(11-12)20-17-18(22-15-8-2-1-7-14(15)21-17)23-29(26
CHEMBL4643221			Unknown		713.71	6	13	6.15	138.56	5	5	2	12	N	0.09	13.54	10.28	5.64	3.36	5	MOL	-1	45	9	6	3	599.253	-0.93	BASE	C38H34F3N5O6	N=C(N)Nc1ccc(CNC(=O)[C@@H](NC(=O)c2cccc(Oc3ccccc3)c2)c2ccc(OCc3ccccc3)cc2)cc1.O=C(O)C(F)(F)F	JFOSCKIZGFLWTJ-WAQYZQTGSA-N	InChI=1S/C36H33N5O4.C2HF3O2/c37-36(38)40-29-18-14-25(15-19-29)23-39-35(43)33(27-16-20-30(21-17-27)44-24-26-8-3-1-4-9-26)41-34(42)28-10-7-13-32(22-28)45-31-11-5-2-6-12-31;3-2(4
CHEMBL1313127			Small molecule		414.46	22	25	3.17	106.94	6	3	0	4	N	0.4	3.31	None	4.06	0.63	2	MOL	-1	28	7	3	0	414.034	-1.24	ACID	C19H14N2O5S2	CN1C(=O)/C(=C/c2ccc(C(=O)Nc3ccc(O)cc3C(=O)O)cc2)SC1=S	UXOBGYANDXUOGZ-NVNXTCNLSA-N	InChI=1S/C19H14N2O5S2/c1-21-17(24)15(28-19(21)27)8-10-2-4-11(5-3-10)16(23)20-14-7-6-12(22)9-13(14)18(25)26/h2-9
CHEMBL5085863			Unknown		465.49	1	1	3.72	122.74	9	1	0	7	N	0.41	None	None	4.07	4.07	4	MOL	-1	33	9	2	0	465.099	-0.98	NEUTRAL	C23H19N3O6S	COc1ccc(C(=O)Oc2cc(N)n(S(=O)(=O)c3ccc(Oc4ccccc4)cc3)n2)cc1	LKNJFZXIYMTZLO-UHFFFAOYSA-N	InChI=1S/C23H19N3O6S/c1-30-17-9-7-16(8-10-17)23(27)32-22-15-21(24)26(25-22)33(28
CHEMBL5187649					574.65	5	13	5.61	92.34	4	2	2	11	N	0.24	None	None	5.82	5.82	4	MOL	-1	41	6	2	2	574.174	-0.8	NEUTRAL	C32H28F2N2O4S	O=C(NCc1ccccc1C(=O)N[C@H](/C=C/S(=O)(=O)c1ccccc1)CCc1ccccc1)c1cc(F)cc(F)c1	SANCTGKADFWAPI-BUCZBDGVSA-N	InChI=1S/C32H28F2N2O4S/c33-26-19-25(20-27(34)21-26)31(37)35-22-24-11-7-8-14-30(24)32(38)36-28(16-15-23-9-3-1-4-10-23)17-18-41(39
CHEMBL1898246			Small molecule		560.84	12	13	2.6	137.99	8	4	1	7	N	0.3	2.97	None	4.15	2.17	2	MOL	-1	32	10	4	1	558.939	-1.98	ACID	C18H15BrClN5O5S2	CCOc1ccc(NS(=O)(=O)c2ccc(Cl)c(NN=C3C(=O)NC(=S)NC3=O)c2)cc1Br	YQZRXEPQAYAWMK-UHFFFAOYSA-N	InChI=1S/C18H15BrClN5O5S2/c1-2-30-14-6-3-9(7-11(14)19)25-32(28
CHEMBL3740277			Small molecule		538.65	6	13	0	218.31	6	8	2	16	N	0.08	11.88	11.6	-0.87	-5.47	2	MOL	-1	39	12	11	3	538.302	-0.15	BASE	C27H38N8O4	N=C(N)NCCC[C@H](NC(=O)c1ccccc1)C(=O)N[C@@H](CCCCN)C(=O)N[C@@H](C(N)=O)c1ccccc1	RSRMZXDBGTYWNH-FDFHNCONSA-N	InChI=1S/C27H38N8O4/c28-16-8-7-14-20(26(39)35-22(23(29)36)18-10-3-1-4-11-18)34-25(38)21(15-9-17-32-27(30)31)33-24(37)19-12-5-2-6-13-19/h1-6
CHEMBL5091919			Unknown		422.81	1	1	2.48	147.42	9	1	0	5	N	0.37	None	None	3.27	3.27	3	MOL	-1	28	10	2	0	422.009	-1.6	NEUTRAL	C16H11ClN4O6S	Nc1cc(OC(=O)c2ccc([N+](=O)[O-])cc2)nn1S(=O)(=O)c1ccc(Cl)cc1	NLQILOYFFSPPJZ-UHFFFAOYSA-N	InChI=1S/C16H11ClN4O6S/c17-11-3-7-13(8-4-11)28(25
CHEMBL3040216			Unknown		1297.3	74	279	None	None	None	None	None	None	None	None	None	None	None	None	None	MOL	-1	None	None	None	None	1296.05	None	None	C51H40N6O23S6	CC1=CCC(C(=O)/N=C2\CC=C(S(=O)(=O)O)c3cc(S(=O)(=O)O)cc(S(=O)(=O)O)c32)=C/C1=N/C(=O)C1=CC=C/C(=N\C(=O)/N=C2\C=CC=C(C(=O)/N=C3/CC(C(=O)/N=C4\CC=C(S(=O)(=O)O)c5cc(S(=O)(=O)O)cc(S(=O)(=O)O)c54)=CC=C3C)C2)C1	VTCUUTNDNRAQSK-NCNWUEASSA-N	InChI=1S/C51H40N6O23S6/c1-25-9-11-29(49(60)54-37-13-15-41(83(69					'Suramin'	'Suramin'	'Suramin'	'Suramin'	'Suramin'	'Suramin'	'Suramin'	'Suramin'	'Suramin'	'Suramin'	'Suramin'	'Suramin'
CHEMBL4640172			Unknown		1901-05-23 12:43:12	5	9	3.05	120.1	3	5	0	10	N	0.24	12.43	10.28	2.76	0.47	2	MOL	-1	29	7	6	1	395.232	-0.84	BASE	C24H30F3N5O4	CCCCCC(=O)N[C@H](C(=O)NCc1ccc(NC(=N)N)cc1)c1ccccc1.O=C(O)C(F)(F)F	ZNNGBOGZSQZEOT-BDQAORGHSA-N	InChI=1S/C22H29N5O2.C2HF3O2/c1-2-3-5-10-19(28)27-20(17-8-6-4-7-9-17)21(29)25-15-16-11-13-18(14-12-16)26-22(23)24;3-2(4
CHEMBL4854991			Unknown		501.63	4	5	5.28	96.53	4	3	2	13	N	0.28	12.12	None	4.59	4.59	3	MOL	-1	37	7	3	2	501.263	-0.99	NEUTRAL	C30H35N3O4	CCCCCC(=O)N[C@H](C(=O)NCc1ccc(NC(C)=O)cc1)c1ccc(OCc2ccccc2)cc1	IMQVKPIOLDMURL-LJAQVGFWSA-N	InChI=1S/C30H35N3O4/c1-3-4-6-11-28(35)33-29(30(36)31-20-23-12-16-26(17-13-23)32-22(2)34)25-14-18-27(19-15-25)37-21-24-9-7-5-8-10-24/h5
CHEMBL4875828			Unknown		555.63	4	5	6.14	110.52	4	3	2	10	N	0.19	12.04	None	5.96	5.96	5	MOL	-1	42	7	4	2	555.216	-1.03	NEUTRAL	C35H29N3O4	NC(=O)c1cccc(NC(=O)[C@@H](NC(=O)c2ccc(-c3ccccc3)cc2)c2ccc(OCc3ccccc3)cc2)c1	XIFNUJGCEUHUFQ-YTTGMZPUSA-N	InChI=1S/C35H29N3O4/c36-33(39)29-12-7-13-30(22-29)37-35(41)32(27-18-20-31(21-19-27)42-23-24-8-3-1-4-9-24)38-34(40)28-16-14-26(15-17-28)25-10-5-2-6-11-25/h1-22
CHEMBL4855815			Unknown		599.69	5	7	5.73	119.75	5	3	2	13	N	0.16	11.91	None	5.59	5.59	5	MOL	-1	45	8	4	2	599.242	-0.81	NEUTRAL	C37H33N3O5	NC(=O)c1ccc(CNC(=O)[C@@H](NC(=O)c2ccc(OCc3ccccc3)cc2)c2ccc(OCc3ccccc3)cc2)cc1	NXKMWBRRZCFFBU-UMSFTDKQSA-N	InChI=1S/C37H33N3O5/c38-35(41)30-13-11-26(12-14-30)23-39-37(43)34(29-15-19-32(20-16-29)44-24-27-7-3-1-4-8-27)40-36(42)31-17-21-33(22-18-31)45-25-28-9-5-2-6-10-28/h1-22
CHEMBL199376			Small molecule		1901-07-27 17:31:12	2	2	-0.17	223.89	7	7	2	20	N	0.05	12.09	10.94	-0.68	-5.34	1	MOL	-1	41	13	10	3	574.359	0.45	BASE	C28H46N8O5	CCCC[C@H](NC(=O)c1ccccc1)C(=O)N[C@@H](CCCCN)C(=O)N[C@@H](CCCN=C(N)N)C(=O)N[C@@H](C)C=O	JBIGRQUZMUXGNZ-UDIDDNNKSA-N	InChI=1S/C28H46N8O5/c1-3-4-13-21(34-24(38)20-11-6-5-7-12-20)26(40)35-22(14-8-9-16-29)27(41)36-23(15-10-17-32-28(30)31)25(39)33-19(2)18-37/h5-7
CHEMBL4870335			Unknown		280.28	2	2	2.9	82.45	4	3	0	2	N	0.63	7.88	3.61	2.62	2.49	3	MOL	-1	21	5	3	0	280.085	-0.95	NEUTRAL	C16H12N2O3	O=C(Nc1ccccc1)c1cnc2cc(O)c(O)cc2c1	KKDBOZHHWYKASH-UHFFFAOYSA-N	InChI=1S/C16H12N2O3/c19-14-7-10-6-11(9-17-13(10)8-15(14)20)16(21)18-12-4-2-1-3-5-12/h1-9
CHEMBL1365018			Small molecule		304.26	16	18	0.41	121.65	6	2	0	3	N	0.36	6.83	None	0.83	0.18	1	MOL	-1	22	9	2	0	304.081	-1.15	NEUTRAL	C13H12N4O5	CN(C)c1ccc(C=C2C(=O)NC(=O)NC2=O)cc1[N+](=O)[O-]	INCCZBKYRPVEAS-UHFFFAOYSA-N	InChI=1S/C13H12N4O5/c1-16(2)9-4-3-7(6-10(9)17(21)22)5-8-11(18)14-13(20)15-12(8)19/h3-6H
CHEMBL586053			Small molecule		403.82	4	8	3.86	86.85	6	1	0	6	N	0.5	8.7	None	3.59	3.57	3	MOL	-1	28	7	1	0	403.082	-0.27	NEUTRAL	C20H18ClNO6	COC(=O)c1[nH]c2ccc(Cl)cc2c1C(=O)c1cc(OC)c(OC)c(OC)c1	QDLUMGCEKCTYNV-UHFFFAOYSA-N	InChI=1S/C20H18ClNO6/c1-25-14-7-10(8-15(26-2)19(14)27-3)18(23)16-12-9-11(21)5-6-13(12)22-17(16)20(24)28-4/h5-9
CHEMBL1507443			Small molecule		432.3	8	8	5.14	75.63	4	2	1	5	N	0.59	3.71	None	5.58	2.28	3	MOL	-1	26	5	2	1	430.983	-1.27	ACID	C19H14BrNO4S	COc1ccc(-c2csc(NC(=O)c3ccccc3Br)c2C(=O)O)cc1	SXOLYTZEFNCIDY-UHFFFAOYSA-N	InChI=1S/C19H14BrNO4S/c1-25-12-8-6-11(7-9-12)14-10-26-18(16(14)19(23)24)21-17(22)13-4-2-3-5-15(13)20/h2-10H
CHEMBL4860835			Unknown		549.65	4	5	5.37	110.52	5	3	2	10	N	0.22	11.61	None	5.03	5.03	5	MOL	-1	40	7	4	2	549.172	-1.32	NEUTRAL	C32H27N3O4S	NC(=O)c1ccc(CNC(=O)[C@@H](NC(=O)c2cc3ccccc3s2)c2ccc(OCc3ccccc3)cc2)cc1	PKYGKDQHCBXOKJ-LJAQVGFWSA-N	InChI=1S/C32H27N3O4S/c33-30(36)24-12-10-21(11-13-24)19-34-32(38)29(35-31(37)28-18-25-8-4-5-9-27(25)40-28)23-14-16-26(17-15-23)39-20-22-6-2-1-3-7-22/h1-18
CHEMBL1408302			Small molecule		355.78	13	13	4.21	75.63	3	2	0	5	N	0.72	3.55	None	4.63	1.27	3	MOL	-1	25	5	2	0	355.061	-1.34	ACID	C19H14ClNO4	O=C(COc1cccc2ccccc12)Nc1cc(Cl)ccc1C(=O)O	OKFVCWAYHJMQFA-UHFFFAOYSA-N	InChI=1S/C19H14ClNO4/c20-13-8-9-15(19(23)24)16(10-13)21-18(22)11-25-17-7-3-5-12-4-1-2-6-14(12)17/h1-10H
CHEMBL506092			Small molecule		1901-08-30 18:57:36	1900-01-02	5	1.07	218.31	7	8	2	21	N	0.04	12.34	11.89	-0.08	-7.17	2	MOL	-1	44	12	11	3	608.38	0.23	BASE	C32H48N8O4	N=C(N)NCCC[C@@H](C=O)NC(=O)[C@H](CCCCN)NC(=O)[C@H](CCCCN)NC(=O)Cc1ccc(-c2ccccc2)cc1	CZRQOVSWQHBFTO-KCHLEUMXSA-N	InChI=1S/C32H48N8O4/c33-18-6-4-12-27(39-29(42)21-23-14-16-25(17-15-23)24-9-2-1-3-10-24)31(44)40-28(13-5-7-19-34)30(43)38-26(22-41)11-8-20-37-32(35)36/h1-3
CHEMBL4875045			Unknown		381.48	4	5	2.84	101.29	3	3	0	10	N	0.55	12.12	None	2.63	2.63	2	MOL	-1	28	6	4	0	381.205	-0.96	NEUTRAL	C22H27N3O3	CCCCCC(=O)N[C@H](C(=O)NCc1ccc(C(N)=O)cc1)c1ccccc1	PWYLHQRCLFDPOE-FQEVSTJZSA-N	InChI=1S/C22H27N3O3/c1-2-3-5-10-19(26)25-20(17-8-6-4-7-9-17)22(28)24-15-16-11-13-18(14-12-16)21(23)27/h4
CHEMBL4858378			Unknown		268.27	2	2	2.97	88.49	4	3	0	2	N	0.49	8.96	3.15	2.01	2	3	MOL	-1	20	5	4	0	268.085	-0.68	NEUTRAL	C15H12N2O3	Nc1cc2cc(C(=O)Nc3ccccc3)oc2cc1O	MAQHAEDYHSJRTE-UHFFFAOYSA-N	InChI=1S/C15H12N2O3/c16-11-6-9-7-14(20-13(9)8-12(11)18)15(19)17-10-4-2-1-3-5-10/h1-8
CHEMBL4537064			Unknown		339.35	3	4	2.81	86.92	5	1	0	3	N	0.69	9.47	3.32	3.1	3.1	2	MOL	-1	25	7	1	0	339.122	-0.56	NEUTRAL	C18H17N3O4	O=C1[C@@H]2CCCN2[C@@H](c2ccc(O)cc2)N1c1ccc([N+](=O)[O-])cc1	AMLFSVHQYPHJKO-DLBZAZTESA-N	InChI=1S/C18H17N3O4/c22-15-9-3-12(4-10-15)17-19-11-1-2-16(19)18(23)20(17)13-5-7-14(8-6-13)21(24)25/h3-10
CHEMBL4555655			Unknown		1902-02-12 22:04:48	5	8	3.01	241.24	10	8	2	22	N	0.03	11.59	11.92	1.46	-2.89	3	MOL	-1	56	16	10	3	774.407	-0.04	BASE	C40H54N8O8	COc1ccc(/C=C\c2cc(OC)c(OC)c(OC)c2)cc1NC(=O)[C@H](C)NC(=O)[C@H](CCCNC(=N)N)NC(=O)[C@H](CCCCN)NC(=O)c1ccccc1	CFFBEJSVZXPJCV-CTYJAXBYSA-N	InChI=1S/C40H54N8O8/c1-25(36(49)48-31-22-26(18-19-32(31)53-2)16-17-27-23-33(54-3)35(56-5)34(24-27)55-4)45-38(51)30(15-11-21-44-40(42)43)47-39(52)29(14-9-10-20-41)46-37(50)28-12-7-6-8-13-28/h6-8
CHEMBL5190426					405.87	3	5	5.71	89.77	4	2	1	4	N	0.43	4.08	3.3	5.11	2.34	4	MOL	-1	28	5	2	1	405.034	-1.53	ACID	C21H12ClN3O2S	N#C/C(=C/c1ccc(-c2ccc(C(=O)O)cc2)s1)c1nc2cc(Cl)ccc2[nH]1	KCRGBCOERUHZLY-ZROIWOOFSA-N	InChI=1S/C21H12ClN3O2S/c22-15-5-7-17-18(10-15)25-20(24-17)14(11-23)9-16-6-8-19(28-16)12-1-3-13(4-2-12)21(26)27/h1-10H
CHEMBL4522006			Unknown		462.47	6	11	6.13	82.45	6	3	1	4	N	0.32	8.26	0.15	6.35	6.29	4	MOL	-1	31	5	3	1	462.032	-1.76	NEUTRAL	C21H13F3N2O3S2	O=C(Nc1nc2cc(O)c(O)cc2s1)c1ccccc1Sc1ccc(C(F)(F)F)cc1	WGUPAQJNOSUNBA-UHFFFAOYSA-N	InChI=1S/C21H13F3N2O3S2/c22-21(23
CHEMBL1348345			Small molecule		361.4	47	57	4.68	81.16	5	1	0	6	N	0.5	None	None	3.88	3.88	4	MOL	-1	27	6	1	0	361.143	-1.17	NEUTRAL	C21H19N3O3	CCCCNC(=O)c1ccc2nc(-c3ccco3)c(-c3ccco3)nc2c1	GDCWSBKEJDSGAK-UHFFFAOYSA-N	InChI=1S/C21H19N3O3/c1-2-3-10-22-21(25)14-8-9-15-16(13-14)24-20(18-7-5-12-27-18)19(23-15)17-6-4-11-26-17/h4-9
CHEMBL221415			Small molecule		435.53	30	40	4.13	75.43	6	1	0	5	N	0.48	3.55	1.32	5.07	1.71	3	MOL	-1	30	6	1	0	435.071	-2.05	ACID	C22H17N3O3S2	Cc1ccc(-c2nn(-c3ccccc3)cc2/C=C2\SC(=S)N(CC(=O)O)C2=O)cc1	YHIIYOQGBHJAFL-WQRHYEAKSA-N	InChI=1S/C22H17N3O3S2/c1-14-7-9-15(10-8-14)20-16(12-25(23-20)17-5-3-2-4-6-17)11-18-21(28)24(13-19(26)27)22(29)30-18/h2-12H
CHEMBL4524827			Unknown		1902-03-12 22:19:12	1900-01-05	9	2.15	277.12	10	10	2	23	N	0.03	11.98	11.93	0.39	-3.81	3	MOL	-1	58	18	12	3	802.413	-0.22	BASE	C40H54N10O8	COc1ccc(/C=C\c2cc(OC)c(OC)c(OC)c2)cc1NC(=O)CCNC(=O)[C@H](CCCNC(=N)N)NC(=O)[C@H](CCCNC(=N)N)NC(=O)c1ccccc1	CYZMFKSZTKFFHY-RSOJGCIQSA-N	InChI=1S/C40H54N10O8/c1-55-31-17-16-25(14-15-26-23-32(56-2)35(58-4)33(24-26)57-3)22-30(31)48-34(51)18-21-45-37(53)28(12-8-19-46-39(41)42)50-38(54)29(13-9-20-47-40(43)44)49-36(52)27-10-6-5-7-11-27/h5-7
CHEMBL4877937			Unknown		445.33	2	2	5.78	82.45	5	3	1	4	N	0.35	7.68	0.17	6.15	5.96	4	MOL	-1	29	5	3	1	444.01	-1.24	NEUTRAL	C21H14Cl2N2O3S	O=C(Nc1nc2cc(O)c(O)cc2s1)C(c1ccc(Cl)cc1)c1ccc(Cl)cc1	VHZRMIJXJMVSNK-UHFFFAOYSA-N	InChI=1S/C21H14Cl2N2O3S/c22-13-5-1-11(2-6-13)19(12-3-7-14(23)8-4-12)20(28)25-21-24-15-9-16(26)17(27)10-18(15)29-21/h1-10
CHEMBL1327479			Small molecule		408.5	22	23	3.23	66.48	5	1	0	4	N	0.62	5.47	None	4.42	4.2	2	MOL	-1	26	5	1	0	408.007	-2.03	ACID	C17H13FN2O3S3	Cc1ccc(S(=O)(=O)NN2C(=O)/C(=C/c3cccc(F)c3)SC2=S)cc1	HGARMNQFOGNNAX-GDNBJRDFSA-N	InChI=1S/C17H13FN2O3S3/c1-11-5-7-14(8-6-11)26(22
CHEMBL4568823			Unknown		573.68	6	7	5.94	148.04	6	4	2	7	N	0.14	None	11.64	5	0.19	6	MOL	-1	42	8	6	3	573.183	-0.58	BASE	C33H27N5O3S	COc1cccc(S(=O)(=O)n2c3ccc(-c4cccc(C(=N)N)c4)cc3c3cc(-c4cccc(C(=N)N)c4)ccc32)c1	AYLXZLYEGDFVDA-UHFFFAOYSA-N	InChI=1S/C33H27N5O3S/c1-41-26-9-4-10-27(19-26)42(39
CHEMBL4872169			Unknown		489.57	4	5	3	130.75	5	4	0	12	N	0.31	11.63	None	2.89	2.89	3	MOL	-1	36	8	5	0	489.226	-0.5	NEUTRAL	C28H31N3O5	CCCC(O)C(=O)N[C@H](C(=O)NCc1ccc(C(N)=O)cc1)c1ccc(OCc2ccccc2)cc1	SNHVZFWAIMKLSC-BBMPLOMVSA-N	InChI=1S/C28H31N3O5/c1-2-6-24(32)27(34)31-25(28(35)30-17-19-9-11-22(12-10-19)26(29)33)21-13-15-23(16-14-21)36-18-20-7-4-3-5-8-20/h3-5
CHEMBL4103625			Small molecule		368.35	4	5	3.01	109.83	6	0	0	4	N	0.61	None	2.63	3.34	3.34	2	MOL	-1	27	9	0	0	368.112	-0.91	NEUTRAL	C18H16N4O5	O=C1[C@@H]2CCCN2[C@@H](c2cccc([N+](=O)[O-])c2)N1c1ccc([N+](=O)[O-])cc1	JQJCJOMKVDOIDW-DLBZAZTESA-N	InChI=1S/C18H16N4O5/c23-18-16-5-2-10-19(16)17(12-3-1-4-15(11-12)22(26)27)20(18)13-6-8-14(9-7-13)21(24)25/h1
CHEMBL4080081			Small molecule		337.38	4	5	2.97	66.69	4	0	0	4	N	0.64	None	4.07	3.46	3.46	2	MOL	-1	25	6	0	0	337.143	-0.65	NEUTRAL	C19H19N3O3	O=C1[C@@H]2CCCN2[C@@H](Cc2ccccc2)N1c1ccc([N+](=O)[O-])cc1	KMTVNLPVEAKXHV-ZWKOTPCHSA-N	InChI=1S/C19H19N3O3/c23-19-17-7-4-12-20(17)18(13-14-5-2-1-3-6-14)21(19)15-8-10-16(11-9-15)22(24)25/h1-3
CHEMBL433993			Small molecule		689.86	2	1900-01-02	1900-01-01 12:57:36	239.68	7	8	2	22	N	0.03	12.1	10.92	1.08	-3.58	3	MOL	-1	50	14	11	3	689.401	0.37	BASE	C36H51N9O5	CCCC[C@H](NC(=O)c1ccccc1)C(=O)N[C@@H](CCCCN)C(=O)N[C@@H](CCCN=C(N)N)C(=O)N[C@H](C=O)Cc1c[nH]c2ccccc12	LRUGICXKSYJAMC-LKZKAFSPSA-N	InChI=1S/C36H51N9O5/c1-2-3-15-29(43-32(47)24-12-5-4-6-13-24)34(49)44-30(17-9-10-19-37)35(50)45-31(18-11-20-40-36(38)39)33(48)42-26(23-46)21-25-22-41-28-16-8-7-14-27(25)28/h4-8
CHEMBL5078997			Unknown		432.41	1	1	2.23	156.65	10	1	0	7	N	0.34	None	None	2.86	2.86	3	MOL	-1	30	11	2	1	432.074	-1.51	NEUTRAL	C18H16N4O7S	CCOc1ccc(S(=O)(=O)n2nc(OC(=O)c3ccc([N+](=O)[O-])cc3)cc2N)cc1	IHILHKLQGIFQGW-UHFFFAOYSA-N	InChI=1S/C18H16N4O7S/c1-2-28-14-7-9-15(10-8-14)30(26
CHEMBL4635939			Unknown		1901-05-09 16:04:48	5	1900-01-09	4.16	129.33	4	5	0	17	N	0.13	12.55	11.94	3.55	1.55	2	MOL	-1	36	8	6	1	495.321	-0.43	BASE	C28H41N5O3	CCCCCC(=O)N[C@H](C(=O)NCCCCCCNC(=N)N)c1ccc(OCc2ccccc2)cc1	GCHTUEJQCNIQMH-SANMLTNESA-N	InChI=1S/C28H41N5O3/c1-2-3-7-14-25(34)33-26(27(35)31-19-10-4-5-11-20-32-28(29)30)23-15-17-24(18-16-23)36-21-22-12-8-6-9-13-22/h6
CHEMBL4555617			Unknown		1723.97	4	9	None	None	None	None	None	None	None	None	None	None	None	None	None	MOL	-1	None	None	None	None	1722.74	None	None	C89H106N14O20S	COc1ccc(C[C@H]2C(=O)N[C@@H](Cc3ccccc3)C(=O)N[C@H](C(N)=O)CSCC(=O)N[C@@H](Cc3ccc(O)cc3)C(=O)N[C@@H]([C@@H](C)O)C(=O)N[C@@H](CC(N)=O)C(=O)N[C@@H](Cc3ccccc3)C(=O)N[C@@H](Cc3ccc(O)cc3)C(=O)N[C@@H](CC(C)C)C(=O)N[C@@H](Cc3ccc(O)cc3)C(=O)N3CCC[C@H]3C(=O)N[C@@H](Cc3ccc(O)cc3)C(=O)N2C)cc1	OVLDWBHPQWHWAM-LCSFHULNSA-N	InChI=1S/C89H106N14O20S/c1-50(2)39-64-79(112)98-71(45-57-24-34-62(108)35-25-57)89(122)103-38-12-17-73(103)85(118)99-70(44-56-22-32-61(107)33-23-56)88(121)102(4)74(46-58-26-36-63(123-5)37-27-58)86(119)96-68(41-53-15-10-7-11-16-53)82(115)100-72(78(91)111)48-124-49-76(110)92-65(42-54-18-28-59(105)29-19-54)84(117)101-77(51(3)104)87(120)97-69(47-75(90)109)83(116)95-66(40-52-13-8-6-9-14-52)81(114)94-67…					66+	67+	68+	69+	70+	71+	72+	73+	74+	77+/m1/s1";"False";"-1";"['3']";"['(3S	6S	9S
CHEMBL3741713			Small molecule		762.96	1900-01-09	23	1900-01-03 09:07:12	236.77	10	8	2	21	N	0.04	11.59	11.99	1.81	-2.73	4	MOL	-1	53	14	11	3	762.298	-0.52	BASE	C37H46N8O6S2	COc1cccc(COc2ccc([C@@H](NC(=O)[C@H](CCCCN)NC(=O)[C@H](CCCNC(=N)N)NC(=O)c3ccc(-c4cccs4)s3)C(N)=O)cc2)c1	CRRMQORWVFJFIV-ALKXEMMNSA-N	InChI=1S/C37H46N8O6S2/c1-50-26-8-4-7-23(21-26)22-51-25-14-12-24(13-15-25)32(33(39)46)45-35(48)27(9-2-3-18-38)43-34(47)28(10-5-19-42-37(40)41)44-36(49)31-17-16-30(53-31)29-11-6-20-52-29/h4
CHEMBL1479624			Small molecule		438.44	17	19	4.01	121.28	6	3	0	6	N	0.42	4.6	None	4.22	0.7	4	MOL	-1	31	8	3	0	438.08	-1.43	ACID	C21H15FN4O4S	O=C(O)c1ccc(Nc2nc3ccccc3nc2NS(=O)(=O)c2ccc(F)cc2)cc1	PIULBZSENAIQJZ-UHFFFAOYSA-N	InChI=1S/C21H15FN4O4S/c22-14-7-11-16(12-8-14)31(29
CHEMBL4859856			Unknown		639.63	8	18	7.29	119.75	5	3	2	11	N	0.14	11.72	None	6.69	6.69	5	MOL	-1	47	8	4	2	639.198	-1.13	NEUTRAL	C36H28F3N3O5	NC(=O)c1cccc(NC(=O)[C@@H](NC(=O)c2ccc(Oc3ccc(C(F)(F)F)cc3)cc2)c2ccc(OCc3ccccc3)cc2)c1	RNJZSKJJNTVURL-YTTGMZPUSA-N	InChI=1S/C36H28F3N3O5/c37-36(38
CHEMBL1430245			Small molecule		420.54	18	19	3.1	75.71	6	1	0	5	N	0.59	5.47	None	4.12	3.9	2	MOL	-1	27	6	1	0	420.027	-1.56	ACID	C18H16N2O4S3	COc1ccc(/C=C2/SC(=S)N(NS(=O)(=O)c3ccc(C)cc3)C2=O)cc1	MAENARCRULSGLV-LFIBNONCSA-N	InChI=1S/C18H16N2O4S3/c1-12-3-9-15(10-4-12)27(22
CHEMBL4640965			Unknown		1901-03-28 15:07:12	5	1900-01-09	4.64	93.45	4	3	0	16	N	0.32	12.32	10.2	4.3	1.69	2	MOL	-1	33	6	4	0	453.299	-0.53	BASE	C27H39N3O3	CCCCCC(=O)N[C@H](C(=O)NCCCCCCN)c1ccc(OCc2ccccc2)cc1	AZKMINFVLOZYMO-SANMLTNESA-N	InChI=1S/C27H39N3O3/c1-2-3-7-14-25(31)30-26(27(32)29-20-11-5-4-10-19-28)23-15-17-24(18-16-23)33-21-22-12-8-6-9-13-22/h6
CHEMBL4634164			Unknown		444.58	5	14	5.32	67.43	3	2	1	12	N	0.37	12.24	None	5.35	5.35	3	MOL	-1	33	5	2	1	444.241	-0.79	NEUTRAL	C28H32N2O3	CCCCCC(=O)N[C@H](C(=O)NCc1ccccc1)c1ccc(OCc2ccccc2)cc1	MURRWDAMHJKELB-MHZLTWQESA-N	InChI=1S/C28H32N2O3/c1-2-3-6-15-26(31)30-27(28(32)29-20-22-11-7-4-8-12-22)24-16-18-25(19-17-24)33-21-23-13-9-5-10-14-23/h4-5
CHEMBL1717890			Small molecule		277.28	39	61	2.38	63.24	3	1	0	2	N	0.92	13.25	None	2.01	2.01	2	MOL	-1	21	4	1	0	277.074	0.14	NEUTRAL	C17H11NO3	O=C(NC1=CC(=O)c2ccccc2C1=O)c1ccccc1	BIVQBWSIGJFXLF-UHFFFAOYSA-N	InChI=1S/C17H11NO3/c19-15-10-14(16(20)13-9-5-4-8-12(13)15)18-17(21)11-6-2-1-3-7-11/h1-10H
CHEMBL1318817			Small molecule		323.23	31	43	3.76	43.71	6	0	0	3	N	0.81	None	None	4.37	4.37	2	MOL	-1	18	4	0	0	321.94	-1.09	NEUTRAL	C10H8Cl2N2O2S2	COc1cc(N=c2ssnc2Cl)c(OC)cc1Cl	VOQMETKMNGYFQC-UHFFFAOYSA-N	InChI=1S/C10H8Cl2N2O2S2/c1-15-7-4-6(8(16-2)3-5(7)11)13-10-9(12)14-18-17-10/h3-4H
CHEMBL1703812			Small molecule		809.95	11	13	4.5	207.79	14	6	3	4	N	0.14	7.04	6.63	3.44	3.3	2	MOL	-1	58	15	6	3	809.41	1.7	NEUTRAL	C43H59N3O12	COC1C=COC2(C)Oc3c(C)c(O)c4c(O)c(c(CN5CCN(C)CC5)c(O)c4c3C2=O)NC(=O)C(C)=CC=CC(C)C(O)C(C)C(O)C(C)C(OC(C)=O)C1C	JIJQRBWJNKPMEO-UHFFFAOYSA-N	InChI=1S/C43H59N3O12/c1-21-12-11-13-22(2)42(54)44-33-28(20-46-17-15-45(9)16-18-46)37(51)30-31(38(33)52)36(50)26(6)40-32(30)41(53)43(8
CHEMBL4873454			Unknown		1901-02-25 13:40:48	1900-01-04	1900-01-05	5.02	58.64	3	1	1	10	N	0.55	12.27	None	4.7	4.7	2	MOL	-1	31	5	1	1	422.257	-0.87	NEUTRAL	C26H34N2O3	CCCCCC(=O)N[C@H](C(=O)N1CCCCC1)c1ccc(OCc2ccccc2)cc1	QSKSNOHFRHSZKW-VWLOTQADSA-N	InChI=1S/C26H34N2O3/c1-2-3-6-13-24(29)27-25(26(30)28-18-9-5-10-19-28)22-14-16-23(17-15-22)31-20-21-11-7-4-8-12-21/h4
CHEMBL4862793			Unknown		323.4	1900-01-05	1900-01-07	3.16	70.06	3	3	0	4	N	0.69	None	10.05	1.96	-0.6	3	MOL	-1	24	5	3	0	323.163	-0.38	BASE	C19H21N3O2	O=C(NCC1CCNCC1)c1cc2ccc(-c3ccoc3)cc2[nH]1	WTTOXJPIYYZQSP-UHFFFAOYSA-N	InChI=1S/C19H21N3O2/c23-19(21-11-13-3-6-20-7-4-13)18-10-15-2-1-14(9-17(15)22-18)16-5-8-24-12-16/h1-2
CHEMBL4849139			Unknown		1900-11-15 09:36:00	5	5	2.71	69.81	3	3	0	3	N	0.69	13.01	10.03	1.22	-1.32	3	MOL	-1	24	5	3	0	320.164	-0.77	BASE	C19H20N4O	O=C(NC1CCNCC1)c1c[nH]c2cc(-c3ccncc3)ccc12	OUOCEXLSPDHYTJ-UHFFFAOYSA-N	InChI=1S/C19H20N4O/c24-19(23-15-5-9-21-10-6-15)17-12-22-18-11-14(1-2-16(17)18)13-3-7-20-8-4-13/h1-4
CHEMBL4868018			Unknown		1901-02-19 13:40:48	1900-01-03	3	4.55	60.16	3	3	0	5	N	0.57	None	10.05	3.78	1.22	3	MOL	-1	31	5	3	0	416.258	-0.92	BASE	C26H32N4O	O=C(NCC1CCNCC1)c1cc2cc(-c3ccc(N4CCCCC4)cc3)ccc2[nH]1	CXVWDWJJGUOPAU-UHFFFAOYSA-N	InChI=1S/C26H32N4O/c31-26(28-18-19-10-12-27-13-11-19)25-17-22-16-21(6-9-24(22)29-25)20-4-7-23(8-5-20)30-14-2-1-3-15-30/h4-9
CHEMBL4446364			Unknown		523.64	6	8	6.75	113.9	4	4	2	7	N	0.14	None	11.64	6.02	1.21	6	MOL	-1	40	6	6	3	523.237	-0.48	BASE	C34H29N5O	COc1cccc(Cn2c3ccc(-c4cccc(C(=N)N)c4)cc3c3cc(-c4cccc(C(=N)N)c4)ccc32)c1	AYEZKKWKRGKLFW-UHFFFAOYSA-N	InChI=1S/C34H29N5O/c1-40-28-10-2-5-21(15-28)20-39-31-13-11-24(22-6-3-8-26(16-22)33(35)36)18-29(31)30-19-25(12-14-32(30)39)23-7-4-9-27(17-23)34(37)38/h2-19H
CHEMBL4864411			Unknown		654.55	2	2	6.32	156.29	7	4	2	6	N	0.07	8.83	5.18	5.92	5.9	6	MOL	-1	43	9	6	3	653.073	-0.67	NEUTRAL	C32H24BrN5O4S	N/C(=N\O)c1cccc(-c2ccc3c(c2)c2cc(-c4cccc(/C(N)=N/O)c4)ccc2n3S(=O)(=O)c2ccccc2Br)c1	RYEGDXGPTFJGRX-UHFFFAOYSA-N	InChI=1S/C32H24BrN5O4S/c33-27-9-1-2-10-30(27)43(41
CHEMBL4467388			Unknown		311.35	4	5	1.55	152.9	3	7	1	4	N	0.34	None	8.57	1.01	-0.77	2	MOL	-1	23	8	9	1	311.149	-0.98	BASE	C15H17N7O	N=C(N)Nc1ccc(C(=O)Nc2cccc(NC(=N)N)c2)cc1	QRWXKXGXIQEGQB-UHFFFAOYSA-N	InChI=1S/C15H17N7O/c16-14(17)21-10-6-4-9(5-7-10)13(23)20-11-2-1-3-12(8-11)22-15(18)19/h1-8H
CHEMBL5431078					1901-09-14 04:19:12	1900-01-05	7	0.55	226.59	7	7	2	17	N	0.07	11.56	11.95	-0.36	-4.89	2	MOL	0	42	13	10	3	622.245	-0.57	BASE	C27H39ClN8O5S	CN([C@@H](CCCNC(=N)N)C(=O)N[C@@H](CCCCN)C(=O)N[C@@H](C(N)=O)c1ccccc1)S(=O)(=O)c1ccc(Cl)cc1	PZALPHLHPWKJTN-RJGXRXQPSA-N	InChI=1S/C27H39ClN8O5S/c1-36(42(40
CHEMBL5421390					1901-12-27 21:21:36	5	7	2.74	223.79	8	6	2	19	N	0.05	11.47	11.18	1.98	-2.43	4	MOL	0	52	13	9	3	727.315	-0.44	BASE	C38H45N7O6S	CN([C@@H](Cc1ccc(C(=N)N)cc1)C(=O)N[C@@H](CCCCN)C(=O)N[C@H](C(N)=O)c1ccc(OCc2ccccc2)cc1)S(=O)(=O)c1ccccc1	QPRZZQIINVCWIK-AFEGWXKPSA-N	InChI=1S/C38H45N7O6S/c1-45(52(49
CHEMBL5426249					588.74	1900-01-05	1900-01-07	-0.14	235.38	7	8	2	17	N	0.07	10.33	11.99	-0.69	-5.14	2	MOL	0	41	13	11	3	588.284	-0.5	BASE	C27H40N8O5S	Cc1ccc(S(=O)(=O)N[C@@H](CCCNC(=N)N)C(=O)N[C@@H](CCCCN)C(=O)N[C@@H](C(N)=O)c2ccccc2)cc1	OFMVDMFGZXZDGS-RJGXRXQPSA-N	InChI=1S/C27H40N8O5S/c1-18-12-14-20(15-13-18)41(39
CHEMBL5436893					1901-08-16 17:45:36	5	7	1.46	190.71	7	5	1	15	N	0.13	11.62	10.18	1.11	-1.35	3	MOL	0	42	11	8	3	594.262	-0.52	BASE	C30H38N6O5S	CN([C@@H](Cc1cccc(N)c1)C(=O)N[C@@H](CCCCN)C(=O)N[C@@H](C(N)=O)c1ccccc1)S(=O)(=O)c1ccccc1	ZHORKRFZNSAXCK-GMQQYTKMSA-N	InChI=1S/C30H38N6O5S/c1-36(42(40
CHEMBL1895397			Small molecule		318.38	19	28	3.31	50.27	4	0	0	2	N	0.73	None	5.68	3.26	3.25	2	MOL	-1	24	4	0	0	318.137	0.11	NEUTRAL	C20H18N2O2	O=C1c2ccccc2C(=O)c2c(/C=C/N3CCCCC3)ccnc21	ZZOIBZBKTUIRIW-UKTHLTGXSA-N	InChI=1S/C20H18N2O2/c23-19-15-6-2-3-7-16(15)20(24)18-17(19)14(8-10-21-18)9-13-22-11-4-1-5-12-22/h2-3
CHEMBL1304529			Small molecule		410.43	15	16	5.23	106.18	2	4	1	5	N	0.32	3.1	None	4.84	-1.97	5	MOL	-1	31	6	4	1	410.127	-0.18	ACID	C25H18N2O4	O=C(O)c1[nH]c2ccccc2c1C(c1ccccc1)c1c(C(=O)O)[nH]c2ccccc12	KTIFDJICFDDONZ-UHFFFAOYSA-N	InChI=1S/C25H18N2O4/c28-24(29)22-20(15-10-4-6-12-17(15)26-22)19(14-8-2-1-3-9-14)21-16-11-5-7-13-18(16)27-23(21)25(30)31/h1-13
CHEMBL4864398			Unknown		627.79	1	3	3.9	1900-06-13 15:21:36	1900-01-06	5	1	16	N	0.15	11.76	10.19	3.64	1.17	3	MOL	-1	46	10	7	2	627.342	-0.35	BASE	C36H45N5O5	NCCCC[C@H](NC(=O)c1ccccc1)C(=O)N[C@@H](C(=O)N[C@H](C(N)=O)C1CCCCC1)c1ccc(OCc2ccccc2)cc1	XPECLEXKOOGLCU-OWHBQTKESA-N	InChI=1S/C36H45N5O5/c37-23-11-10-18-30(39-34(43)28-16-8-3-9-17-28)35(44)41-32(36(45)40-31(33(38)42)26-14-6-2-7-15-26)27-19-21-29(22-20-27)46-24-25-12-4-1-5-13-25/h1
CHEMBL4849531			Unknown		783.97	1	3	2.65	1900-09-12 15:21:36	1900-01-08	9	2	22	N	0.04	11.65	11.46	1.77	-2.68	3	MOL	-1	57	15	12	3	783.443	-0.2	BASE	C42H57N9O6	N=C(N)NCCC[C@H](NC(=O)c1ccccc1)C(=O)N[C@@H](CCCCN)C(=O)N[C@@H](C(=O)N[C@H](C(N)=O)C1CCCCC1)c1ccc(OCc2ccccc2)cc1	ZDNCEIGKANZROS-SKXFTCKDSA-N	InChI=1S/C42H57N9O6/c43-25-11-10-19-33(49-39(54)34(20-12-26-47-42(45)46)48-38(53)31-17-8-3-9-18-31)40(55)51-36(41(56)50-35(37(44)52)29-15-6-2-7-16-29)30-21-23-32(24-22-30)57-27-28-13-4-1-5-14-28/h1					16-tetraoxo-2	8	11	14-tetraazahexadecan-6-yl)benzamide']"
CHEMBL4864012			Unknown		417.43	1900-01-05	5	4.46	66.15	3	3	0	5	N	0.57	None	10.05	4.25	1.7	3	MOL	-1	30	5	3	0	417.166	-0.81	BASE	C22H22F3N3O2	O=C(NCC1CCNCC1)c1cc2ccc(-c3ccc(OC(F)(F)F)cc3)cc2[nH]1	HMPVUMKNAHUHQX-UHFFFAOYSA-N	InChI=1S/C22H22F3N3O2/c23-22(24
CHEMBL4589248			Unknown		397.43	3	16	2.99	85.15	6	0	0	6	N	0.55	None	3.61	3.15	3.15	2	MOL	-1	29	8	0	0	397.164	-0.47	NEUTRAL	C21H23N3O5	COc1ccc(C[C@H]2N(c3ccc([N+](=O)[O-])cc3)C(=O)[C@@H]3CCCN32)cc1OC	TWQRHDQVSPKEAE-FXAWDEMLSA-N	InChI=1S/C21H23N3O5/c1-28-18-10-5-14(12-19(18)29-2)13-20-22-11-3-4-17(22)21(25)23(20)15-6-8-16(9-7-15)24(26)27/h5-10
CHEMBL1535586			Small molecule		450.48	10	10	3.88	130.51	7	3	0	7	N	0.39	4.73	None	3.92	0.54	4	MOL	-1	32	9	3	0	450.1	-1.21	ACID	C22H18N4O5S	COc1ccc(S(=O)(=O)Nc2nc3ccccc3nc2Nc2cccc(C(=O)O)c2)cc1	SMCUXBJQECRQAC-UHFFFAOYSA-N	InChI=1S/C22H18N4O5S/c1-31-16-9-11-17(12-10-16)32(29
CHEMBL4437334			Unknown		431.24	8	13	4.37	113.7	6	2	0	5	N	0.32	13.1	3.53	5.31	5.31	2	MOL	-1	29	8	2	0	430.024	-1.49	NEUTRAL	C19H12Cl2N4O4	O=C1C=C/C(=N/Nc2ccc([N+](=O)[O-])cc2Cl)C=C1C(=O)Nc1cccc(Cl)c1	IRUCTMUVKDPOSM-QRVIBDJDSA-N	InChI=1S/C19H12Cl2N4O4/c20-11-2-1-3-12(8-11)22-19(27)15-9-13(4-7-18(15)26)23-24-17-6-5-14(25(28)29)10-16(17)21/h1-10
CHEMBL4167266			Small molecule		148.96	10	22	None	None	None	None	None	None	None	None	None	None	None	None	None	MOL	-1	None	None	None	None	149.065	None	None	C7H8BNO2	Nc1ccc2c(c1)B(O)OC2	USCKQKQTFCBECF-UHFFFAOYSA-N	InChI=1S/C7H8BNO2/c9-6-2-1-5-4-11-8(10)7(5)3-6/h1-3
CHEMBL5189529					1901-08-24 14:52:48	1	2	5.72	122.47	8	1	2	10	N	0.14	7.59	None	4.88	4.69	4	MOL	-1	41	9	1	2	602.091	-1.85	NEUTRAL	C27H21F3N4O5S2	O=C1c2ccccc2C(=O)N1CCCCSc1nnc(-c2ccc(NS(=O)(=O)c3ccc(C(F)(F)F)cc3)cc2)o1	MAORJRSXHFCAQC-UHFFFAOYSA-N	InChI=1S/C27H21F3N4O5S2/c28-27(29
CHEMBL1869545			Small molecule		340.42	6	6	4.39	74.6	4	2	0	3	N	0.86	5.74	None	3.2	0.55	1	MOL	-1	25	4	2	0	340.168	0.3	ACID	C21H24O4	CC1CC(=O)C(C(C2=C(O)CC(C)CC2=O)c2ccccc2)=C(O)C1	MPEXTZXBEWWPTF-UHFFFAOYSA-N	InChI=1S/C21H24O4/c1-12-8-15(22)20(16(23)9-12)19(14-6-4-3-5-7-14)21-17(24)10-13(2)11-18(21)25/h3-7
CHEMBL4850198			Unknown		643.65	2	2	6.57	156.29	7	4	2	6	N	0.07	8.83	5.18	6.03	6.01	6	MOL	-1	46	9	6	3	643.15	-0.85	NEUTRAL	C33H24F3N5O4S	N/C(=N\O)c1cccc(-c2ccc3c(c2)c2cc(-c4cccc(/C(N)=N/O)c4)ccc2n3S(=O)(=O)c2cccc(C(F)(F)F)c2)c1	NFPBFUJAIFLGPT-UHFFFAOYSA-N	InChI=1S/C33H24F3N5O4S/c34-33(35
CHEMBL4874402			Unknown		555.64	3	3	6.37	131.38	6	4	2	7	N	0.08	8.84	5.18	6.01	5.99	6	MOL	-1	42	8	6	3	555.227	-0.59	NEUTRAL	C34H29N5O3	COc1cccc(Cn2c3ccc(-c4cccc(/C(N)=N/O)c4)cc3c3cc(-c4cccc(/C(N)=N/O)c4)ccc32)c1	YFFIAWSJFARUFS-UHFFFAOYSA-N	InChI=1S/C34H29N5O3/c1-42-28-10-2-5-21(15-28)20-39-31-13-11-24(22-6-3-8-26(16-22)33(35)37-40)18-29(31)30-19-25(12-14-32(30)39)23-7-4-9-27(17-23)34(36)38-41/h2-19
CHEMBL4854249			Unknown		604.51	7	16	7.13	122.15	5	4	2	6	N	0.07	8.84	5.18	6.94	6.92	6	MOL	-1	41	7	6	3	603.127	-0.68	NEUTRAL	C33H26BrN5O2	N/C(=N\O)c1cccc(-c2ccc3c(c2)c2cc(-c4cccc(/C(N)=N/O)c4)ccc2n3Cc2cccc(Br)c2)c1	IFJUAQPWGDLDDD-UHFFFAOYSA-N	InChI=1S/C33H26BrN5O2/c34-27-9-1-4-20(14-27)19-39-30-12-10-23(21-5-2-7-25(15-21)32(35)37-40)17-28(30)29-18-24(11-13-31(29)39)22-6-3-8-26(16-22)33(36)38-41/h1-18
CHEMBL5393778					1901-07-27 17:02:24	6	8	-0.45	235.38	7	8	2	17	N	0.07	9.86	11.97	-1.19	-5.62	2	MOL	0	40	13	11	3	574.269	-0.43	BASE	C26H38N8O5S	N=C(N)NCCC[C@H](NS(=O)(=O)c1ccccc1)C(=O)N[C@@H](CCCCN)C(=O)N[C@@H](C(N)=O)c1ccccc1	LKLWZCJOVVYTDI-FDFHNCONSA-N	InChI=1S/C26H38N8O5S/c27-16-8-7-14-20(24(36)33-22(23(28)35)18-10-3-1-4-11-18)32-25(37)21(15-9-17-31-26(29)30)34-40(38
CHEMBL4879110			Unknown		627.65	2	2	6.83	148.04	6	4	2	7	N	0.11	None	11.64	6.59	1.78	6	MOL	-1	45	8	6	3	627.155	-0.71	BASE	C33H24F3N5O3S	N=C(N)c1cccc(-c2ccc3c(c2)c2cc(-c4cccc(C(=N)N)c4)ccc2n3S(=O)(=O)c2cccc(OC(F)(F)F)c2)c1	AYEDUMLDANFUHT-UHFFFAOYSA-N	InChI=1S/C33H24F3N5O3S/c34-33(35
CHEMBL381639			Small molecule		1901-11-03 20:38:24	2	2	-0.79	279.5	8	8	2	24	N	0.03	12.31	11.27	-1.35	-8.48	1	MOL	-1	48	16	13	3	673.439	0.45	BASE	C32H55N11O5	CCCC[C@H](NC(=O)c1ccccc1)C(=O)N(C)[C@@H](CCCCN)C(=O)N[C@@H](CCCN=C(N)N)C(=O)N[C@H](C=O)CCCN=C(N)N	OQVFEVLBYQCAPN-CQJMVLFOSA-N	InChI=1S/C32H55N11O5/c1-3-4-15-25(42-27(45)22-12-6-5-7-13-22)30(48)43(2)26(17-8-9-18-33)29(47)41-24(16-11-20-39-32(36)37)28(46)40-23(21-44)14-10-19-38-31(34)35/h5-7
CHEMBL4635643			Unknown		640.66	5	9	4.5	153.12	5	5	1	13	N	0.13	12.1	10.28	4.08	1.89	3	MOL	-1	39	9	6	2	526.269	-1.01	BASE	C32H35F3N6O5	CCCCCC(=O)N[C@H](C(=O)NCc1ccc(NC(=N)N)cc1)c1ccc(OCc2ccc(C#N)cc2)cc1.O=C(O)C(F)(F)F	XTHGGCSOZVRVPH-JCOPYZAKSA-N	InChI=1S/C30H34N6O3.C2HF3O2/c1-2-3-4-5-27(37)36-28(29(38)34-19-22-10-14-25(15-11-22)35-30(32)33)24-12-16-26(17-13-24)39-20-23-8-6-21(18-31)7-9-23;3-2(4
CHEMBL4640682			Unknown		469.59	5	9	5.19	91.22	4	2	1	12	N	0.36	11.87	None	5.21	5.21	3	MOL	-1	35	6	2	1	469.236	-1.06	NEUTRAL	C29H31N3O3	CCCCCC(=O)N[C@H](C(=O)NCc1ccc(C#N)cc1)c1ccc(OCc2ccccc2)cc1	BWPMRYNQCQIKJL-NDEPHWFRSA-N	InChI=1S/C29H31N3O3/c1-2-3-5-10-27(33)32-28(29(34)31-20-23-13-11-22(19-30)12-14-23)25-15-17-26(18-16-25)35-21-24-8-6-4-7-9-24/h4
CHEMBL4639241			Unknown		757.77	8	12	5.95	147.79	6	5	2	14	N	0.07	13.64	10.28	5.55	3.26	5	MOL	-1	48	10	6	3	643.279	-0.81	BASE	C40H38F3N5O7	COc1cccc(COc2ccc(C(=O)N[C@H](C(=O)NCc3ccc(NC(=N)N)cc3)c3ccc(OCc4ccccc4)cc3)cc2)c1.O=C(O)C(F)(F)F	IOWGAVFOYNZLTB-XLQCLRHOSA-N	InChI=1S/C38H37N5O5.C2HF3O2/c1-46-34-9-5-8-28(22-34)25-48-33-20-14-30(15-21-33)36(44)43-35(37(45)41-23-26-10-16-31(17-11-26)42-38(39)40)29-12-18-32(19-13-29)47-24-27-6-3-2-4-7-27;3-2(4
CHEMBL4649655			Unknown		1901-09-06 15:36:00	8	25	4.62	129.33	4	5	1	13	N	0.13	12.19	10.28	4.23	2.04	3	MOL	-1	37	8	6	2	501.274	-0.82	BASE	C31H36F3N5O5	CCCCCC(=O)N[C@H](C(=O)NCc1ccc(NC(=N)N)cc1)c1ccc(OCc2ccccc2)cc1.O=C(O)C(F)(F)F	RMLDGSREBIUICI-YCBFMBTMSA-N	InChI=1S/C29H35N5O3.C2HF3O2/c1-2-3-5-10-26(35)34-27(28(36)32-19-21-11-15-24(16-12-21)33-29(30)31)23-13-17-25(18-14-23)37-20-22-8-6-4-7-9-22;3-2(4
CHEMBL4646482			Unknown		1901-02-28 13:40:48	5	1900-01-09	3.86	93.45	4	3	0	14	N	0.4	12.32	9.9	3.41	1.01	2	MOL	-1	31	6	4	0	425.268	-0.6	BASE	C25H35N3O3	CCCCCC(=O)N[C@H](C(=O)NCCCCN)c1ccc(OCc2ccccc2)cc1	NRDNHCYQSKJYFX-DEOSSOPVSA-N	InChI=1S/C25H35N3O3/c1-2-3-5-12-23(29)28-24(25(30)27-18-9-8-17-26)21-13-15-22(16-14-21)31-19-20-10-6-4-7-11-20/h4
CHEMBL199352			Small molecule		1901-10-20 20:09:36	2	2	-1.14	288.29	8	9	2	24	N	0.03	12.05	11.24	-1.68	-8.7	1	MOL	-1	47	16	14	3	659.423	0.46	BASE	C31H53N11O5	CCCC[C@H](NC(=O)c1ccccc1)C(=O)N[C@@H](CCCCN)C(=O)N[C@@H](CCCN=C(N)N)C(=O)N[C@@H](C=O)CCCN=C(N)N	SYXUZVGQAZAZDV-ROHNOIKCSA-N	InChI=1S/C31H53N11O5/c1-2-3-14-23(40-26(44)21-11-5-4-6-12-21)28(46)41-24(15-7-8-17-32)29(47)42-25(16-10-19-38-31(35)36)27(45)39-22(20-43)13-9-18-37-30(33)34/h4-6
CHEMBL1368160			Small molecule		507.34	25	28	5.28	108.65	5	2	2	8	N	0.32	4.06	None	5.22	2.1	3	MOL	-1	33	7	2	2	506.048	-0.91	ACID	C25H19BrN2O5	COc1cc(/C=C(/C#N)C(=O)Nc2ccccc2)c(Br)cc1OCc1ccc(C(=O)O)cc1	NSMBRMFKUKGMDO-ODLFYWEKSA-N	InChI=1S/C25H19BrN2O5/c1-32-22-12-18(11-19(14-27)24(29)28-20-5-3-2-4-6-20)21(26)13-23(22)33-15-16-7-9-17(10-8-16)25(30)31/h2-13H
CHEMBL1902239			Small molecule		460.54	6	6	3.28	141.71	11	4	1	8	N	0.22	11.79	0.72	5.99	5.99	3	MOL	-1	31	9	4	0	460.087	-0.57	NEUTRAL	C20H20N4O5S2	C=CCOc1ccc(C(c2c(O)nc(SC)nc2O)c2c(O)nc(SC)nc2O)cc1	GTGUZTFMXMQOKU-UHFFFAOYSA-N	InChI=1S/C20H20N4O5S2/c1-4-9-29-11-7-5-10(6-8-11)12(13-15(25)21-19(30-2)22-16(13)26)14-17(27)23-20(31-3)24-18(14)28/h4-8
CHEMBL4859361			Unknown		362.41	2	2	4.63	82.45	5	3	0	3	N	0.46	8.26	0.15	4.93	4.87	4	MOL	-1	26	5	3	0	362.072	-1.27	NEUTRAL	C20H14N2O3S	O=C(Nc1nc2cc(O)c(O)cc2s1)c1ccc(-c2ccccc2)cc1	AVYZWRLSSXRNIK-UHFFFAOYSA-N	InChI=1S/C20H14N2O3S/c23-16-10-15-18(11-17(16)24)26-20(21-15)22-19(25)14-8-6-13(7-9-14)12-4-2-1-3-5-12/h1-11
CHEMBL1711432			Small molecule		303.41	26	39	3.18	69.4	5	2	0	9	N	0.7	None	10.21	1.96	-0.65	2	MOL	-1	22	5	3	0	303.195	-0.22	BASE	C17H25N3O2	COc1cc(NCCCCCCN)c2ncccc2c1OC	DWYYPHBWAAFIRH-UHFFFAOYSA-N	InChI=1S/C17H25N3O2/c1-21-15-12-14(19-10-6-4-3-5-9-18)16-13(17(15)22-2)8-7-11-20-16/h7-8
CHEMBL4867969			Unknown		583.69	4	6	5.75	110.52	4	3	2	12	N	0.17	11.97	None	5.65	5.65	5	MOL	-1	44	7	4	2	583.247	-0.93	NEUTRAL	C37H33N3O4	NC(=O)c1ccc(CNC(=O)[C@@H](NC(=O)Cc2ccc(-c3ccccc3)cc2)c2ccc(OCc3ccccc3)cc2)cc1	IRUOZMPLJXLBNJ-DHUJRADRSA-N	InChI=1S/C37H33N3O4/c38-36(42)32-17-13-27(14-18-32)24-39-37(43)35(31-19-21-33(22-20-31)44-25-28-7-3-1-4-8-28)40-34(41)23-26-11-15-30(16-12-26)29-9-5-2-6-10-29/h1-22
CHEMBL4878054			Unknown		389.46	4	5	2.68	107.44	4	3	0	8	N	0.55	13.69	7.52	2.35	1.98	3	MOL	-1	29	6	5	0	389.174	-0.78	NEUTRAL	C23H23N3O3	NC(=O)c1ccc(CNC(=O)[C@@H](N)c2ccc(OCc3ccccc3)cc2)cc1	MVRADJKPEZWGTC-NRFANRHFSA-N	InChI=1S/C23H23N3O3/c24-21(23(28)26-14-16-6-8-19(9-7-16)22(25)27)18-10-12-20(13-11-18)29-15-17-4-2-1-3-5-17/h1-13
CHEMBL256870			Small molecule		1902-02-14 22:33:36	1900-01-02	2	1.11	309.32	10	11	2	25	N	0.02	11.8	11.81	-0.19	-7	3	MOL	-1	56	18	14	3	776.445	-0.11	BASE	C38H56N12O6	CCCC[C@H](NC(=O)c1ccccc1)C(=O)N[C@@H](CCCCN)C(=O)N[C@@H](CCCNC(=N)N)C(=O)N[C@@H](CCCNC(=N)N)C(=O)c1nc2ccccc2o1	MEXFOMYEKNTZIR-DZUOILHNSA-N	InChI=1S/C38H56N12O6/c1-2-3-15-27(47-32(52)24-13-5-4-6-14-24)34(54)48-28(17-9-10-21-39)35(55)49-29(19-12-23-45-38(42)43)33(53)46-26(18-11-22-44-37(40)41)31(51)36-50-25-16-7-8-20-30(25)56-36/h4-8
CHEMBL199817			Small molecule		1901-08-26 18:00:00	1900-01-01	1	-0.81	244.12	8	8	2	21	N	0.04	11.83	11.16	-1.4	-5.99	1	MOL	-1	43	14	11	3	604.37	0.68	BASE	C29H48N8O6	CCCC[C@H](NC(=O)c1ccccc1)C(=O)N[C@@H](CCCCN)C(=O)N[C@H](C(=O)N[C@H](C=O)CCCN=C(N)N)[C@@H](C)O	HPIHRIKVVSRQSQ-FFYZIMEISA-N	InChI=1S/C29H48N8O6/c1-3-4-14-22(35-25(40)20-11-6-5-7-12-20)26(41)36-23(15-8-9-16-30)27(42)37-24(19(2)39)28(43)34-21(18-38)13-10-17-33-29(31)32/h5-7
CHEMBL4848934			Unknown		1901-03-29 12:43:12	1900-01-04	4	4.55	103.27	6	2	0	7	N	0.42	None	10.35	3.78	1.01	4	MOL	-1	34	7	3	0	454.2	-0.5	BASE	C27H26N4O3	NC(=O)c1ccc(-c2ncc(OCC3CCNCC3)nc2-c2ccc(-c3ccoc3)cc2)cc1	BBAHHGUKMNYZTL-UHFFFAOYSA-N	InChI=1S/C27H26N4O3/c28-27(32)22-7-5-20(6-8-22)25-26(21-3-1-19(2-4-21)23-11-14-33-17-23)31-24(15-30-25)34-16-18-9-12-29-13-10-18/h1-8
CHEMBL4531266			Unknown		310.34	1	2	4.28	17.07	1	0	0	1	N	0.77	None	None	5.11	5.11	2	MOL	-1	23	1	0	0	310.117	0.49	NEUTRAL	C20H16F2O	O=C1Cc2ccc(F)cc2C[C@@H]1C1=Cc2ccc(F)cc2CC1	BYJRDEVKOGEWIX-LJQANCHMSA-N	InChI=1S/C20H16F2O/c21-17-5-3-12-7-15(2-1-13(12)8-17)19-10-16-9-18(22)6-4-14(16)11-20(19)23/h3-9
CHEMBL393834			Small molecule		345.38	28	38	3.54	95.86	5	3	0	4	N	0.63	-2.04	0.95	1.58	0.73	3	MOL	-1	24	6	3	0	345.067	-0.49	ACID	C17H15NO5S	COc1ccccc1Nc1ccc2c(O)cc(S(=O)(=O)O)cc2c1	XWZHIFXGDVIKDU-UHFFFAOYSA-N	InChI=1S/C17H15NO5S/c1-23-17-5-3-2-4-15(17)18-12-6-7-14-11(8-12)9-13(10-16(14)19)24(20
CHEMBL1535689			Small molecule		330.21	36	89	1.69	160.88	8	2	0	2	N	0.53	4.93	None	3.49	-0.05	2	MOL	-1	24	10	2	0	330.012	0.09	ACID	C14H6N2O8	O=C1c2c(O)ccc([N+](=O)[O-])c2C(=O)c2c([N+](=O)[O-])ccc(O)c21	GJCHQJDEYFYWER-UHFFFAOYSA-N	InChI=1S/C14H6N2O8/c17-7-3-1-5(15(21)22)9-11(7)14(20)12-8(18)4-2-6(16(23)24)10(12)13(9)19/h1-4
CHEMBL1558809			Small molecule		432.46	24	27	3.94	92.78	6	1	0	4	N	0.29	6.56	None	4.75	3.89	3	MOL	-1	31	7	1	0	432.078	-1.53	NEUTRAL	C23H16N2O5S	Cc1ccc(N2C(=O)NC(=O)/C(=C/c3ccc(OC(=O)c4cccs4)cc3)C2=O)cc1	DONUNJOIFXVPPU-AQTBWJFISA-N	InChI=1S/C23H16N2O5S/c1-14-4-8-16(9-5-14)25-21(27)18(20(26)24-23(25)29)13-15-6-10-17(11-7-15)30-22(28)19-3-2-12-31-19/h2-13H
CHEMBL1486234			Small molecule		429.47	17	24	4.79	137.97	7	3	0	4	N	0.46	5.17	None	3.43	-1.02	1	MOL	-1	31	8	3	0	429.179	-0.09	ACID	C23H27NO7	CC1(C)CC(=O)C(C(C2=C(O)CC(C)(C)CC2=O)c2ccc(O)c([N+](=O)[O-])c2)=C(O)C1	ATBBPWPICQGUMN-UHFFFAOYSA-N	InChI=1S/C23H27NO7/c1-22(2)8-15(26)20(16(27)9-22)19(12-5-6-14(25)13(7-12)24(30)31)21-17(28)10-23(3
CHEMBL1408935			Small molecule		466.56	20	23	2.81	94.17	8	1	0	7	N	0.49	5.25	None	3.29	3.07	2	MOL	-1	30	8	1	0	466.033	-1.19	ACID	C19H18N2O6S3	COc1cc(/C=C2\SC(=S)N(NS(=O)(=O)c3ccccc3)C2=O)cc(OC)c1OC	FJZFQVKXMNWSFL-WJDWOHSUSA-N	InChI=1S/C19H18N2O6S3/c1-25-14-9-12(10-15(26-2)17(14)27-3)11-16-18(22)21(19(28)29-16)20-30(23
CHEMBL1317919			Small molecule		437.93	48	102	3.08	114.8	8	1	0	6	N	0.59	6.06	None	3.32	2.28	3	MOL	-1	28	8	1	0	437.038	-2.69	ACID	C17H16ClN5O3S2	CCc1nnc(NC(=O)c2nc(S(=O)(=O)Cc3cccc(C)c3)ncc2Cl)s1	IMFAUYGMHFMKIB-UHFFFAOYSA-N	InChI=1S/C17H16ClN5O3S2/c1-3-13-22-23-16(27-13)21-15(24)14-12(18)8-19-17(20-14)28(25
CHEMBL1351902			Small molecule		166.18	21	22	0.86	89.34	3	3	0	1	N	0.54	5.5	4.37	0.13	-1.57	1	MOL	-1	12	4	5	0	166.074	-0.14	ACID	C8H10N2O2	Cc1c(N)cc(N)cc1C(=O)O	RKBQPUFPJRCJKE-UHFFFAOYSA-N	InChI=1S/C8H10N2O2/c1-4-6(8(11)12)2-5(9)3-7(4)10/h2-3H
CHEMBL1398964			Small molecule		410.74	60	81	4.54	83.11	4	1	0	4	N	0.75	2.86	None	4.56	1.07	2	MOL	-1	28	6	1	0	410.028	-1.41	ACID	C18H10ClF3N2O4	O=C(O)c1cc(N2N=C(C(F)(F)F)/C(=C/C=C/c3ccco3)C2=O)ccc1Cl	SOXPXFNHPPANGT-AVFBQEPNSA-N	InChI=1S/C18H10ClF3N2O4/c19-14-7-6-10(9-13(14)17(26)27)24-16(25)12(15(23-24)18(20
CHEMBL5408500					497.48	1	1	3.56	136.27	9	5	0	6	N	0.26	7.62	0.18	4.08	3.87	3	MOL	0	33	9	4	0	497.044	-0.88	NEUTRAL	C19H14F3N5O4S2	O=C(N[C@H](CS)C(=O)Nc1nc2cc(O)c(O)cc2s1)c1ccc(C2(C(F)(F)F)N=N2)cc1	WJKHTZFHZXRXNI-LLVKDONJSA-N	InChI=1S/C19H14F3N5O4S2/c20-19(21
CHEMBL441433			Small molecule		217.18	11	16	0.81	74.68	3	1	0	2	N	0.74	3.89	None	0.9	-2.32	1	MOL	-1	16	5	1	0	217.037	-0.62	ACID	C11H7NO4	O=C(O)c1cccc(N2C(=O)C=CC2=O)c1	ZJGBFJBMTKEFNQ-UHFFFAOYSA-N	InChI=1S/C11H7NO4/c13-9-4-5-10(14)12(9)8-3-1-2-7(6-8)11(15)16/h1-6H
CHEMBL4869859			Unknown		803.92	1	3	5.69	210.75	7	7	3	18	N	0.04	11.46	10.13	5.55	3.47	6	MOL	-1	60	13	9	4	803.343	-0.48	BASE	C47H45N7O6	N=C(N)Nc1ccc(C[C@H](NC(=O)[C@@H](NC(=O)c2ccccc2)c2ccc(OCc3ccccc3)cc2)C(=O)N[C@@H](C(N)=O)c2ccc(OCc3ccccc3)cc2)cc1	FBEJTKYFDCEJRQ-ZMWLRIRSSA-N	InChI=1S/C47H45N7O6/c48-43(55)41(34-18-24-38(25-19-34)59-29-32-10-4-1-5-11-32)53-45(57)40(28-31-16-22-37(23-17-31)51-47(49)50)52-46(58)42(54-44(56)36-14-8-3-9-15-36)35-20-26-39(27-21-35)60-30-33-12-6-2-7-13-33/h1-27
CHEMBL1698859			Small molecule		324.38	16	23	5.28	37.3	2	1	1	2	N	0.7	9.48	None	4.87	4.87	3	MOL	-1	25	2	1	1	324.115	0.36	NEUTRAL	C23H16O2	O=C1C(O)=CC(=C(c2ccccc2)c2ccccc2)c2ccccc21	GVZLFTZMDMEHEL-UHFFFAOYSA-N	InChI=1S/C23H16O2/c24-21-15-20(18-13-7-8-14-19(18)23(21)25)22(16-9-3-1-4-10-16)17-11-5-2-6-12-17/h1-15
CHEMBL4877376			Unknown		1901-03-06 13:55:12	3	3	3.72	99.08	6	3	0	7	N	0.53	None	10.41	3.42	-3.01	3	MOL	-1	32	6	5	0	431.269	-0.44	BASE	C26H33N5O	Cc1cc(CN)ccc1-c1ncc(OCC2CCNCC2)nc1-c1ccc(CN)cc1C	WQGWTOWHWWUZAX-UHFFFAOYSA-N	InChI=1S/C26H33N5O/c1-17-11-20(13-27)3-5-22(17)25-26(23-6-4-21(14-28)12-18(23)2)31-24(15-30-25)32-16-19-7-9-29-10-8-19/h3-6
CHEMBL4435541			Unknown		789.94	5	15	2.63	233.86	8	8	2	21	N	0.03	11.48	11.8	1.39	-2.86	4	MOL	-1	58	15	10	3	789.396	-0.36	BASE	C43H51N9O6	N=C(N)NCCC[C@H](NC(=O)c1ccccc1)C(=O)N[C@@H](CCCCN)C(=O)N[C@@H](C(=O)N[C@H]1CN(c2ccccc2)C1=O)c1ccc(OCc2ccccc2)cc1	QMURFXVBFVKUNB-MYOMABOUSA-N	InChI=1S/C43H51N9O6/c44-25-11-10-19-34(49-39(54)35(20-12-26-47-43(45)46)48-38(53)31-15-6-2-7-16-31)40(55)51-37(30-21-23-33(24-22-30)58-28-29-13-4-1-5-14-29)41(56)50-36-27-52(42(36)57)32-17-8-3-9-18-32/h1-9
CHEMBL1734539			Small molecule		253.24	12	14	2.19	104.03	5	2	0	2	N	0.63	-2.59	None	-0.24	-0.74	2	MOL	-1	17	6	2	0	253.005	-0.29	ACID	C10H7NO5S	O=Nc1c(O)ccc2cc(S(=O)(=O)O)ccc12	ZDPZWHLPCUZHPA-UHFFFAOYSA-N	InChI=1S/C10H7NO5S/c12-9-4-1-6-5-7(17(14
CHEMBL1590513			Small molecule		353.29	16	16	4.1	135.61	6	2	0	5	N	0.52	3.53	None	5.24	1.87	3	MOL	-1	26	9	2	0	353.065	-0.84	ACID	C17H11N3O6	O=C(O)c1cc([N+](=O)[O-])c(Nc2cccc3ccccc23)c([N+](=O)[O-])c1	BDGZNKMKXGFBIU-UHFFFAOYSA-N	InChI=1S/C17H11N3O6/c21-17(22)11-8-14(19(23)24)16(15(9-11)20(25)26)18-13-7-3-5-10-4-1-2-6-12(10)13/h1-9
CHEMBL1375820			Small molecule		320.78	10	12	1.9	49.85	4	0	0	3	N	0.8	None	0.52	2.03	2.03	1	MOL	-1	22	5	0	0	320.093	-1.18	NEUTRAL	C16H17ClN2O3	CCc1ccccc1N1C(=O)C(Cl)=C(N2CCOCC2)C1=O	AHXYRWZHCBXMRU-UHFFFAOYSA-N	InChI=1S/C16H17ClN2O3/c1-2-11-5-3-4-6-12(11)19-15(20)13(17)14(16(19)21)18-7-9-22-10-8-18/h3-6H
CHEMBL1870168			Small molecule		399.62	9	11	4.72	87.84	5	1	0	3	N	0.6	None	None	4.38	4.38	2	MOL	-1	25	7	1	0	397.974	-1.31	NEUTRAL	C15H9Cl3N4O3	O=C1CC(Nc2ccc([N+](=O)[O-])cc2)=NN1c1c(Cl)cc(Cl)cc1Cl	NTDRZJLMIOFNLK-UHFFFAOYSA-N	InChI=1S/C15H9Cl3N4O3/c16-8-5-11(17)15(12(18)6-8)21-14(23)7-13(20-21)19-9-1-3-10(4-2-9)22(24)25/h1-6H
CHEMBL1569134			Small molecule		322.75	15	16	1.35	59.08	5	0	0	3	N	0.79	None	0.25	0.92	0.92	1	MOL	-1	22	6	0	0	322.072	-1.19	NEUTRAL	C15H15ClN2O4	COc1ccc(N2C(=O)C(Cl)=C(N3CCOCC3)C2=O)cc1	RMIGZJMTESUXJZ-UHFFFAOYSA-N	InChI=1S/C15H15ClN2O4/c1-21-11-4-2-10(3-5-11)18-14(19)12(16)13(15(18)20)17-6-8-22-9-7-17/h2-5H
CHEMBL3194058			Small molecule		461.93	21	26	3.71	109.58	7	2	0	9	N	0.43	3.52	2.19	3.66	-0.31	2	MOL	-1	31	8	2	0	461.081	-1.25	ACID	C21H20ClN3O5S	CCOc1cc(/C=N/NC2=NC(=O)C(CC(=O)O)S2)ccc1OCc1ccc(Cl)cc1	BCUOYMPIZXYQBA-FOKLQQMPSA-N	InChI=1S/C21H20ClN3O5S/c1-2-29-17-9-14(5-8-16(17)30-12-13-3-6-15(22)7-4-13)11-23-25-21-24-20(28)18(31-21)10-19(26)27/h3-9
CHEMBL4869636			Unknown		515.65	5	6	5.2	110.52	4	3	2	15	N	0.24	12.03	None	5.09	5.09	3	MOL	-1	38	7	4	2	515.278	-0.83	NEUTRAL	C31H37N3O4	CCCCCCCC(=O)N[C@H](C(=O)NCc1ccc(C(N)=O)cc1)c1ccc(OCc2ccccc2)cc1	CMHJPBRPKLUNNR-LJAQVGFWSA-N	InChI=1S/C31H37N3O4/c1-2-3-4-5-9-12-28(35)34-29(31(37)33-21-23-13-15-26(16-14-23)30(32)36)25-17-19-27(20-18-25)38-22-24-10-7-6-8-11-24/h6-8
CHEMBL4467790			Unknown		278.32	4	4	0.16	150.1	4	6	1	6	N	0.14	None	12.11	-0.18	-4.73	1	MOL	-1	20	8	8	1	278.149	-0.41	BASE	C12H18N6O2	N=C(N)NCCCC(=O)Oc1ccc(NC(=N)N)cc1	KVKRAARNIIOLME-UHFFFAOYSA-N	InChI=1S/C12H18N6O2/c13-11(14)17-7-1-2-10(19)20-9-5-3-8(4-6-9)18-12(15)16/h3-6H
CHEMBL4846760			Unknown		1901-04-09 14:09:36	4	5	3.73	101.73	4	2	0	11	N	0.49	12.17	None	3.12	3.12	2	MOL	-1	34	7	3	0	465.263	-1.03	NEUTRAL	C27H35N3O4	CCCCCC(=O)N[C@H](C(=O)N1CCC(C(N)=O)CC1)c1ccc(OCc2ccccc2)cc1	UQGKVNLTHCSLHW-VWLOTQADSA-N	InChI=1S/C27H35N3O4/c1-2-3-5-10-24(31)29-25(27(33)30-17-15-22(16-18-30)26(28)32)21-11-13-23(14-12-21)34-19-20-8-6-4-7-9-20/h4
CHEMBL1484283			Small molecule		422.47	21	22	3.64	115.8	8	1	0	5	N	0.46	5.45	1.77	3.77	2.86	5	MOL	-1	30	9	1	0	422.116	-2.09	ACID	C20H18N6O3S	CCCn1nc(NS(=O)(=O)c2cccc3nonc23)c2cc3cccc(C)c3nc21	AVNPHHLGNMWRNG-UHFFFAOYSA-N	InChI=1S/C20H18N6O3S/c1-3-10-26-20-14(11-13-7-4-6-12(2)17(13)21-20)19(22-26)25-30(27
CHEMBL1479843			Small molecule		320.14	20	24	2.78	47.89	4	0	0	3	N	0.49	None	None	3.5	3.5	1	MOL	-1	19	4	0	0	318.984	-0.99	NEUTRAL	C14H10BrNO3	C#CCOc1ccc(/C=C2/C(=O)ON=C2C)cc1Br	UHWYLOHCKOVBFW-YRNVUSSQSA-N	InChI=1S/C14H10BrNO3/c1-3-6-18-13-5-4-10(8-12(13)15)7-11-9(2)16-19-14(11)17/h1
CHEMBL1421333			Small molecule		385.47	25	30	4.15	66.84	5	1	0	6	N	0.6	3.94	None	4.18	0.99	2	MOL	-1	26	5	1	0	385.044	-1.39	ACID	C19H15NO4S2	O=C(O)CCN1C(=O)/C(=C\c2cccc(Oc3ccccc3)c2)SC1=S	MOQGNPLRXWWHSS-FOWTUZBSSA-N	InChI=1S/C19H15NO4S2/c21-17(22)9-10-20-18(23)16(26-19(20)25)12-13-5-4-8-15(11-13)24-14-6-2-1-3-7-14/h1-8
CHEMBL4870594			Unknown		383.43	2	2	2.95	102.76	6	3	0	3	N	0.6	8.25	None	2.71	2.66	3	MOL	-1	27	7	3	0	383.094	-1.44	NEUTRAL	C19H17N3O4S	O=C(Nc1ccccc1)[C@@H]1CCCN1C(=O)c1nc2cc(O)c(O)cc2s1	XRTYWPRQEAXKSC-ZDUSSCGKSA-N	InChI=1S/C19H17N3O4S/c23-14-9-12-16(10-15(14)24)27-18(21-12)19(26)22-8-4-7-13(22)17(25)20-11-5-2-1-3-6-11/h1-3
CHEMBL4852573			Unknown		298.25	2	2	3.3	105.61	5	2	0	3	N	0.57	6.06	None	2.78	1.51	3	MOL	-1	22	7	2	0	298.059	-1.09	ACID	C15H10N2O5	O=C(Nc1ccccc1)c1cc2cc([N+](=O)[O-])c(O)cc2o1	XVCZKFWUJGCMIL-UHFFFAOYSA-N	InChI=1S/C15H10N2O5/c18-12-8-13-9(6-11(12)17(20)21)7-14(22-13)15(19)16-10-4-2-1-3-5-10/h1-8
CHEMBL1345808			Small molecule		333.82	13	17	1.87	43.86	4	0	0	2	N	0.78	None	6.39	2.17	2.13	1	MOL	-1	23	5	0	0	333.124	-1.25	NEUTRAL	C17H20ClN3O2	Cc1ccc(N2C(=O)C(Cl)=C(N3CCN(C)CC3)C2=O)c(C)c1	OLABSXVTNYVZCJ-UHFFFAOYSA-N	InChI=1S/C17H20ClN3O2/c1-11-4-5-13(12(2)10-11)21-16(22)14(18)15(17(21)23)20-8-6-19(3)7-9-20/h4-5
CHEMBL1698646			Small molecule		494.44	1900-01-16	16	6.01	74.68	3	1	1	6	N	0.53	3.84	None	6.42	3.18	2	MOL	-1	32	5	1	1	493.088	-0.66	ACID	C24H25Cl2NO4S	Cc1ccc(S(=O)(=O)N2[C@@H](c3ccc(Cl)c(Cl)c3)C(C(=O)O)=C[C@H]2CC2CCCC2)cc1	VZYDRBGXSFNBHP-JPYJTQIMSA-N	InChI=1S/C24H25Cl2NO4S/c1-15-6-9-19(10-7-15)32(30
CHEMBL1400449			Small molecule		440.5	30	40	5.55	79.2	4	1	1	8	N	0.47	4.06	None	5.95	2.83	3	MOL	-1	33	6	1	1	440.174	-0.83	ACID	C27H24N2O4	CCCC1=NN(c2ccccc2)C(=O)/C1=C/c1ccc(OCc2ccc(C(=O)O)cc2)cc1	JQFHVIXDOTUIRX-JJIBRWJFSA-N	InChI=1S/C27H24N2O4/c1-2-6-25-24(26(30)29(28-25)22-7-4-3-5-8-22)17-19-11-15-23(16-12-19)33-18-20-9-13-21(14-10-20)27(31)32/h3-5
CHEMBL4861658			Unknown		323.4	3	3	2.29	85.6	3	4	0	4	N	0.59	12.95	10.05	1.2	-1.35	3	MOL	-1	24	6	4	0	323.175	-0.98	BASE	C18H21N5O	O=C(NCC1CCNCC1)c1c[nH]c2cc(-c3cn[nH]c3)ccc12	PKHMPVRSMJMQFO-UHFFFAOYSA-N	InChI=1S/C18H21N5O/c24-18(21-8-12-3-5-19-6-4-12)16-11-20-17-7-13(1-2-15(16)17)14-9-22-23-10-14/h1-2
CHEMBL5178911					588.59	1	2	5.33	122.47	8	1	2	9	N	0.16	7.59	None	4.36	4.17	4	MOL	-1	40	9	1	2	588.075	-1.9	NEUTRAL	C26H19F3N4O5S2	O=C1c2ccccc2C(=O)N1CCCSc1nnc(-c2ccc(NS(=O)(=O)c3ccc(C(F)(F)F)cc3)cc2)o1	GXSNHHLIVJTORF-UHFFFAOYSA-N	InChI=1S/C26H19F3N4O5S2/c27-26(28
CHEMBL1382439			Small molecule		412.42	9	9	3.16	124.01	6	3	0	6	N	0.49	2.62	None	3.23	-0.28	2	MOL	-1	29	8	3	0	412.073	-1.51	ACID	C20H16N2O6S	O=C(CCN1C(=O)S/C(=C/c2ccccc2)C1=O)Nc1ccc(O)c(C(=O)O)c1	QHMCLPNHDMELKT-MHWRWJLKSA-N	InChI=1S/C20H16N2O6S/c23-15-7-6-13(11-14(15)19(26)27)21-17(24)8-9-22-18(25)16(29-20(22)28)10-12-4-2-1-3-5-12/h1-7
CHEMBL3191780			Small molecule		279.32	62	85	1.39	90.34	7	3	0	2	N	0.57	8.54	4.89	2.03	2	2	MOL	-1	19	6	3	0	279.068	-0.91	NEUTRAL	C12H13N3O3S	C/N=c1\scc(C)n1/N=C/c1ccc(O)c(O)c1O	HXZOSAQONOPWMH-FEQCYUNNSA-N	InChI=1S/C12H13N3O3S/c1-7-6-19-12(13-2)15(7)14-5-8-3-4-9(16)11(18)10(8)17/h3-6
CHEMBL5187167					614.7	5	9	5.4	110.8	6	2	2	11	N	0.23	None	None	6	6	4	MOL	-1	44	8	2	2	614.189	-0.72	NEUTRAL	C34H31FN2O6S	O=C(NCc1ccccc1C(=O)N[C@H](/C=C(\F)S(=O)(=O)c1ccccc1)CCc1ccccc1)c1ccc2c(c1)OCCO2	BNFYKPAFJBDXBL-GBTKGROXSA-N	InChI=1S/C34H31FN2O6S/c35-32(44(40
CHEMBL1538359			Small molecule		365.41	17	18	3.94	75.75	5	0	0	4	N	0.61	None	2.22	3.84	3.84	2	MOL	-1	27	5	0	0	365.154	-1.45	NEUTRAL	C21H20FN3O2	CC1(C)CC(=O)C(=Cc2cn(CCC#N)nc2-c2ccc(F)cc2)C(=O)C1	LHIXRJPHIMXKHP-UHFFFAOYSA-N	InChI=1S/C21H20FN3O2/c1-21(2)11-18(26)17(19(27)12-21)10-15-13-25(9-3-8-23)24-20(15)14-4-6-16(22)7-5-14/h4-7
CHEMBL1333593			Small molecule		492.35	22	28	5.15	94.09	6	2	1	7	N	0.47	3.71	None	5.26	1.96	3	MOL	-1	30	7	2	1	491.004	-0.87	ACID	C21H18BrNO6S	COc1cc(C(=O)Nc2scc(-c3ccc(Br)cc3)c2C(=O)O)cc(OC)c1OC	WRMKKPCGARQORO-UHFFFAOYSA-N	InChI=1S/C21H18BrNO6S/c1-27-15-8-12(9-16(28-2)18(15)29-3)19(24)23-20-17(21(25)26)14(10-30-20)11-4-6-13(22)7-5-11/h4-10H
CHEMBL1472217			Small molecule		397.39	27	35	4.08	91.75	4	1	0	5	N	0.4	3.49	None	4.15	0.77	3	MOL	-1	30	6	1	0	397.095	-0.5	ACID	C24H15NO5	O=C(O)c1ccc2c(c1)C(=O)N(c1ccc(/C=C/C(=O)c3ccccc3)cc1)C2=O	KLXAQNORHSCOFZ-MDWZMJQESA-N	InChI=1S/C24H15NO5/c26-21(16-4-2-1-3-5-16)13-8-15-6-10-18(11-7-15)25-22(27)19-12-9-17(24(29)30)14-20(19)23(25)28/h1-14H
CHEMBL1438567			Small molecule		213.28	61	86	3.31	32.26	2	2	0	3	N	0.77	10.34	5.3	3.38	3.38	2	MOL	-1	16	2	2	0	213.115	-0.7	NEUTRAL	C14H15NO	Cc1ccc(CNc2ccc(O)cc2)cc1	USKQHOISYIBLIL-UHFFFAOYSA-N	InChI=1S/C14H15NO/c1-11-2-4-12(5-3-11)10-15-13-6-8-14(16)9-7-13/h2-9
CHEMBL1492654			Small molecule		287.32	37	42	2.4	75.63	4	2	0	3	N	0.66	4.67	None	2.05	-0.61	1	MOL	-1	21	5	2	0	287.116	0.04	ACID	C16H17NO4	CCOC(=O)C1Nc2ccc(C(=O)O)cc2C2C=CCC12	LQFSYWYGZHWLIW-UHFFFAOYSA-N	InChI=1S/C16H17NO4/c1-2-21-16(20)14-11-5-3-4-10(11)12-8-9(15(18)19)6-7-13(12)17-14/h3-4
CHEMBL1369592			Small molecule		350.37	17	18	3.04	68.2	5	0	0	5	N	0.61	None	None	3.46	3.46	2	MOL	-1	26	6	0	0	350.127	-0.86	NEUTRAL	C20H18N2O4	COC(=O)CC1=NN(c2ccccc2)C(=O)/C1=C\c1ccc(OC)cc1	ODSIBCRKXRHHNV-ATVHPVEESA-N	InChI=1S/C20H18N2O4/c1-25-16-10-8-14(9-11-16)12-17-18(13-19(23)26-2)21-22(20(17)24)15-6-4-3-5-7-15/h3-12H
CHEMBL1968273			Small molecule		533.04	38	45	5.11	63.3	6	2	2	3	N	0.36	5.03	0.38	5.17	2.62	3	MOL	-1	24	5	1	2	529.805	-1.26	ACID	C15H9Br3N4OS	Oc1c(Br)cc(Br)c(/C=N/n2c(S)nnc2-c2ccccc2)c1Br	ZEZCBQRHYPXYGH-FBCYGCLPSA-N	InChI=1S/C15H9Br3N4OS/c16-10-6-11(17)13(23)12(18)9(10)7-19-22-14(20-21-15(22)24)8-4-2-1-3-5-8/h1-7
CHEMBL1570587			Small molecule		415.23	52	79	2.9	92.34	4	2	0	4	N	0.75	12.81	None	2.84	2.84	2	MOL	-1	28	6	2	0	414.017	-0.39	NEUTRAL	C20H12Cl2N2O4	O=C1C(Cl)=C(NC(=O)c2ccccc2)C(=O)C(Cl)=C1NC(=O)c1ccccc1	RCWZGXUWCPFMLD-UHFFFAOYSA-N	InChI=1S/C20H12Cl2N2O4/c21-13-15(23-19(27)11-7-3-1-4-8-11)17(25)14(22)16(18(13)26)24-20(28)12-9-5-2-6-10-12/h1-10H
CHEMBL1399331			Small molecule		448.88	53	60	4.04	129.77	6	3	0	5	N	0.35	3.44	None	4.31	-1.84	2	MOL	-1	30	8	3	0	448.05	-0.29	ACID	C20H17ClN2O6S	O=C(O)c1cccc2c1NC(C(=O)O)C1CC(Sc3ccccc3[N+](=O)[O-])C(Cl)C21	JGVHSWXYIOECCL-UHFFFAOYSA-N	InChI=1S/C20H17ClN2O6S/c21-16-14(30-13-7-2-1-6-12(13)23(28)29)8-11-15(16)9-4-3-5-10(19(24)25)17(9)22-18(11)20(26)27/h1-7
CHEMBL1598439			Small molecule		288.3	14	16	1.98	69.67	5	0	0	3	N	0.59	None	None	1.93	1.93	0	MOL	-1	21	5	0	0	288.1	2.54	None	C16H16O5	CCC(=O)OC1(C)C(=O)C=C2C=C(C3CC3)OC=C2C1=O	HTXITPJNLDKYSV-UHFFFAOYSA-N	InChI=1S/C16H16O5/c1-3-14(18)21-16(2)13(17)7-10-6-12(9-4-5-9)20-8-11(10)15(16)19/h6-9H
CHEMBL3196993			Small molecule		378.41	34	48	0.79	127.51	9	4	0	5	N	0.34	8.54	2.57	1.65	1.62	2	MOL	-1	26	9	4	0	378.1	-1.92	NEUTRAL	C16H18N4O5S	O=C(Cc1csc(N2CCOCC2)n1)N/N=C/c1ccc(O)c(O)c1O	JCHNLKWQETXWGW-CAOOACKPSA-N	InChI=1S/C16H18N4O5S/c21-12-2-1-10(14(23)15(12)24)8-17-19-13(22)7-11-9-26-16(18-11)20-3-5-25-6-4-20/h1-2
CHEMBL1991442			Small molecule		343.77	26	34	1.68	88.38	6	2	0	2	N	0.81	7.2	None	3.19	2.84	2	MOL	-1	24	7	2	0	343.084	-1.27	NEUTRAL	C16H14ClN5O2	O=C1Nn2c(nc3c(c2=O)CCCC3)/C1=N/Nc1cccc(Cl)c1	JHQIYLXGJPKKCX-MOSHPQCFSA-N	InChI=1S/C16H14ClN5O2/c17-9-4-3-5-10(8-9)19-20-13-14-18-12-7-2-1-6-11(12)16(24)22(14)21-15(13)23/h3-5
CHEMBL1373937			Small molecule		368.46	34	45	6.07	82.25	5	2	1	7	N	0.5	4.32	None	6.24	3.29	3	MOL	-1	26	5	2	1	368.12	-0.25	ACID	C20H20N2O3S	CC(CCc1sccc1N=Nc1c(O)ccc2ccccc12)CC(=O)O	ASVAWSJZAJVHOP-UHFFFAOYSA-N	InChI=1S/C20H20N2O3S/c1-13(12-19(24)25)6-9-18-16(10-11-26-18)21-22-20-15-5-3-2-4-14(15)7-8-17(20)23/h2-5
CHEMBL1589086			Small molecule		284.23	24	26	0.54	105.48	5	2	0	1	N	0.59	6.83	None	0.28	-0.38	2	MOL	-1	21	7	2	0	284.043	-0.37	NEUTRAL	C14H8N2O5	O=C1NC(=O)C(=Cc2coc3ccccc3c2=O)C(=O)N1	YBKLVWLMXZLCTP-UHFFFAOYSA-N	InChI=1S/C14H8N2O5/c17-11-7(6-21-10-4-2-1-3-8(10)11)5-9-12(18)15-14(20)16-13(9)19/h1-6H
CHEMBL1479103	HAEMATOXYLIN		Small molecule		302.28	73	129	1.32	110.38	6	5	0	0	N	0.47	9.17	None	1.47	1.47	2	MOL	-1	22	6	5	0	302.079	2.2	NEUTRAL	C16H14O6	Oc1cc2c(cc1O)C1c3ccc(O)c(O)c3OCC1(O)C2	WZUVPPKBWHMQCE-UHFFFAOYSA-N	InChI=1S/C16H14O6/c17-10-2-1-8-13-9-4-12(19)11(18)3-7(9)5-16(13
CHEMBL1445765			Small molecule		283.33	28	33	2.08	69.38	5	1	0	2	N	0.91	None	2.25	1.85	1.85	2	MOL	-1	21	5	1	0	283.132	-1.14	NEUTRAL	C16H17N3O2	COc1ccc2nc(N3CCC(O)CC3)c(C#N)cc2c1	PPOBCCQZIPXZLX-UHFFFAOYSA-N	InChI=1S/C16H17N3O2/c1-21-14-2-3-15-11(9-14)8-12(10-17)16(18-15)19-6-4-13(20)5-7-19/h2-3
CHEMBL1344289			Small molecule		469.5	43	52	3.85	111.28	7	2	0	8	N	0.33	13.38	None	4.02	4.02	5	MOL	-1	35	9	2	0	469.175	-1.48	NEUTRAL	C26H23N5O4	COCCNC(=O)c1c(NC(=O)c2ccco2)n(Cc2ccccc2)c2nc3ccccc3nc12	HCFNVMKEOPZLBL-UHFFFAOYSA-N	InChI=1S/C26H23N5O4/c1-34-15-13-27-26(33)21-22-24(29-19-11-6-5-10-18(19)28-22)31(16-17-8-3-2-4-9-17)23(21)30-25(32)20-12-7-14-35-20/h2-12
CHEMBL1733061			Small molecule		306.23	74	74	0.58	149.2	8	4	0	1	N	0.41	3.16	None	0.2	-7.8	0	MOL	-1	22	8	4	0	306.038	0.67	ACID	C14H10O8	CC1=C(O)C(O)=C(C2=C(O)C(O)=C(C)C(=O)C2=O)C(=O)C1=O	IXPNKNQCMVKKQH-UHFFFAOYSA-N	InChI=1S/C14H10O8/c1-3-7(15)11(19)5(12(20)8(3)16)6-13(21)9(17)4(2)10(18)14(6)22/h15
CHEMBL1471665			Small molecule		494.53	37	53	5.39	91.06	5	1	1	5	N	0.23	3.33	None	5.72	2.3	4	MOL	-1	36	7	1	1	494.094	-0.88	ACID	C28H18N2O5S	O=C(O)c1ccccc1-c1ccc(C=C2C(=O)N(c3ccccc3)C(=S)N(c3ccccc3)C2=O)o1	MIRJSOROLUIZDU-UHFFFAOYSA-N	InChI=1S/C28H18N2O5S/c31-25-23(17-20-15-16-24(35-20)21-13-7-8-14-22(21)27(33)34)26(32)30(19-11-5-2-6-12-19)28(36)29(25)18-9-3-1-4-10-18/h1-17H
CHEMBL5202407					452.47	2	3	5.52	128.27	8	1	1	6	N	0.3	11.28	None	5.96	5.96	4	MOL	-1	31	9	1	1	452.025	-2.1	NEUTRAL	C20H12N4O5S2	O=C(Nc1nc2ccc([N+](=O)[O-])cc2s1)c1cccc(Sc2ccc([N+](=O)[O-])cc2)c1	STAKSFJZXAFALR-UHFFFAOYSA-N	InChI=1S/C20H12N4O5S2/c25-19(22-20-21-17-9-6-14(24(28)29)11-18(17)31-20)12-2-1-3-16(10-12)30-15-7-4-13(5-8-15)23(26)27/h1-11H
CHEMBL1497878			Small molecule		230.3	40	56	2.47	43.08	5	0	0	1	N	0.64	None	None	1.77	1.77	3	MOL	-1	16	4	0	0	230.063	-2.47	NEUTRAL	C11H10N4S	Cc1nc2nc(-c3cccs3)cn2nc1C	QGCRDDQZBYEZLR-UHFFFAOYSA-N	InChI=1S/C11H10N4S/c1-7-8(2)14-15-6-9(13-11(15)12-7)10-4-3-5-16-10/h3-6H
CHEMBL4456712			Unknown		312.33	4	4	1.52	150.1	4	6	1	4	N	0.22	None	8.44	1.58	0.01	2	MOL	-1	23	8	8	1	312.134	-0.79	NEUTRAL	C15H16N6O2	N=C(N)Nc1ccc(C(=O)Oc2cccc(NC(=N)N)c2)cc1	NZLVNMKUJSSYKG-UHFFFAOYSA-N	InChI=1S/C15H16N6O2/c16-14(17)20-10-6-4-9(5-7-10)13(22)23-12-3-1-2-11(8-12)21-15(18)19/h1-8H
CHEMBL3192031			Small molecule		422.81	38	48	2.9	147.4	8	2	0	6	N	0.41	3.84	None	2.64	-1.26	2	MOL	-1	28	10	2	0	422.009	-1.73	ACID	C16H11ClN4O6S	O=C(O)CC1SC(N/N=C/c2ccc(-c3ccc(Cl)cc3[N+](=O)[O-])o2)=NC1=O	PFSZAHLIDIQZSD-CNHKJKLMSA-N	InChI=1S/C16H11ClN4O6S/c17-8-1-3-10(11(5-8)21(25)26)12-4-2-9(27-12)7-18-20-16-19-15(24)13(28-16)6-14(22)23/h1-5
CHEMBL1455522			Small molecule		432.46	41	53	4.47	96.27	6	1	0	5	N	0.36	3.98	None	4.81	1.64	3	MOL	-1	31	7	1	0	432.078	-1.36	ACID	C23H16N2O5S	CC1=NN(c2ccc(C(=O)O)cc2)C(=O)/C1=C\c1ccc(OC(=O)c2cccs2)cc1	XLEMZFNFVOYJAC-UYRXBGFRSA-N	InChI=1S/C23H16N2O5S/c1-14-19(21(26)25(24-14)17-8-6-16(7-9-17)22(27)28)13-15-4-10-18(11-5-15)30-23(29)20-3-2-12-31-20/h2-13H
CHEMBL1964407			Small molecule		304.37	121	142	3.81	66.76	5	2	0	4	N	0.39	9.05	None	3.41	3.4	2	MOL	-1	21	4	2	0	304.077	0.24	NEUTRAL	C16H16O4S	CCOC(=O)/C=C(\C)Sc1cc(O)c2ccccc2c1O	ZWPCTBYNLWBREY-CSKARUKUSA-N	InChI=1S/C16H16O4S/c1-3-20-15(18)8-10(2)21-14-9-13(17)11-6-4-5-7-12(11)16(14)19/h4-9
CHEMBL3195177			Small molecule		293.35	52	71	1.78	90.34	7	3	0	3	N	0.59	8.54	4.64	2.39	2.36	2	MOL	-1	20	6	3	0	293.083	-0.98	NEUTRAL	C13H15N3O3S	CC/N=c1\scc(C)n1/N=C/c1ccc(O)c(O)c1O	VGGCOZIFLBHMBZ-BWJHVJOTSA-N	InChI=1S/C13H15N3O3S/c1-3-14-13-16(8(2)7-20-13)15-6-9-4-5-10(17)12(19)11(9)18/h4-7
CHEMBL1972915			Small molecule		554.97	45	55	4.69	168.82	9	3	1	9	N	0.15	4.04	1.77	5.07	1.85	4	MOL	-1	38	12	3	2	554.077	-2.07	ACID	C24H19ClN6O6S	Cc1nn(-c2ccccc2)c(Cl)c1/C=N/Nc1ccc(S(=O)(=O)Nc2ccccc2C(=O)O)cc1[N+](=O)[O-]	HCCQCKXHCWBSHF-VULFUBBASA-N	InChI=1S/C24H19ClN6O6S/c1-15-19(23(25)30(28-15)16-7-3-2-4-8-16)14-26-27-21-12-11-17(13-22(21)31(34)35)38(36
CHEMBL1546136			Small molecule		406.47	54	64	4.74	94.05	7	1	0	6	N	0.46	13.78	None	4.19	4.19	4	MOL	-1	29	7	1	0	406.11	-2.02	NEUTRAL	C21H18N4O3S	Cc1cccc(NC(=O)CSc2nnc(-c3ccco3)c(-c3ccco3)n2)c1C	HYPDOIOMLRKUMC-UHFFFAOYSA-N	InChI=1S/C21H18N4O3S/c1-13-6-3-7-15(14(13)2)22-18(26)12-29-21-23-19(16-8-4-10-27-16)20(24-25-21)17-9-5-11-28-17/h3-11H
CHEMBL1349290			Small molecule		434.52	26	30	3.38	106.94	7	3	0	5	N	0.38	2.61	None	4.36	0.86	2	MOL	-1	28	7	3	0	434.007	-2	ACID	C18H14N2O5S3	CC(C(=O)Nc1ccc(O)c(C(=O)O)c1)N1C(=O)/C(=C/c2cccs2)SC1=S	CGHQUUJPXUWEJW-ZSOIEALJSA-N	InChI=1S/C18H14N2O5S3/c1-9(15(22)19-10-4-5-13(21)12(7-10)17(24)25)20-16(23)14(28-18(20)26)8-11-3-2-6-27-11/h2-9
CHEMBL1599120			Small molecule		453.4	36	56	5.37	71.44	5	1	1	3	N	0.63	5.44	None	4.95	3	1	MOL	-1	27	4	1	1	452.066	-0.14	ACID	C21H25BrO4S	CC1(C)CC(=O)C(C(C2=C(O)CC(C)(C)CC2=O)c2ccc(Br)s2)C(=O)C1	HEANFNVQNLVDJH-UHFFFAOYSA-N	InChI=1S/C21H25BrO4S/c1-20(2)7-11(23)17(12(24)8-20)19(15-5-6-16(22)27-15)18-13(25)9-21(3
CHEMBL1349850			Small molecule		306.75	8	9	1.65	49.85	4	0	0	2	N	0.78	None	0.53	1.59	1.59	1	MOL	-1	21	5	0	0	306.077	-1.32	NEUTRAL	C15H15ClN2O3	Cc1ccccc1N1C(=O)C(Cl)=C(N2CCOCC2)C1=O	RTGNKFFZGGLVEI-UHFFFAOYSA-N	InChI=1S/C15H15ClN2O3/c1-10-4-2-3-5-11(10)18-14(19)12(16)13(15(18)20)17-6-8-21-9-7-17/h2-5H
CHEMBL1330109			Small molecule		322.32	41	61	2.39	87.11	5	0	0	4	N	0.54	None	None	2.3	2.3	3	MOL	-1	24	6	0	0	322.095	-0.51	None	C18H14N2O4	Cc1ccc(C(=O)c2no[n+]([O-])c2C(=O)c2ccc(C)cc2)cc1	CGVOFIXQPPAKLP-UHFFFAOYSA-N	InChI=1S/C18H14N2O4/c1-11-3-7-13(8-4-11)17(21)15-16(20(23)24-19-15)18(22)14-9-5-12(2)6-10-14/h3-10H
CHEMBL1553837			Small molecule		311.34	25	31	1.25	77.84	5	2	0	5	N	0.74	None	0.14	1.65	1.65	2	MOL	-1	23	5	2	0	311.116	-0.1	NEUTRAL	C18H17NO4	O=C1c2ccccc2C(=O)c2c1cccc2N(CCO)CCO	JEWJHTTZILLULZ-UHFFFAOYSA-N	InChI=1S/C18H17NO4/c20-10-8-19(9-11-21)15-7-3-6-14-16(15)18(23)13-5-2-1-4-12(13)17(14)22/h1-7
CHEMBL246448			Small molecule		354.41	22	28	5.28	63.08	3	1	1	3	N	0.54	3.63	0.63	6.05	2.72	4	MOL	-1	27	4	1	1	354.137	-0.6	ACID	C23H18N2O2	Cc1ccc(-c2nc3ccc(C(=O)O)cc3nc2-c2ccc(C)cc2)cc1	BPQHAKKJCUVPDN-UHFFFAOYSA-N	InChI=1S/C23H18N2O2/c1-14-3-7-16(8-4-14)21-22(17-9-5-15(2)6-10-17)25-20-13-18(23(26)27)11-12-19(20)24-21/h3-13H
CHEMBL1540372			Small molecule		381.86	22	27	4.46	75.75	5	0	0	4	N	0.58	None	2.19	4.3	4.3	2	MOL	-1	27	5	0	0	381.124	-1.36	NEUTRAL	C21H20ClN3O2	CC1(C)CC(=O)C(=Cc2cn(CCC#N)nc2-c2ccc(Cl)cc2)C(=O)C1	VEKPUZAPRLVZDF-UHFFFAOYSA-N	InChI=1S/C21H20ClN3O2/c1-21(2)11-18(26)17(19(27)12-21)10-15-13-25(9-3-8-23)24-20(15)14-4-6-16(22)7-5-14/h4-7
CHEMBL1493697			Small molecule		442.52	15	16	1.91	110.24	10	2	0	3	N	0.59	6.44	None	2.8	1.38	3	MOL	-1	30	8	2	0	442.077	-0.59	ACID	C20H18N4O4S2	Cc1ccc(C(c2c(O)n3c(nc2=O)SCC3)c2c(O)n3c(nc2=O)SCC3)cc1	GAMFZWDDKFRMRS-UHFFFAOYSA-N	InChI=1S/C20H18N4O4S2/c1-10-2-4-11(5-3-10)12(13-15(25)21-19-23(17(13)27)6-8-29-19)14-16(26)22-20-24(18(14)28)7-9-30-20/h2-5
CHEMBL1374603			Small molecule		476.55	48	75	5.02	104.73	5	3	1	6	N	0.43	4.07	1.25	3.97	0.83	3	MOL	-1	34	7	3	1	476.141	-0.91	ACID	C26H24N2O5S	COc1ccc(NS(=O)(=O)c2ccc3c(c2)[C@H]2C=CC[C@H]2[C@@H](c2ccc(C(=O)O)cc2)N3)cc1	UJLSMINJLZJZEX-SGIRGMQISA-N	InChI=1S/C26H24N2O5S/c1-33-19-11-9-18(10-12-19)28-34(31
CHEMBL1543994			Small molecule		546.58	25	28	6.81	124.64	4	4	2	9	N	0.16	3.1	None	6.25	-0.56	6	MOL	-1	41	8	4	2	546.179	-0.23	ACID	C33H26N2O6	COc1cc(C(c2c(C(=O)O)[nH]c3ccccc23)c2c(C(=O)O)[nH]c3ccccc23)ccc1OCc1ccccc1	IPGLPJYQNJEAAQ-UHFFFAOYSA-N	InChI=1S/C33H26N2O6/c1-40-26-17-20(15-16-25(26)41-18-19-9-3-2-4-10-19)27(28-21-11-5-7-13-23(21)34-30(28)32(36)37)29-22-12-6-8-14-24(22)35-31(29)33(38)39/h2-17
CHEMBL1605235			Small molecule		379.12	44	57	4.38	119.65	6	1	0	3	N	0.53	3.7	None	4.04	2.15	3	MOL	-1	23	8	1	0	377.949	-0.11	ACID	C14H7BrN2O6	O=[N+]([O-])c1cc([N+](=O)[O-])c2oc(-c3ccccc3)c(Br)c2c1O	HSRCLZZBSKZNHY-UHFFFAOYSA-N	InChI=1S/C14H7BrN2O6/c15-11-10-12(18)8(16(19)20)6-9(17(21)22)14(10)23-13(11)7-4-2-1-3-5-7/h1-6
CHEMBL1370841			Small molecule		558.43	25	35	4.23	99.21	8	0	1	7	N	0.36	None	None	3.96	3.96	1	MOL	-1	36	8	0	1	557.105	0.6	NEUTRAL	C27H28BrNO7	COC(=O)CCC(=O)OC1(C)C(=O)C2=CN(C3CCCC3)C(c3ccc(OC)cc3)=CC2=C(Br)C1=O	URVLSDOYMWBFID-UHFFFAOYSA-N	InChI=1S/C27H28BrNO7/c1-27(36-23(31)13-12-22(30)35-3)25(32)20-15-29(17-6-4-5-7-17)21(14-19(20)24(28)26(27)33)16-8-10-18(34-2)11-9-16/h8-11
CHEMBL1526763			Small molecule		384.39	26	36	4.43	80.67	4	1	0	5	N	0.52	4.06	None	4.48	1.36	3	MOL	-1	29	5	1	0	384.1	-0.49	ACID	C24H16O5	O=C(O)c1ccc(COc2ccccc2C=C2C(=O)c3ccccc3C2=O)cc1	NRIDPHPNVUPLOD-UHFFFAOYSA-N	InChI=1S/C24H16O5/c25-22-18-6-2-3-7-19(18)23(26)20(22)13-17-5-1-4-8-21(17)29-14-15-9-11-16(12-10-15)24(27)28/h1-13H
CHEMBL1725519			Small molecule		489.35	14	14	4.51	112.57	4	3	0	6	N	0.47	3.55	None	5.14	1.65	3	MOL	-1	30	7	3	0	488.004	-1.7	ACID	C21H17BrN2O5S	Cc1ccc(C(=O)Nc2ccccc2C(=O)O)cc1S(=O)(=O)Nc1ccc(Br)cc1	UMIZGACLAWLSMJ-UHFFFAOYSA-N	InChI=1S/C21H17BrN2O5S/c1-13-6-7-14(20(25)23-18-5-3-2-4-17(18)21(26)27)12-19(13)30(28
CHEMBL1347659			Small molecule		313.27	8	8	0.48	117.5	5	3	0	3	N	0.56	3.95	None	0.58	-3.26	2	MOL	-1	23	8	3	0	313.07	-1.08	ACID	C15H11N3O5	O=C(O)Cn1cc(C=C2C(=O)NC(=O)NC2=O)c2ccccc21	JLIBCNOIXXQBPG-UHFFFAOYSA-N	InChI=1S/C15H11N3O5/c19-12(20)7-18-6-8(9-3-1-2-4-11(9)18)5-10-13(21)16-15(23)17-14(10)22/h1-6H
CHEMBL1408292			Small molecule		480.59	22	26	3.12	94.17	8	1	0	7	N	0.48	5.47	None	3.8	3.58	2	MOL	-1	31	8	1	0	480.048	-1.21	ACID	C20H20N2O6S3	COc1cc(/C=C2\SC(=S)N(NS(=O)(=O)c3ccc(C)cc3)C2=O)cc(OC)c1OC	SHJZBGWNHRNWNL-BOPFTXTBSA-N	InChI=1S/C20H20N2O6S3/c1-12-5-7-14(8-6-12)31(24
CHEMBL1564699			Small molecule		423.9	64	108	4.18	103.7	5	3	0	6	N	0.41	3.28	None	3.55	-0.07	3	MOL	-1	27	6	3	0	423	-1.34	ACID	C18H14ClNO5S2	O=C(O)CSc1cc(NS(=O)(=O)c2ccc(Cl)cc2)c2ccccc2c1O	NLRVCTAQYTWYQX-UHFFFAOYSA-N	InChI=1S/C18H14ClNO5S2/c19-11-5-7-12(8-6-11)27(24
CHEMBL1482595			Small molecule		335.32	15	15	3.5	135.61	6	2	0	7	N	0.44	3.61	None	3.71	0.37	1	MOL	-1	24	9	2	0	335.112	-0.7	ACID	C15H17N3O6	O=C(O)c1cc([N+](=O)[O-])c(NCCC2=CCCCC2)c([N+](=O)[O-])c1	MRRYUBVKSSVFLN-UHFFFAOYSA-N	InChI=1S/C15H17N3O6/c19-15(20)11-8-12(17(21)22)14(13(9-11)18(23)24)16-7-6-10-4-2-1-3-5-10/h4
CHEMBL1500942			Small molecule		465.31	15	15	4.74	112.57	4	3	0	6	N	0.49	3.79	None	4.42	0.54	3	MOL	-1	30	7	3	0	464	-1.9	ACID	C20H14Cl2N2O5S	O=C(O)c1ccc(Cl)c(S(=O)(=O)Nc2ccccc2C(=O)Nc2ccc(Cl)cc2)c1	DYDMYLAVYPADCR-UHFFFAOYSA-N	InChI=1S/C20H14Cl2N2O5S/c21-13-6-8-14(9-7-13)23-19(25)15-3-1-2-4-17(15)24-30(28
CHEMBL1533464			Small molecule		348.28	21	25	3.95	68.26	4	1	0	2	N	0.76	4.54	None	4.02	1.24	3	MOL	-1	25	5	1	0	348.072	-0.72	ACID	C17H11F3N2O3	O=C(O)c1ccc(-n2nc(C(F)(F)F)c3c2-c2ccoc2CC3)cc1	RVHHPVQHQFIGDW-UHFFFAOYSA-N	InChI=1S/C17H11F3N2O3/c18-17(19
CHEMBL1865393			Small molecule		355.78	27	40	3.58	63.68	4	0	0	3	N	0.84	None	None	2.27	2.27	2	MOL	-1	25	5	0	0	355.061	-0.55	NEUTRAL	C19H14ClNO4	COc1ccccc1N(C(C)=O)C1=C(Cl)C(=O)c2ccccc2C1=O	NESAYAUVALVXLY-UHFFFAOYSA-N	InChI=1S/C19H14ClNO4/c1-11(22)21(14-9-5-6-10-15(14)25-2)17-16(20)18(23)12-7-3-4-8-13(12)19(17)24/h3-10H
CHEMBL1400203			Small molecule		266.25	24	29	2.58	63.6	4	1	0	1	N	0.37	8.69	None	3.24	3.22	2	MOL	-1	20	4	1	0	266.058	0.04	NEUTRAL	C16H10O4	O=C1Oc2ccccc2C(=O)/C1=C/c1ccccc1O	CXOKVBPWTHFGTN-XFXZXTDPSA-N	InChI=1S/C16H10O4/c17-13-7-3-1-5-10(13)9-12-15(18)11-6-2-4-8-14(11)20-16(12)19/h1-9
CHEMBL3145001			Small molecule		480.52	21	23	4.14	112.88	5	3	0	6	N	0.34	4.07	1.28	3.51	-0.39	5	MOL	-1	36	8	3	0	480.18	-0.47	ACID	C28H24N4O4	Cc1[nH]n(-c2ccccc2)c(=O)c1C(c1ccc(C(=O)O)cc1)c1c(C)[nH]n(-c2ccccc2)c1=O	PFRXTDRRFFQXBY-UHFFFAOYSA-N	InChI=1S/C28H24N4O4/c1-17-23(26(33)31(29-17)21-9-5-3-6-10-21)25(19-13-15-20(16-14-19)28(35)36)24-18(2)30-32(27(24)34)22-11-7-4-8-12-22/h3-16
CHEMBL1551717			Small molecule		439.45	26	29	4.18	122.91	6	2	0	5	N	0.45	3.53	None	3.47	-0.06	4	MOL	-1	31	8	2	0	439.073	-0.87	ACID	C22H17NO7S	COC(=O)c1c(C)oc2c1cc(NS(=O)(=O)c1ccc(C(=O)O)cc1)c1ccccc12	GBDSDSSPYNQXEN-UHFFFAOYSA-N	InChI=1S/C22H17NO7S/c1-12-19(22(26)29-2)17-11-18(15-5-3-4-6-16(15)20(17)30-12)23-31(27
CHEMBL1702945			Small molecule		315.35	27	37	2.67	100.62	5	3	0	2	N	0.5	6.97	2	3.13	2.57	3	MOL	-1	22	5	4	0	315.057	-0.41	NEUTRAL	C16H13NO4S	Nc1ccc(S(=O)(=O)c2cc(O)c3ccccc3c2O)cc1	VIHQBGAXOJMMCM-UHFFFAOYSA-N	InChI=1S/C16H13NO4S/c17-10-5-7-11(8-6-10)22(20
CHEMBL1547740			Small molecule		413.52	22	26	4.33	66.84	5	1	0	8	N	0.51	3.96	None	4.53	1.35	2	MOL	-1	28	5	1	0	413.076	-1.37	ACID	C21H19NO4S2	O=C(O)CCCN1C(=O)/C(=C\c2ccccc2OCc2ccccc2)SC1=S	FTEWAWPJYWPNGI-QGOAFFKASA-N	InChI=1S/C21H19NO4S2/c23-19(24)11-6-12-22-20(25)18(28-21(22)27)13-16-9-4-5-10-17(16)26-14-15-7-2-1-3-8-15/h1-5
CHEMBL1469698			Small molecule		332.31	43	65	3.57	73.58	5	0	0	3	N	0.54	None	None	3.28	3.28	3	MOL	-1	25	5	0	0	332.068	0.37	NEUTRAL	C20H12O5	COc1ccc(C(=O)c2coc3c2C(=O)C(=O)c2ccccc2-3)cc1	KSHKRMFJLQWMNF-UHFFFAOYSA-N	InChI=1S/C20H12O5/c1-24-12-8-6-11(7-9-12)17(21)15-10-25-20-14-5-3-2-4-13(14)18(22)19(23)16(15)20/h2-10H
CHEMBL1546228		NSC-402083	Small molecule		226.24	99	120	1.72	58.53	4	1	0	2	N	0.62	None	5.13	3.43	3.43	1	MOL	-1	17	4	1	0	226.074	-0.54	NEUTRAL	C13H10N2O2	O=C1C=CC(=NNc2ccccc2)C=CC1=O	FANCAJKOSFUJAW-UHFFFAOYSA-N	InChI=1S/C13H10N2O2/c16-12-8-6-11(7-9-13(12)17)15-14-10-4-2-1-3-5-10/h1-9
CHEMBL1462814			Small molecule		282.71	25	32	3.49	100.93	6	2	0	3	N	0.84	4.6	2.97	3.19	0.59	2	MOL	-1	18	6	3	0	281.998	-0.96	ACID	C10H7ClN4O2S	Nc1ncc(N=Nc2cc(C(=O)O)ccc2Cl)s1	ZMHHNRAFSIISBK-UHFFFAOYSA-N	InChI=1S/C10H7ClN4O2S/c11-6-2-1-5(9(16)17)3-7(6)14-15-8-4-13-10(12)18-8/h1-4H
CHEMBL1528850			Small molecule		433.22	22	24	1.54	130.39	6	3	0	5	N	0.48	3.89	2.18	1.61	-2.04	2	MOL	-1	27	9	3	0	432.007	-1.19	ACID	C17H13BrN4O5	O=C(O)CCn1cc(C=C2C(=O)NC(=O)NC2=O)c(-c2ccc(Br)cc2)n1	WJTRPDBFQYZKSK-UHFFFAOYSA-N	InChI=1S/C17H13BrN4O5/c18-11-3-1-9(2-4-11)14-10(8-22(21-14)6-5-13(23)24)7-12-15(25)19-17(27)20-16(12)26/h1-4
CHEMBL1402954			Small molecule		392.25	23	28	3.37	74.92	5	0	0	6	N	0.7	None	None	2.51	2.51	1	MOL	-1	24	6	0	0	391.053	-1.03	NEUTRAL	C17H18BrN3O3	CCOc1c(Br)cc(/C=C2\C(=O)N(CCC#N)N=C2C)cc1OC	JUOJBNSPGXXVAB-JYRVWZFOSA-N	InChI=1S/C17H18BrN3O3/c1-4-24-16-14(18)9-12(10-15(16)23-3)8-13-11(2)20-21(17(13)22)7-5-6-19/h8-10H
CHEMBL1537807			Small molecule		303.27	9	10	2.37	118.61	7	2	0	5	N	0.64	9.14	None	3.43	3.42	2	MOL	-1	22	8	2	0	303.086	-0.86	NEUTRAL	C14H13N3O5	CCOc1ccc(/C=C/c2nc(O)nc(O)c2[N+](=O)[O-])cc1	CPTPPMRMJYKAFK-VMPITWQZSA-N	InChI=1S/C14H13N3O5/c1-2-22-10-6-3-9(4-7-10)5-8-11-12(17(20)21)13(18)16-14(19)15-11/h3-8H
CHEMBL1598843			Small molecule		355.37	41	58	4.12	57.12	5	0	0	6	N	0.58	None	None	4.57	4.57	2	MOL	-1	26	5	0	0	355.122	-1.12	NEUTRAL	C20H18FNO4	CCOc1cc(/C=C2/C(=O)ON=C2C)ccc1OCc1ccccc1F	KSVYPWJPODFWFB-MHWRWJLKSA-N	InChI=1S/C20H18FNO4/c1-3-24-19-11-14(10-16-13(2)22-26-20(16)23)8-9-18(19)25-12-15-6-4-5-7-17(15)21/h4-11H
CHEMBL1700257			Small molecule		546.87	21	23	6.3	74.68	3	1	2	5	N	0.41	3.47	None	6.56	3.18	3	MOL	-1	33	5	1	2	545.006	-0.63	ACID	C25H21BrClNO4S	Cc1ccccc1S(=O)(=O)N1[C@@H](c2ccc(Br)cc2)C(C(=O)O)=CC[C@H]1c1ccc(Cl)cc1	XXPCFXOJJQWTEH-UPVQGACJSA-N	InChI=1S/C25H21BrClNO4S/c1-16-4-2-3-5-23(16)33(31
CHEMBL1715210			Small molecule		417.46	25	29	2.56	158.07	6	4	0	7	N	0.4	-2.66	None	-1.78	-2.52	2	MOL	-1	27	9	4	0	417.055	-0.25	ACID	C16H19NO8S2	CCCCCC(=O)Nc1cc(S(=O)(=O)O)cc2cc(S(=O)(=O)O)cc(O)c12	BFQOMASDHSHRAN-UHFFFAOYSA-N	InChI=1S/C16H19NO8S2/c1-2-3-4-5-15(19)17-13-8-11(26(20
CHEMBL1431075			Small molecule		455.92	35	57	3.47	114.8	8	1	0	6	N	0.57	6.05	None	3.5	2.45	3	MOL	-1	29	8	1	0	455.029	-2.57	ACID	C17H15ClFN5O3S2	CC(C)c1nnc(NC(=O)c2nc(S(=O)(=O)Cc3ccc(F)cc3)ncc2Cl)s1	LFJWSGCNKPRHNB-UHFFFAOYSA-N	InChI=1S/C17H15ClFN5O3S2/c1-9(2)15-23-24-16(28-15)22-14(25)13-12(18)7-20-17(21-13)29(26
CHEMBL1425797			Small molecule		450.49	20	25	5.24	106.01	7	1	1	9	N	0.35	7.41	None	3.94	3.64	3	MOL	-1	33	8	1	1	450.179	-1.39	NEUTRAL	C25H26N2O6	CCCCCOc1ccc(C2C(C(=O)c3ccc(C)o3)=C(O)C(=O)N2c2cc(C)on2)cc1	XGCGUXPBAZEMKX-UHFFFAOYSA-N	InChI=1S/C25H26N2O6/c1-4-5-6-13-31-18-10-8-17(9-11-18)22-21(23(28)19-12-7-15(2)32-19)24(29)25(30)27(22)20-14-16(3)33-26-20/h7-12
CHEMBL1372836			Small molecule		491.6	66	124	3.57	113.08	7	3	0	7	N	0.34	6.6	0.48	4.03	3.39	3	MOL	-1	32	8	3	0	491.056	-2.32	NEUTRAL	C20H18FN5O3S3	CCc1nnc(NS(=O)(=O)c2ccc(NC(=S)NC(=O)/C=C/c3ccc(F)cc3)cc2)s1	SYSMVOANBVDZNG-LFYBBSHMSA-N	InChI=1S/C20H18FN5O3S3/c1-2-18-24-25-20(31-18)26-32(28
CHEMBL1383256			Small molecule		501.37	7	7	4.29	129.64	5	3	1	7	N	0.44	3.79	None	3.81	-0.04	3	MOL	-1	31	8	3	1	499.967	-1.68	ACID	C19H14Cl2N2O6S2	O=C(O)c1ccc(Cl)c(S(=O)(=O)Nc2ccc(S(=O)(=O)Nc3cccc(Cl)c3)cc2)c1	ZNBQSZHMVLIPAF-UHFFFAOYSA-N	InChI=1S/C19H14Cl2N2O6S2/c20-13-2-1-3-15(11-13)23-30(26
CHEMBL4459351			Unknown		313.31	3	14	2.7	79.83	5	0	0	3	N	0.64	None	2.91	2.46	2.46	2	MOL	-1	23	7	0	0	313.106	-1.01	NEUTRAL	C16H15N3O4	O=C1[C@@H]2CCCN2[C@@H](c2ccco2)N1c1ccc([N+](=O)[O-])cc1	DCXJBGKWNBFPPT-DZGCQCFKSA-N	InChI=1S/C16H15N3O4/c20-16-13-3-1-9-17(13)15(14-4-2-10-23-14)18(16)11-5-7-12(8-6-11)19(21)22/h2
CHEMBL3199658			Small molecule		286.24	13	15	2.78	94.19	6	1	0	3	N	0.53	6.48	1.44	3.11	2.16	2	MOL	-1	21	7	1	0	286.059	-1.04	ACID	C14H10N2O5	O=[N+]([O-])c1ccc(O)c(/C=N/c2ccc3c(c2)OCO3)c1	MSRJULONYPRVFP-VIZOYTHASA-N	InChI=1S/C14H10N2O5/c17-12-3-2-11(16(18)19)5-9(12)7-15-10-1-4-13-14(6-10)21-8-20-13/h1-7
CHEMBL1510455			Small molecule		373.35	46	63	2.33	118.85	7	1	0	4	N	0.38	6.56	None	2.53	1.66	2	MOL	-1	26	9	1	0	373.037	-1.86	NEUTRAL	C16H11N3O6S	COc1ccc(N2C(=O)NC(=O)/C(=C\c3ccc([N+](=O)[O-])s3)C2=O)cc1	KFLJCZCQHOHEJD-XYOKQWHBSA-N	InChI=1S/C16H11N3O6S/c1-25-10-4-2-9(3-5-10)18-15(21)12(14(20)17-16(18)22)8-11-6-7-13(26-11)19(23)24/h2-8H
CHEMBL1487033			Small molecule		322.36	14	14	2.77	58.64	3	1	0	3	N	0.7	7.55	None	3.3	3.1	2	MOL	-1	24	5	1	0	322.132	-1.33	NEUTRAL	C19H18N2O3	COc1cccc(/C=C2/C(=O)NN(c3ccc(C)c(C)c3)C2=O)c1	NNJDIXRJEOADOC-BOPFTXTBSA-N	InChI=1S/C19H18N2O3/c1-12-7-8-15(9-13(12)2)21-19(23)17(18(22)20-21)11-14-5-4-6-16(10-14)24-3/h4-11H
CHEMBL1340284			Small molecule		291.31	22	31	3.66	70.16	2	2	0	4	N	0.57	3.76	None	3.38	0.1	3	MOL	-1	22	4	2	0	291.089	0.13	ACID	C18H13NO3	O=C(O)/C=C/C(=O)c1c(-c2ccccc2)[nH]c2ccccc12	OWTSNDGZQSKJQD-ZHACJKMWSA-N	InChI=1S/C18H13NO3/c20-15(10-11-16(21)22)17-13-8-4-5-9-14(13)19-18(17)12-6-2-1-3-7-12/h1-11
CHEMBL1322995			Small molecule		437.93	45	86	3.08	114.8	8	1	0	6	N	0.59	6.06	None	3.32	2.28	3	MOL	-1	28	8	1	0	437.038	-2.6	ACID	C17H16ClN5O3S2	CCc1nnc(NC(=O)c2nc(S(=O)(=O)Cc3ccc(C)cc3)ncc2Cl)s1	FOXFRKFRLOEANC-UHFFFAOYSA-N	InChI=1S/C17H16ClN5O3S2/c1-3-13-22-23-16(27-13)21-15(24)14-12(18)8-19-17(20-14)28(25
CHEMBL1427750			Small molecule		230.29	9	10	1.59	41.13	2	2	0	2	Y	0.6	7.86	None	2.09	1.97	1	MOL	-1	16	3	2	0	230.051	-0.43	NEUTRAL	C12H10N2OS	O=C1NC(=S)N/C1=C/C=C/c1ccccc1	LGQKHJZJGVVDAQ-DAAQNPAKSA-N	InChI=1S/C12H10N2OS/c15-11-10(13-12(16)14-11)8-4-7-9-5-2-1-3-6-9/h1-8H
CHEMBL1589453			Small molecule		437.27	30	36	3.22	90.65	6	0	0	5	N	0.45	11.42	None	3.28	3.28	3	MOL	-1	26	6	0	0	435.962	-1.05	NEUTRAL	C18H13BrO6S	COc1ccc(S(=O)(=O)CC(=O)c2cc3cc(Br)ccc3oc2=O)cc1	AYEDAFCBYBLCBC-UHFFFAOYSA-N	InChI=1S/C18H13BrO6S/c1-24-13-3-5-14(6-4-13)26(22
CHEMBL1371004			Small molecule		370.82	33	39	4.87	76.22	5	1	0	4	N	0.41	4.54	1.15	5.19	2.4	4	MOL	-1	25	5	1	0	370.018	-1.17	ACID	C18H11ClN2O3S	O=C(O)CSc1nc(-c2ccc(Cl)cc2)nc2c1oc1ccccc12	HFVNNRWQEUJIFN-UHFFFAOYSA-N	InChI=1S/C18H11ClN2O3S/c19-11-7-5-10(6-8-11)17-20-15-12-3-1-2-4-13(12)24-16(15)18(21-17)25-9-14(22)23/h1-8H
CHEMBL4587765			Unknown		1901-07-05 16:19:12	4	6	0.57	209.52	6	7	2	17	N	0.08	None	15.88	-0.43	-5.45	2	MOL	-1	40	12	10	3	552.317	-0.36	BASE	C28H40N8O4	N=C(N)NCCC[C@H](NC(=O)c1ccccc1)C(=O)N[C@@H](CCCCN)CC(=O)N(CC(N)=O)c1ccccc1	MDKZNPVXTPWQTO-GMAHTHKFSA-N	InChI=1S/C28H40N8O4/c29-16-8-7-12-21(18-25(38)36(19-24(30)37)22-13-5-2-6-14-22)34-27(40)23(15-9-17-33-28(31)32)35-26(39)20-10-3-1-4-11-20/h1-6
CHEMBL1438182			Small molecule		223.23	28	33	1.27	79.54	3	2	0	6	N	0.56	4.45	None	0.62	-2.23	1	MOL	-1	16	5	2	0	223.084	-0.57	ACID	C11H13NO4	O=C(O)CCCNC(=O)/C=C/c1ccco1	XRBGNHARMCNOIN-AATRIKPKSA-N	InChI=1S/C11H13NO4/c13-10(12-7-1-4-11(14)15)6-5-9-3-2-8-16-9/h2-3
CHEMBL1536548			Small molecule		382.51	19	21	2.84	66.48	6	1	0	4	N	0.65	5.25	None	3.67	3.45	2	MOL	-1	23	5	1	0	381.957	-2.3	ACID	C14H10N2O3S4	O=C1/C(=C/c2cccs2)SC(=S)N1NS(=O)(=O)c1ccccc1	VWAZCVPSBKHJKM-XFXZXTDPSA-N	InChI=1S/C14H10N2O3S4/c17-13-12(9-10-5-4-8-21-10)22-14(20)16(13)15-23(18
CHEMBL1729300			Small molecule		326.37	92	107	3.47	52.6	5	0	0	4	N	0.81	None	None	2.96	2.96	2	MOL	-1	23	4	0	0	326.061	0.45	None	C18H14O4S	COC1=C(OC)C(=O)C(Sc2ccc3ccccc3c2)=CC1=O	JYXVVHHLNIBPJM-UHFFFAOYSA-N	InChI=1S/C18H14O4S/c1-21-17-14(19)10-15(16(20)18(17)22-2)23-13-8-7-11-5-3-4-6-12(11)9-13/h3-10H
CHEMBL4476608			Unknown		552.68	4	6	0.35	209.52	6	7	2	16	N	0.09	12.03	11.66	-0.6	-5.25	2	MOL	-1	40	12	10	3	552.317	-0.18	BASE	C28H40N8O4	CN(C(=O)[C@H](CCCNC(=N)N)NC(=O)c1ccccc1)[C@@H](CCCCN)C(=O)N[C@@H](C(N)=O)c1ccccc1	KFLIGTBHNHLSLL-RJGXRXQPSA-N	InChI=1S/C28H40N8O4/c1-36(22(16-8-9-17-29)26(39)35-23(24(30)37)19-11-4-2-5-12-19)27(40)21(15-10-18-33-28(31)32)34-25(38)20-13-6-3-7-14-20/h2-7
CHEMBL1307207			Small molecule		318.76	61	80	1.71	80.47	4	1	0	2	N	0.9	None	None	0.81	0.81	1	MOL	-1	22	5	2	0	318.077	-0.7	NEUTRAL	C16H15ClN2O3	NC(=O)C1CCN(C2=C(Cl)C(=O)c3ccccc3C2=O)CC1	JBMKSILOCSVHGX-UHFFFAOYSA-N	InChI=1S/C16H15ClN2O3/c17-12-13(19-7-5-9(6-8-19)16(18)22)15(21)11-4-2-1-3-10(11)14(12)20/h1-4
CHEMBL1587422			Small molecule		362.35	50	66	2.7	110.89	6	1	0	2	N	0.33	6.29	None	3.26	2.18	2	MOL	-1	27	8	1	0	362.101	-1.43	ACID	C19H14N4O4	Cc1ccc(C)c(-n2c3nc(=O)[nH]c(=O)c-3cc3cc([N+](=O)[O-])ccc32)c1	BBRHEBPELPAWKD-UHFFFAOYSA-N	InChI=1S/C19H14N4O4/c1-10-3-4-11(2)16(7-10)22-15-6-5-13(23(26)27)8-12(15)9-14-17(22)20-19(25)21-18(14)24/h3-9H
CHEMBL4636584			Unknown		796.63	6	10	7.14	138.56	5	5	2	13	N	0.07	13.6	11.95	6.55	4.26	5	MOL	-1	48	9	6	3	681.191	-0.84	BASE	C39H34Cl2F3N5O6	N=C(N)NCc1ccc(CNC(=O)[C@H](NC(=O)c2ccc(Oc3ccccc3)cc2)c2ccc(OCc3ccc(Cl)c(Cl)c3)cc2)cc1.O=C(O)C(F)(F)F	JAPJVUVUXIWXIK-MDYNBEAQSA-N	InChI=1S/C37H33Cl2N5O4.C2HF3O2/c38-32-19-10-26(20-33(32)39)23-47-29-15-11-27(12-16-29)34(36(46)42-21-24-6-8-25(9-7-24)22-43-37(40)41)44-35(45)28-13-17-31(18-14-28)48-30-4-2-1-3-5-30;3-2(4
CHEMBL4640021			Unknown		711.74	6	10	5.95	129.33	4	5	2	12	N	0.09	12.17	10.28	5.67	3.48	5	MOL	-1	45	8	6	3	597.274	-0.85	BASE	C39H36F3N5O5	N=C(N)Nc1ccc(CNC(=O)[C@@H](NC(=O)Cc2ccc(-c3ccccc3)cc2)c2ccc(OCc3ccccc3)cc2)cc1.O=C(O)C(F)(F)F	OUGVJYOOQLTTQP-XLQCLRHOSA-N	InChI=1S/C37H35N5O3.C2HF3O2/c38-37(39)41-32-19-13-27(14-20-32)24-40-36(44)35(31-17-21-33(22-18-31)45-25-28-7-3-1-4-8-28)42-34(43)23-26-11-15-30(16-12-26)29-9-5-2-6-10-29;3-2(4
CHEMBL1701202			Small molecule		516.45	16	20	6.5	74.68	3	1	2	5	N	0.42	3.88	None	6.91	3.69	3	MOL	-1	34	5	1	2	515.072	-0.52	ACID	C26H23Cl2NO4S	Cc1ccc([C@H]2C(C(=O)O)=CC[C@@H](c3ccc(Cl)c(Cl)c3)N2S(=O)(=O)c2ccc(C)cc2)cc1	SBNKQGXAWJCTAX-DQEYMECFSA-N	InChI=1S/C26H23Cl2NO4S/c1-16-3-7-18(8-4-16)25-21(26(30)31)12-14-24(19-9-13-22(27)23(28)15-19)29(25)34(32
CHEMBL1478304			Small molecule		414.5	15	15	3.63	97.74	6	1	0	4	N	0.76	9.94	None	3.95	3.95	1	MOL	-1	30	6	1	0	414.204	0.4	NEUTRAL	C24H30O6	COc1cc(C(C2C(=O)CC(C)(C)CC2=O)C2C(=O)CC(C)(C)CC2=O)ccc1O	LSKSXWZFRKMWNC-UHFFFAOYSA-N	InChI=1S/C24H30O6/c1-23(2)9-15(26)21(16(27)10-23)20(13-6-7-14(25)19(8-13)30-5)22-17(28)11-24(3
CHEMBL5418297					608.77	1900-01-05	7	1.77	190.71	7	5	1	15	N	0.13	11.64	10.18	1.63	-0.83	3	MOL	0	43	11	8	3	608.278	-0.58	BASE	C31H40N6O5S	Cc1ccc(S(=O)(=O)N(C)[C@@H](Cc2cccc(N)c2)C(=O)N[C@@H](CCCCN)C(=O)N[C@@H](C(N)=O)c2ccccc2)cc1	YOJXLWBEDHLVDO-HZFUHODCSA-N	InChI=1S/C31H40N6O5S/c1-21-14-16-25(17-15-21)43(41
CHEMBL1703892			Small molecule		414.4	99	114	2.97	137.49	7	0	0	4	N	0.43	11.88	None	2.98	2.98	2	MOL	-1	29	9	0	0	414.052	-0.73	NEUTRAL	C19H14N2O7S	O=C1/C(=C\c2ccc([N+](=O)[O-])cc2)CS(=O)(=O)C/C1=C/c1ccc([N+](=O)[O-])cc1	SSAMIOWVUGBIJK-VULZFCBJSA-N	InChI=1S/C19H14N2O7S/c22-19-15(9-13-1-5-17(6-2-13)20(23)24)11-29(27
CHEMBL4561419			Unknown		807.93	1900-01-04	5	2.77	233.86	8	8	2	21	N	0.03	11.33	12.12	1.58	-2.72	4	MOL	-1	59	15	10	3	807.387	-0.55	BASE	C43H50FN9O6	N=C(N)NCCC[C@H](NC(=O)c1ccccc1)C(=O)N[C@@H](CCCCN)C(=O)N[C@@H](C(=O)N[C@@H]1CN(c2cccc(F)c2)C1=O)c1ccc(OCc2ccccc2)cc1	WFEFNXVZAXQEFS-DNMDQSTESA-N	InChI=1S/C43H50FN9O6/c44-31-15-9-16-32(25-31)53-26-36(42(53)58)51-41(57)37(29-19-21-33(22-20-29)59-27-28-11-3-1-4-12-28)52-40(56)34(17-7-8-23-45)50-39(55)35(18-10-24-48-43(46)47)49-38(54)30-13-5-2-6-14-30/h1-6
CHEMBL1496782			Small molecule		300.23	23	30	0.25	125.71	6	3	0	1	N	0.51	6.83	None	-0.02	-0.69	2	MOL	-1	22	8	3	0	300.038	0.03	NEUTRAL	C14H8N2O6	O=C1NC(=O)C(=Cc2coc3ccc(O)cc3c2=O)C(=O)N1	XUPMGKJTBJKYGZ-UHFFFAOYSA-N	InChI=1S/C14H8N2O6/c17-7-1-2-10-8(4-7)11(18)6(5-22-10)3-9-12(19)15-14(21)16-13(9)20/h1-5
CHEMBL1587159			Small molecule		396.83	42	52	5.49	80.65	4	1	1	4	N	0.46	4.64	None	4.97	2.28	4	MOL	-1	28	5	1	1	396.077	-0.24	ACID	C22H17ClO5	Cc1c(CCC(=O)O)c(=O)oc2c(C)c3occ(-c4ccc(Cl)cc4)c3cc12	UIWDQXWMFKAHRL-UHFFFAOYSA-N	InChI=1S/C22H17ClO5/c1-11-15(7-8-19(24)25)22(26)28-21-12(2)20-17(9-16(11)21)18(10-27-20)13-3-5-14(23)6-4-13/h3-6
CHEMBL1413719			Small molecule		450.56	8	8	3.11	84.94	7	1	0	6	N	0.53	5.47	None	3.96	3.74	2	MOL	-1	29	7	1	0	450.038	-1.48	ACID	C19H18N2O5S3	COc1cccc(/C=C2\SC(=S)N(NS(=O)(=O)c3ccc(C)cc3)C2=O)c1OC	CCMPMJFAVXVNCO-WJDWOHSUSA-N	InChI=1S/C19H18N2O5S3/c1-12-7-9-14(10-8-12)29(23
CHEMBL1590814			Small molecule		560.65	15	16	4.66	138.85	6	3	1	10	N	0.24	4	None	4.83	1.67	4	MOL	-1	41	9	3	1	560.252	-0.23	ACID	C32H36N2O7	Cc1oc2c(C)c3oc(=O)c(CC(=O)N[C@@H](CC(C)C)C(=O)N[C@@H](Cc4ccccc4)C(=O)O)c(C)c3cc2c1C	OQKBDUNSLJADCU-UIOOFZCWSA-N	InChI=1S/C32H36N2O7/c1-16(2)12-25(30(36)34-26(31(37)38)13-21-10-8-7-9-11-21)33-27(35)15-24-18(4)23-14-22-17(3)20(6)40-28(22)19(5)29(23)41-32(24)39/h7-11
CHEMBL1326643			Small molecule		496.59	20	23	4.89	99.88	9	1	0	10	N	0.18	9	None	5.9	5.89	3	MOL	-1	35	8	1	0	496.167	-0.4	NEUTRAL	C26H28N2O6S	CCCCCCSc1nc(O)c(C2OC(=O)c3c2ccc(OC)c3OC)c(=O)n1-c1ccccc1	IFKMMKIUQLXHEJ-UHFFFAOYSA-N	InChI=1S/C26H28N2O6S/c1-4-5-6-10-15-35-26-27-23(29)20(24(30)28(26)16-11-8-7-9-12-16)21-17-13-14-18(32-2)22(33-3)19(17)25(31)34-21/h7-9
CHEMBL1505493			Small molecule		464.59	18	22	3.5	84.94	7	1	0	7	N	0.5	5.47	None	4.31	4.1	2	MOL	-1	30	7	1	0	464.053	-1.53	ACID	C20H20N2O5S3	CCOc1ccc(/C=C2\SC(=S)N(NS(=O)(=O)c3ccc(C)cc3)C2=O)cc1OC	WMTGFTUSLWUTEV-PDGQHHTCSA-N	InChI=1S/C20H20N2O5S3/c1-4-27-16-10-7-14(11-17(16)26-3)12-18-19(23)22(20(28)29-18)21-30(24
CHEMBL4802111			Unknown		1901-09-20 16:19:12	7	11	4.3	129.33	4	5	1	14	N	0.12	12.38	11.75	3.79	1.73	3	MOL	-1	38	8	6	2	515.29	-0.61	BASE	C32H38F3N5O5	CCCCCC(=O)N[C@H](C(=O)NCc1ccc(CNC(=N)N)cc1)c1ccc(OCc2ccccc2)cc1.O=C(O)C(F)(F)F	ZSBYMYRZOKDVDY-JCOPYZAKSA-N	InChI=1S/C30H37N5O3.C2HF3O2/c1-2-3-5-10-27(36)35-28(25-15-17-26(18-16-25)38-21-24-8-6-4-7-9-24)29(37)33-19-22-11-13-23(14-12-22)20-34-30(31)32;3-2(4
CHEMBL1710429			Small molecule		237.26	31	41	2.57	49.93	2	1	0	1	Y	0.77	None	None	2.99	2.99	2	MOL	-1	18	3	1	0	237.079	0.53	NEUTRAL	C15H11NO2	Cc1[nH]c2ccccc2c1C1=CC(=O)C=CC1=O	SYIXSZIGHISTNJ-UHFFFAOYSA-N	InChI=1S/C15H11NO2/c1-9-15(11-4-2-3-5-13(11)16-9)12-8-10(17)6-7-14(12)18/h2-8
CHEMBL1565810			Small molecule		396.54	19	19	3.15	66.48	6	1	0	4	N	0.64	5.47	None	4.19	3.97	2	MOL	-1	24	5	1	0	395.973	-2.31	ACID	C15H12N2O3S4	Cc1ccc(S(=O)(=O)NN2C(=O)/C(=C/c3cccs3)SC2=S)cc1	YPWLBUPPYWZWNP-LCYFTJDESA-N	InChI=1S/C15H12N2O3S4/c1-10-4-6-12(7-5-10)24(19
CHEMBL1364384			Small molecule		352.77	15	18	1.36	68.31	6	0	0	4	N	0.76	None	0.08	0.76	0.76	1	MOL	-1	24	7	0	0	352.083	-1.02	NEUTRAL	C16H17ClN2O5	COc1ccc(OC)c(N2C(=O)C(Cl)=C(N3CCOCC3)C2=O)c1	KMFXHEBBOCEAFT-UHFFFAOYSA-N	InChI=1S/C16H17ClN2O5/c1-22-10-3-4-12(23-2)11(9-10)19-15(20)13(17)14(16(19)21)18-5-7-24-8-6-18/h3-4
CHEMBL1429799			Small molecule		407.43	22	23	1.39	88.18	5	1	0	5	N	0.6	7.18	None	1.17	0.82	2	MOL	-1	30	8	1	0	407.148	-1.68	NEUTRAL	C22H21N3O5	O=C1NN(c2ccccc2)C(=O)/C1=C\c1ccccc1OCC(=O)N1CCOCC1	MRLJBASOVPJJIA-JXAWBTAJSA-N	InChI=1S/C22H21N3O5/c26-20(24-10-12-29-13-11-24)15-30-19-9-5-4-6-16(19)14-18-21(27)23-25(22(18)28)17-7-2-1-3-8-17/h1-9
CHEMBL1423709			Small molecule		343.38	37	58	1.99	54.34	4	1	0	3	N	0.53	7.68	None	2.99	2.81	2	MOL	-1	24	5	1	0	343.079	-1.92	NEUTRAL	C17H14FN3O2S	Cn1cccc1/C=C1/C(=O)NC(=S)N(Cc2ccc(F)cc2)C1=O	LBIKHEQYPNHVFY-ZROIWOOFSA-N	InChI=1S/C17H14FN3O2S/c1-20-8-2-3-13(20)9-14-15(22)19-17(24)21(16(14)23)10-11-4-6-12(18)7-5-11/h2-9H
CHEMBL381854			Small molecule		1901-12-26 22:04:48	1900-01-01	1	2.72	223.89	7	7	2	23	N	0.03	12.08	10.92	2.63	-2.04	3	MOL	-1	53	13	10	3	726.422	0.32	BASE	C40H54N8O5	CCCC[C@H](NC(=O)c1ccccc1)C(=O)N[C@@H](CCCCN)C(=O)N[C@@H](CCCN=C(N)N)C(=O)N[C@H](C=O)Cc1ccc(-c2ccccc2)cc1	SAZRXGILRRFGGR-BBACVFHCSA-N	InChI=1S/C40H54N8O5/c1-2-3-17-33(46-36(50)31-15-8-5-9-16-31)38(52)47-34(18-10-11-24-41)39(53)48-35(19-12-25-44-40(42)43)37(51)45-32(27-49)26-28-20-22-30(23-21-28)29-13-6-4-7-14-29/h4-9
CHEMBL4852919			Unknown		1901-03-06 13:55:12	5	5	3.95	73.05	4	3	0	6	N	0.55	12.5	10.11	3.23	-1.23	3	MOL	-1	32	6	3	0	431.269	-1.14	BASE	C26H33N5O	O=C(NCC1CCNCC1)c1c[nH]c2nc(-c3ccc(CN4CCCCC4)cc3)ccc12	WPTWYQPRRUSEDY-UHFFFAOYSA-N	InChI=1S/C26H33N5O/c32-26(29-16-19-10-12-27-13-11-19)23-17-28-25-22(23)8-9-24(30-25)21-6-4-20(5-7-21)18-31-14-2-1-3-15-31/h4-9
CHEMBL4867100			Unknown		499.59	4	5	4.21	110.52	5	3	0	10	N	0.3	11.45	None	3.93	3.93	4	MOL	-1	36	7	4	0	499.157	-1.44	NEUTRAL	C28H25N3O4S	NC(=O)c1ccc(CNC(=O)[C@@H](NC(=O)c2cccs2)c2ccc(OCc3ccccc3)cc2)cc1	WIMBNKQPVPGWRV-VWLOTQADSA-N	InChI=1S/C28H25N3O4S/c29-26(32)22-10-8-19(9-11-22)17-30-28(34)25(31-27(33)24-7-4-16-36-24)21-12-14-23(15-13-21)35-18-20-5-2-1-3-6-20/h1-16
CHEMBL1606907			Small molecule		418.45	38	44	2.91	120.08	7	3	0	6	N	0.48	2.88	None	3.18	-0.31	2	MOL	-1	28	8	3	0	418.029	-1.85	ACID	C18H14N2O6S2	O=C(CCN1C(=O)/C(=C\c2ccco2)SC1=S)Nc1ccc(C(=O)O)c(O)c1	XMCMXKHHENQFKE-NTEUORMPSA-N	InChI=1S/C18H14N2O6S2/c21-13-8-10(3-4-12(13)17(24)25)19-15(22)5-6-20-16(23)14(28-18(20)27)9-11-2-1-7-26-11/h1-4
CHEMBL1429320			Small molecule		471.52	19	22	4.89	89.03	7	2	0	3	N	0.41	8.2	0.56	5.95	5.89	4	MOL	-1	34	7	2	0	471.116	-1.17	NEUTRAL	C25H18FN5O2S	Cc1ccc(CSc2nnc3c(n2)OC2(Nc4ccccc4-3)C(=O)Nc3ccc(F)cc32)cc1	AYJSQQUDSTUTJG-UHFFFAOYSA-N	InChI=1S/C25H18FN5O2S/c1-14-6-8-15(9-7-14)13-34-24-28-22-21(30-31-24)17-4-2-3-5-19(17)29-25(33-22)18-12-16(26)10-11-20(18)27-23(25)32/h2-12
CHEMBL1334552			Small molecule		327.17	21	28	2	49.85	4	0	0	2	N	0.78	None	0.12	1.68	1.68	1	MOL	-1	21	5	0	0	326.022	-1.35	NEUTRAL	C14H12Cl2N2O3	O=C1C(Cl)=C(N2CCOCC2)C(=O)N1c1ccccc1Cl	IZBZZJWLLSFVOC-UHFFFAOYSA-N	InChI=1S/C14H12Cl2N2O3/c15-9-3-1-2-4-10(9)18-13(19)11(16)12(14(18)20)17-5-7-21-8-6-17/h1-4H
CHEMBL1536153			Small molecule		432.43	19	20	4.2	132.8	4	4	0	6	N	0.46	3.25	None	5.8	-0.92	3	MOL	-1	32	8	4	0	432.132	-0.71	ACID	C24H20N2O6	Cc1ccc(NC(=O)c2cccc(C(=O)Nc3ccc(C)cc3C(=O)O)c2)c(C(=O)O)c1	WIWUKVPAJZLOCF-UHFFFAOYSA-N	InChI=1S/C24H20N2O6/c1-13-6-8-19(17(10-13)23(29)30)25-21(27)15-4-3-5-16(12-15)22(28)26-20-9-7-14(2)11-18(20)24(31)32/h3-12H
CHEMBL1340229			Small molecule		297.27	20	21	1	108.39	5	3	0	1	N	0.54	6.83	1.95	1.75	1.09	2	MOL	-1	22	7	3	0	297.075	-0.87	NEUTRAL	C15H11N3O4	Cc1ccc2cc(C=C3C(=O)NC(=O)NC3=O)c(O)nc2c1	NJVLVIDKJOCAQR-UHFFFAOYSA-N	InChI=1S/C15H11N3O4/c1-7-2-3-8-5-9(12(19)16-11(8)4-7)6-10-13(20)17-15(22)18-14(10)21/h2-6H
CHEMBL1321103			Small molecule		370.39	25	36	0.94	113.32	6	3	0	5	N	0.41	4	2.19	1.74	-1.6	2	MOL	-1	26	8	3	0	370.074	-1.4	ACID	C17H14N4O4S	O=C(O)CCn1cc(C=C2C(=O)NC(=S)NC2=O)c(-c2ccccc2)n1	POGNHMHPEPYGAQ-UHFFFAOYSA-N	InChI=1S/C17H14N4O4S/c22-13(23)6-7-21-9-11(14(20-21)10-4-2-1-3-5-10)8-12-15(24)18-17(26)19-16(12)25/h1-5
CHEMBL1545646			Small molecule		453.47	18	18	4.57	122.91	6	2	0	6	N	0.41	3.53	None	3.83	0.29	4	MOL	-1	32	8	2	0	453.088	-0.94	ACID	C23H19NO7S	CCOC(=O)c1c(C)oc2c1cc(NS(=O)(=O)c1ccc(C(=O)O)cc1)c1ccccc12	XQKICVOICWEGPA-UHFFFAOYSA-N	InChI=1S/C23H19NO7S/c1-3-30-23(27)20-13(2)31-21-17-7-5-4-6-16(17)19(12-18(20)21)24-32(28
CHEMBL1320111			Small molecule		344.75	36	44	2.84	78.87	5	2	0	4	N	0.66	9.67	None	2.09	2.09	2	MOL	-1	24	6	2	0	344.056	-0.96	NEUTRAL	C17H13ClN2O4	COc1ccc(N2C(=O)C(Cl)=C(Nc3ccccc3O)C2=O)cc1	CVAQXSUYELNHDC-UHFFFAOYSA-N	InChI=1S/C17H13ClN2O4/c1-24-11-8-6-10(7-9-11)20-16(22)14(18)15(17(20)23)19-12-4-2-3-5-13(12)21/h2-9
CHEMBL131037			Small molecule		287.1	135	174	2.77	52.6	4	0	0	2	N	0.84	None	None	1.96	1.96	1	MOL	-1	18	4	0	0	285.98	0.36	NEUTRAL	C12H8Cl2O4	COc1ccc(OC)c2c1C(=O)C(Cl)=C(Cl)C2=O	DRGCWMGLVXZPIZ-UHFFFAOYSA-N	InChI=1S/C12H8Cl2O4/c1-17-5-3-4-6(18-2)8-7(5)11(15)9(13)10(14)12(8)16/h3-4H
CHEMBL1374123			Small molecule		470.48	23	30	5.25	106.01	7	1	1	7	N	0.37	7.41	None	3.9	3.6	4	MOL	-1	35	8	1	1	470.148	-1.42	NEUTRAL	C27H22N2O6	Cc1cc(N2C(=O)C(O)=C(C(=O)c3ccc(C)o3)C2c2ccc(OCc3ccccc3)cc2)no1	SRIIENURHIPDFI-UHFFFAOYSA-N	InChI=1S/C27H22N2O6/c1-16-8-13-21(34-16)25(30)23-24(29(27(32)26(23)31)22-14-17(2)35-28-22)19-9-11-20(12-10-19)33-15-18-6-4-3-5-7-18/h3-14
CHEMBL1519313			Small molecule		427.41	103	129	21:07:12	142.57	8	2	0	3	N	0.29	3.66	9.09	-3.09	-4.8	0	MOL	-1	31	10	2	0	427.138	2.07	ZWITTERION	C21H21N3O7	O=C(O)CC1OCC=C2CN3CCC45C6=CC(=O)C(O)=C([N+](=O)[O-])C6=NC4C1C2CC35	XUFZCDNDAPCEKP-UHFFFAOYSA-N	InChI=1S/C21H21N3O7/c25-12-6-11-17(18(19(12)28)24(29)30)22-20-16-10-5-14-21(11
CHEMBL1895325			Small molecule		460.12	14	15	5.38	46.53	3	1	1	2	N	0.52	6.71	None	6.19	5.44	3	MOL	-1	25	3	1	1	457.915	0.35	NEUTRAL	C20H12Br2O3	O=C1OC(c2ccccc2)(c2cc(Br)c(O)c(Br)c2)c2ccccc21	VPEHKIYQFVOKIE-UHFFFAOYSA-N	InChI=1S/C20H12Br2O3/c21-16-10-13(11-17(22)18(16)23)20(12-6-2-1-3-7-12)15-9-5-4-8-14(15)19(24)25-20/h1-11
CHEMBL1374578			Small molecule		413.84	17	21	5.33	97.51	5	1	1	6	N	0.33	3.43	None	5.82	2.43	3	MOL	-1	28	6	1	1	413.012	-1.36	ACID	C20H12ClNO5S	O=C(O)c1ccccc1C(=O)c1ccc(Sc2ccc(Cl)cc2)c([N+](=O)[O-])c1	PPIPRCBNQISFCA-UHFFFAOYSA-N	InChI=1S/C20H12ClNO5S/c21-13-6-8-14(9-7-13)28-18-10-5-12(11-17(18)22(26)27)19(23)15-3-1-2-4-16(15)20(24)25/h1-11H
CHEMBL1892650			Small molecule		544.59	5	5	4.28	147.47	7	3	1	8	N	0.3	5.61	1.66	3.28	2.07	4	MOL	-1	37	10	3	1	544.089	-1.86	ACID	C24H21FN4O6S2	Cc1noc(NS(=O)(=O)c2ccc(NC(=O)c3ccccc3NS(=O)(=O)c3ccc(F)cc3)cc2)c1C	UIVWNTAOLBKFDO-UHFFFAOYSA-N	InChI=1S/C24H21FN4O6S2/c1-15-16(2)27-35-24(15)29-37(33
CHEMBL3145109			Small molecule		481.51	27	35	4.35	118.72	6	2	0	6	N	0.28	5.78	1.26	3.8	2.34	5	MOL	-1	36	9	2	0	481.175	-0.88	ACID	C27H23N5O4	Cc1[nH]n(-c2ccccc2)c(=O)c1C(c1cccc([N+](=O)[O-])c1)c1c(C)[nH]n(-c2ccccc2)c1=O	CSZZLYHNHCKPJN-UHFFFAOYSA-N	InChI=1S/C27H23N5O4/c1-17-23(26(33)30(28-17)20-11-5-3-6-12-20)25(19-10-9-15-22(16-19)32(35)36)24-18(2)29-31(27(24)34)21-13-7-4-8-14-21/h3-16
CHEMBL1302957			Small molecule		444.92	12	13	3.54	77.92	5	1	0	4	N	0.57	3.32	None	3.59	0.16	2	MOL	-1	29	6	1	0	444	-1.57	ACID	C20H13ClN2O4S2	O=C(O)CN1C(=O)/C(=C2\C(=O)N(Cc3ccccc3Cl)c3ccccc32)SC1=S	SYRWCMVZBIORDX-WUKNDPDISA-N	InChI=1S/C20H13ClN2O4S2/c21-13-7-3-1-5-11(13)9-22-14-8-4-2-6-12(14)16(18(22)26)17-19(27)23(10-15(24)25)20(28)29-17/h1-8H
CHEMBL1489812		NSC-108783	Small molecule		272.29	33	41	1.65	75.27	4	2	0	1	N	0.61	6.83	None	1.66	1	2	MOL	-1	19	5	2	0	272.026	-1.01	NEUTRAL	C13H8N2O3S	O=C1NC(=O)C(=Cc2csc3ccccc23)C(=O)N1	KYUZIHNLKUMCRA-UHFFFAOYSA-N	InChI=1S/C13H8N2O3S/c16-11-9(12(17)15-13(18)14-11)5-7-6-19-10-4-2-1-3-8(7)10/h1-6H
CHEMBL1324111			Small molecule		339.99	32	42	3.39	50.44	4	1	0	0	N	0.8	5.47	None	3.92	2.21	2	MOL	-1	14	3	1	0	337.825	0.01	ACID	C8H4Br2O3S	Cc1c(Br)c(O)c(Br)c2sc(=O)oc12	UUKUAOFWZRKMLE-UHFFFAOYSA-N	InChI=1S/C8H4Br2O3S/c1-2-3(9)5(11)4(10)7-6(2)13-8(12)14-7/h11H
CHEMBL1588339			Small molecule		415.51	48	71	4.78	92.7	5	2	0	6	N	0.52	2.77	None	6.19	2.69	2	MOL	-1	29	6	2	0	415.145	-0.96	ACID	C22H25NO5S	CCOC(=O)c1c(NC(=O)/C=C/C(=O)O)sc(C)c1-c1ccc(C(C)(C)C)cc1	KKTFFPJFLJNMLG-VAWYXSNFSA-N	InChI=1S/C22H25NO5S/c1-6-28-21(27)19-18(14-7-9-15(10-8-14)22(3
CHEMBL1969672			Small molecule		429.52	57	72	3.69	100.87	5	1	0	5	N	0.78	3.02	None	3.74	0.27	2	MOL	-1	29	6	1	0	429.07	-0.91	ACID	C21H19NO5S2	Cc1cc(C)c(S(=O)(=O)/N=C2/C=C(SCC(=O)O)C(=O)c3ccccc32)cc1C	WJQLAUVNAMWXSJ-XLNRJJMWSA-N	InChI=1S/C21H19NO5S2/c1-12-8-14(3)19(9-13(12)2)29(26
CHEMBL1608853			Small molecule		268.22	41	57	2.44	84.58	4	1	0	2	N	0.67	3.59	None	1.98	-1.37	2	MOL	-1	20	5	1	0	268.037	-0.47	ACID	C15H8O5	O=C(O)c1ccc2c(c1)C(=O)/C(=C\c1ccco1)C2=O	LTRVPABSHOFVKX-GHXNOFRVSA-N	InChI=1S/C15H8O5/c16-13-10-4-3-8(15(18)19)6-11(10)14(17)12(13)7-9-2-1-5-20-9/h1-7H
CHEMBL1424064			Small molecule		386.52	24	29	4.38	90.19	4	2	0	3	N	0.75	3.81	None	4.89	1.63	1	MOL	-1	27	5	2	0	386.166	-1.32	ACID	C21H26N2O3S	CC(C)(C)C1CCc2c(sc(NC(=O)C3CC=CCC3C(=O)O)c2C#N)C1	QPLLVENXOUMKGH-UHFFFAOYSA-N	InChI=1S/C21H26N2O3S/c1-21(2
CHEMBL1492642			Small molecule		430.58	34	37	4.04	66.48	5	1	0	5	N	0.57	5.47	None	5.04	4.83	2	MOL	-1	28	5	1	0	430.048	-1.28	ACID	C20H18N2O3S3	CC(/C=C1\SC(=S)N(NS(=O)(=O)c2ccc(C)cc2)C1=O)=C\c1ccccc1	KCPBIJRLUJKCAR-MNPLYOLFSA-N	InChI=1S/C20H18N2O3S3/c1-14-8-10-17(11-9-14)28(24
CHEMBL1549172			Small molecule		373.35	45	59	2.33	118.85	7	1	0	4	N	0.38	6.56	None	2.53	1.66	2	MOL	-1	26	9	1	0	373.037	-2.05	NEUTRAL	C16H11N3O6S	COc1cccc(N2C(=O)NC(=O)/C(=C/c3ccc([N+](=O)[O-])s3)C2=O)c1	UMWKECNWLQGLGP-WQLSENKSSA-N	InChI=1S/C16H11N3O6S/c1-25-10-4-2-3-9(7-10)18-15(21)12(14(20)17-16(18)22)8-11-5-6-13(26-11)19(23)24/h2-8H
CHEMBL1310865			Small molecule		433.51	52	76	3.92	112.93	6	3	0	8	N	0.36	3.29	None	3.14	-0.41	3	MOL	-1	29	7	3	0	433.065	-1.27	ACID	C20H19NO6S2	CCOc1ccc(S(=O)(=O)Nc2cc(SCC(=O)O)c(O)c3ccccc23)cc1	SGGQBTHMXMJMPS-UHFFFAOYSA-N	InChI=1S/C20H19NO6S2/c1-2-27-13-7-9-14(10-8-13)29(25
CHEMBL1604350			Small molecule		451.96	52	110	3.64	114.8	8	1	0	6	N	0.57	6.05	None	3.87	2.82	3	MOL	-1	29	8	1	0	451.054	-2.4	ACID	C18H18ClN5O3S2	Cc1ccc(CS(=O)(=O)c2ncc(Cl)c(C(=O)Nc3nnc(C(C)C)s3)n2)cc1	VWDOEFIYQBBRAM-UHFFFAOYSA-N	InChI=1S/C18H18ClN5O3S2/c1-10(2)16-23-24-17(28-16)22-15(25)14-13(19)8-20-18(21-14)29(26
CHEMBL3145023			Small molecule		322.32	16	21	3.59	99.81	5	2	0	4	N	0.72	3.32	None	2.96	-1.62	3	MOL	-1	24	7	2	0	322.107	-0.94	ACID	C17H14N4O3	Cc1[nH]n(-c2ccccc2)c(=O)c1N=Nc1ccccc1C(=O)O	FEAMVHMFWBXBOJ-UHFFFAOYSA-N	InChI=1S/C17H14N4O3/c1-11-15(16(22)21(20-11)12-7-3-2-4-8-12)19-18-14-10-6-5-9-13(14)17(23)24/h2-10
CHEMBL1340633			Small molecule		484.51	125	146	6.25	117.12	6	4	1	9	N	0.22	3.52	None	8.1	1.6	4	MOL	-1	36	8	4	1	484.163	-0.34	ACID	C28H24N2O6	COc1cc(-c2ccc(Nc3ccccc3C(=O)O)c(OC)c2)ccc1Nc1ccccc1C(=O)O	IQZIRNIZQHVBMB-UHFFFAOYSA-N	InChI=1S/C28H24N2O6/c1-35-25-15-17(11-13-23(25)29-21-9-5-3-7-19(21)27(31)32)18-12-14-24(26(16-18)36-2)30-22-10-6-4-8-20(22)28(33)34/h3-16
CHEMBL1458891			Small molecule		390.26	49	79	4.23	69.89	4	2	0	2	N	0.59	7.7	None	4.27	4.1	2	MOL	-1	23	4	2	0	388.972	-0.51	NEUTRAL	C17H12BrNO3S	Cc1ccc(C2=NC(=O)/C(=C/c3cc(O)c(O)c(Br)c3)S2)cc1	MUQKQSJCEVWZCU-ZSOIEALJSA-N	InChI=1S/C17H12BrNO3S/c1-9-2-4-11(5-3-9)17-19-16(22)14(23-17)8-10-6-12(18)15(21)13(20)7-10/h2-8
CHEMBL1712164			Small molecule		334.8	6	7	2.47	49.85	4	0	0	3	N	0.8	None	0.24	2.32	2.32	1	MOL	-1	23	5	0	0	334.108	-1.19	NEUTRAL	C17H19ClN2O3	CC(C)c1ccc(N2C(=O)C(Cl)=C(N3CCOCC3)C2=O)cc1	CBURKJXNJOUDRF-UHFFFAOYSA-N	InChI=1S/C17H19ClN2O3/c1-11(2)12-3-5-13(6-4-12)20-16(21)14(18)15(17(20)22)19-7-9-23-10-8-19/h3-6
CHEMBL1311708			Small molecule		419.91	27	27	4.2	66.84	5	1	0	6	N	0.56	3.39	None	4.61	1.21	2	MOL	-1	27	5	1	0	419.005	-1.62	ACID	C19H14ClNO4S2	O=C(O)CN1C(=O)/C(=C\c2cccc(OCc3ccc(Cl)cc3)c2)SC1=S	HKGHUCHZLWVMOG-CXUHLZMHSA-N	InChI=1S/C19H14ClNO4S2/c20-14-6-4-12(5-7-14)11-25-15-3-1-2-13(8-15)9-16-18(24)21(10-17(22)23)19(26)27-16/h1-9H
CHEMBL1389299			Small molecule		399.45	22	24	2.1	104.7	5	2	0	3	N	0.77	7.96	None	1.72	1.63	2	MOL	-1	27	7	2	0	399.035	-1.05	NEUTRAL	C18H13N3O4S2	O=C1N=C(NS(=O)(=O)Cc2ccccc2)S/C1=C1\C(=O)Nc2ccccc21	SAGUUULXVVCYMQ-PFONDFGASA-N	InChI=1S/C18H13N3O4S2/c22-16-14(12-8-4-5-9-13(12)19-16)15-17(23)20-18(26-15)21-27(24
CHEMBL1350220			Small molecule		506.61	14	15	2.59	139.7	12	3	2	8	N	0.31	6.39	None	3.4	1.89	3	MOL	-1	34	10	3	1	506.129	-0.38	ACID	C22H26N4O6S2	CCn1c(SC)nc(=O)c(C(c2ccc(OC)c(O)c2)c2c(O)n(CC)c(SC)nc2=O)c1O	XWHNRKUCSVITFZ-UHFFFAOYSA-N	InChI=1S/C22H26N4O6S2/c1-6-25-19(30)15(17(28)23-21(25)33-4)14(11-8-9-13(32-3)12(27)10-11)16-18(29)24-22(34-5)26(7-2)20(16)31/h8-10
CHEMBL44664			Small molecule		190.2	48	71	1.82	54.37	2	1	0	3	Y	0.58	3.41	None	2.23	-1.17	1	MOL	-1	14	3	1	0	190.063	-0.07	ACID	C11H10O3	Cc1ccc(C(=O)/C=C/C(=O)O)cc1	VNJMEFZKYZHWEO-VOTSOKGWSA-N	InChI=1S/C11H10O3/c1-8-2-4-9(5-3-8)10(12)6-7-11(13)14/h2-7H
CHEMBL1790039			Small molecule		482.65	95	122	5.95	6.25	1	0	1	7	N	0.53	None	5.36	2.71	2.71	2	MOL	-1	29	2	0	1	385.264	-0.49	NEUTRAL	C27H34N2O4S	CCN(CC)c1ccc(C(=C2C=CC(=[N+](CC)CC)C=C2)c2ccccc2)cc1.O=S(=O)([O-])O	NNBFNNNWANBMTI-UHFFFAOYSA-M	InChI=1S/C27H33N2.H2O4S/c1-5-28(6-2)25-18-14-23(15-19-25)27(22-12-10-9-11-13-22)24-16-20-26(21-17-24)29(7-3)8-4;1-5(2
CHEMBL1541889			Small molecule		307.15	27	38	2.91	61.36	3	3	0	3	N	0.6	10.08	None	3.39	3.39	2	MOL	-1	18	4	3	0	306	-1.18	NEUTRAL	C13H11BrN2O2	O=C(NNc1ccc(O)cc1)c1ccc(Br)cc1	MORVWFLDLASWHJ-UHFFFAOYSA-N	InChI=1S/C13H11BrN2O2/c14-10-3-1-9(2-4-10)13(18)16-15-11-5-7-12(17)8-6-11/h1-8
CHEMBL210882	4-HYDROXYPANDURATIN A		Small molecule		392.5	2	13	5.71	77.76	4	3	1	5	N	0.45	7.96	None	6.84	6.73	2	MOL	-1	29	4	3	1	392.199	1.82	NEUTRAL	C25H28O4	CC(C)=CC[C@@H]1C(C)=CC[C@@H](c2ccccc2)[C@@H]1C(=O)c1c(O)cc(O)cc1O	AYPOOQWQTQIRFW-ZRCGQRJVSA-N	InChI=1S/C25H28O4/c1-15(2)9-11-19-16(3)10-12-20(17-7-5-4-6-8-17)23(19)25(29)24-21(27)13-18(26)14-22(24)28/h4-10
CHEMBL1704513			Small molecule		544.51	10	12	2.85	181.82	10	6	2	0	N	0.25	5.21	None	2.4	0.23	3	MOL	-1	40	10	6	2	544.137	1.62	ACID	C30H24O10	Cc1cc(O)c2c(c1)C(=O)[C@@]13Oc4c5c(c(O)c6c(O)cc(C)cc46)C(=O)C[C@H](O)[C@H]5[C@@H]1[C@@H](O)CC(=O)C3=C2O	FGOBSKJMUFAKJO-GJXVZKDGSA-N	InChI=1S/C30H24O10/c1-9-3-11-19(13(31)5-9)26(37)22-16(34)7-15(33)21-23(22)28(11)40-30-24(21)17(35)8-18(36)25(30)27(38)20-12(29(30)39)4-10(2)6-14(20)32/h3-6
CHEMBL1332506			Small molecule		374.35	30	39	3.11	99.85	4	2	0	4	N	0.54	3.9	None	2.72	-0.78	3	MOL	-1	28	7	2	0	374.09	-1.05	ACID	C21H14N2O5	O=C1NN(c2ccccc2)C(=O)/C1=C/c1ccc(-c2ccc(C(=O)O)cc2)o1	ZWNJQTKNTVWTLI-SFQUDFHCSA-N	InChI=1S/C21H14N2O5/c24-19-17(20(25)23(22-19)15-4-2-1-3-5-15)12-16-10-11-18(28-16)13-6-8-14(9-7-13)21(26)27/h1-12H
CHEMBL1568643			Small molecule		475.48	22	26	4.72	89.03	7	2	0	3	N	0.41	8.2	0.55	5.58	5.52	4	MOL	-1	34	7	2	0	475.091	-1.24	NEUTRAL	C24H15F2N5O2S	O=C1Nc2ccc(F)cc2C12Nc1ccccc1-c1nnc(SCc3ccccc3F)nc1O2	TYNYARLGOYQFEW-UHFFFAOYSA-N	InChI=1S/C24H15F2N5O2S/c25-14-9-10-19-16(11-14)24(22(32)27-19)29-18-8-4-2-6-15(18)20-21(33-24)28-23(31-30-20)34-12-13-5-1-3-7-17(13)26/h1-11
CHEMBL1579924			Small molecule		436.54	21	23	2.8	84.94	7	1	0	6	N	0.55	5.25	None	3.44	3.22	2	MOL	-1	28	7	1	0	436.022	-1.45	ACID	C18H16N2O5S3	COc1cccc(/C=C2\SC(=S)N(NS(=O)(=O)c3ccccc3)C2=O)c1OC	IJZQZGQIULNHSW-PTNGSMBKSA-N	InChI=1S/C18H16N2O5S3/c1-24-14-10-6-7-12(16(14)25-2)11-15-17(21)20(18(26)27-15)19-28(22
CHEMBL2007419			Small molecule		488.46	22	26	5.33	161.11	9	2	1	8	N	0.19	2.13	4.05	4.37	2.65	4	MOL	-1	36	11	2	2	488.133	-0.68	ACID	C25H20N4O7	C/C(CC(c1ccccc1)c1c(O)oc2ccccc2c1=O)=N\Nc1ccc([N+](=O)[O-])cc1[N+](=O)[O-]	IALFUBDCXMVSMN-CVKSISIWSA-N	InChI=1S/C25H20N4O7/c1-15(26-27-20-12-11-17(28(32)33)14-21(20)29(34)35)13-19(16-7-3-2-4-8-16)23-24(30)18-9-5-6-10-22(18)36-25(23)31/h2-12
CHEMBL1881266			Small molecule		372.36	9	9	1.51	142.2	6	2	0	6	N	0.34	4.6	None	2.1	1.87	2	MOL	-1	26	9	2	0	372.053	-1.85	ACID	C16H12N4O5S	N#C/C(=C\c1ccccc1)C(=O)NNS(=O)(=O)c1cccc([N+](=O)[O-])c1	MCKYPVHVXMZCQX-UKTHLTGXSA-N	InChI=1S/C16H12N4O5S/c17-11-13(9-12-5-2-1-3-6-12)16(21)18-19-26(24
CHEMBL1437854			Small molecule		380.86	21	24	5.56	76.21	4	2	1	3	N	0.49	4.09	None	5.89	2.79	4	MOL	-1	26	4	3	1	380.039	-1.3	ACID	C20H13ClN2O2S	Nc1c(C(=O)O)sc2nc(-c3ccccc3)cc(-c3ccc(Cl)cc3)c12	QKJGNDRNIPRKMW-UHFFFAOYSA-N	InChI=1S/C20H13ClN2O2S/c21-13-8-6-11(7-9-13)14-10-15(12-4-2-1-3-5-12)23-19-16(14)17(22)18(26-19)20(24)25/h1-10H
CHEMBL1301353			Small molecule		392.41	39	56	4.85	89.88	5	1	0	5	N	0.49	4.64	None	4.21	1.52	4	MOL	-1	29	6	1	0	392.126	-0.12	ACID	C23H20O6	COc1cccc(-c2coc3c(C)c4oc(=O)c(CCC(=O)O)c(C)c4cc23)c1	LOUFPKWYPZGJBT-UHFFFAOYSA-N	InChI=1S/C23H20O6/c1-12-16(7-8-20(24)25)23(26)29-22-13(2)21-18(10-17(12)22)19(11-28-21)14-5-4-6-15(9-14)27-3/h4-6
CHEMBL1594818			Small molecule		549.38	21	23	6.09	135.64	4	5	2	7	N	0.17	3.09	None	5.5	-1.31	5	MOL	-1	36	8	5	2	548.058	-0.14	ACID	C27H21BrN2O6	CCOc1cc(Br)cc(C(c2c(C(=O)O)[nH]c3ccccc23)c2c(C(=O)O)[nH]c3ccccc23)c1O	YRKVTHXSHLPROS-UHFFFAOYSA-N	InChI=1S/C27H21BrN2O6/c1-2-36-19-12-13(28)11-16(25(19)31)20(21-14-7-3-5-9-17(14)29-23(21)26(32)33)22-15-8-4-6-10-18(15)30-24(22)27(34)35/h3-12
CHEMBL1404302			Small molecule		335.27	16	16	0.79	139.08	7	2	0	4	N	0.36	6.05	None	0.84	-0.88	1	MOL	-1	24	10	2	0	335.075	-1	ACID	C14H13N3O7	CCOc1cc(/C=C2\C(=O)NC(=O)N(C)C2=O)cc([N+](=O)[O-])c1O	JYRRXPCYOSXJHO-XBXARRHUSA-N	InChI=1S/C14H13N3O7/c1-3-24-10-6-7(5-9(11(10)18)17(22)23)4-8-12(19)15-14(21)16(2)13(8)20/h4-6
CHEMBL1463468			Small molecule		442.49	17	19	3.42	77.92	5	1	0	5	N	0.56	3.66	None	3.36	0.04	2	MOL	-1	30	6	1	0	442.046	-1.53	ACID	C21H15FN2O4S2	O=C(O)CCN1C(=O)/C(=C2\C(=O)N(Cc3ccc(F)cc3)c3ccccc32)SC1=S	MVYLJOUQPCCUQZ-ISLYRVAYSA-N	InChI=1S/C21H15FN2O4S2/c22-13-7-5-12(6-8-13)11-24-15-4-2-1-3-14(15)17(19(24)27)18-20(28)23(21(29)30-18)10-9-16(25)26/h1-8H
CHEMBL1432739			Small molecule		241.25	12	14	2.01	47.89	4	0	0	3	N	0.46	None	None	2.73	2.73	1	MOL	-1	18	4	0	0	241.074	-1.29	NEUTRAL	C14H11NO3	C#CCOc1ccccc1/C=C1/C(=O)ON=C1C	WKKVRAPLZMFBJG-FMIVXFBMSA-N	InChI=1S/C14H11NO3/c1-3-8-17-13-7-5-4-6-11(13)9-12-10(2)15-18-14(12)16/h1
CHEMBL1333250			Small molecule		426.48	52	82	3.55	105.47	6	2	0	5	N	0.51	4.03	None	3.38	0.14	4	MOL	-1	29	7	2	0	426.034	-1.49	ACID	C20H14N2O5S2	O=C(O)c1ccccc1NS(=O)(=O)c1cccc(-n2sc3ccccc3c2=O)c1	FEVKOYDOEFRIDM-UHFFFAOYSA-N	InChI=1S/C20H14N2O5S2/c23-19-16-9-2-4-11-18(16)28-22(19)13-6-5-7-14(12-13)29(26
CHEMBL1891071			Small molecule		378.37	18	30	1.51	148.78	7	2	0	4	N	0.61	11.43	None	0.94	0.94	2	MOL	-1	26	10	3	0	378.063	-2.35	NEUTRAL	C15H14N4O6S	CC(=O)N1CCc2c(sc(NC(=O)c3ccc([N+](=O)[O-])o3)c2C(N)=O)C1	HDIDQPNZSREFLB-UHFFFAOYSA-N	InChI=1S/C15H14N4O6S/c1-7(20)18-5-4-8-10(6-18)26-15(12(8)13(16)21)17-14(22)9-2-3-11(25-9)19(23)24/h2-3H
CHEMBL1310036			Small molecule		310.28	36	48	2.24	80.47	4	1	0	2	N	0.52	None	1.34	3.01	3.01	2	MOL	-1	23	5	2	0	310.075	-0.62	NEUTRAL	C17H11FN2O3	Nc1cccc2c1C(=O)N(C(=O)/C=C/c1cccc(F)c1)C2=O	MVRDLZWEDOVUGH-BQYQJAHWSA-N	InChI=1S/C17H11FN2O3/c18-11-4-1-3-10(9-11)7-8-14(21)20-16(22)12-5-2-6-13(19)15(12)17(20)23/h1-9H
CHEMBL1317077			Small molecule		503.66	27	33	6.49	74.68	3	1	2	5	N	0.43	3.91	None	7.25	4.04	3	MOL	-1	36	5	1	2	503.213	-0.48	ACID	C30H33NO4S	Cc1ccc([C@@H]2CC=C(C(=O)O)[C@H](c3ccc(C(C)(C)C)cc3)N2S(=O)(=O)c2ccc(C)cc2)cc1	KUBDPRSHRVANQQ-NSOVKSMOSA-N	InChI=1S/C30H33NO4S/c1-20-6-10-22(11-7-20)27-19-18-26(29(32)33)28(23-12-14-24(15-13-23)30(3
CHEMBL1309568			Small molecule		381.34	41	54	2.4	111.01	6	1	0	3	N	0.38	6.78	None	3.02	2.48	2	MOL	-1	28	9	1	0	381.096	-1.38	NEUTRAL	C19H15N3O6	Cc1ccc(N2NC(=O)/C(=C\c3cc4c(cc3[N+](=O)[O-])OCO4)C2=O)cc1C	FYKUTQMGKSGWBF-MKMNVTDBSA-N	InChI=1S/C19H15N3O6/c1-10-3-4-13(5-11(10)2)21-19(24)14(18(23)20-21)6-12-7-16-17(28-9-27-16)8-15(12)22(25)26/h3-8H
CHEMBL1312212			Small molecule		476.55	48	65	5.02	104.73	5	3	1	6	N	0.43	4.07	1.25	3.97	0.8	3	MOL	-1	34	7	3	1	476.141	-1.03	ACID	C26H24N2O5S	COc1cccc(NS(=O)(=O)c2ccc3c(c2)C2C=CCC2C(c2ccc(C(=O)O)cc2)N3)c1	SOAFFYNTNJRBTG-UHFFFAOYSA-N	InChI=1S/C26H24N2O5S/c1-33-19-5-2-4-18(14-19)28-34(31
CHEMBL1447137			Small molecule		377.36	44	55	3.35	126.24	6	1	0	3	N	0.38	5.86	None	3.15	1.74	2	MOL	-1	28	8	1	0	377.101	-1.16	ACID	C20H15N3O5	CC1=C(C#N)C(=O)NC(=O)/C1=C\c1ccc(-c2cc(C)c(C)cc2[N+](=O)[O-])o1	VOICWFJSMQWBJD-ZSOIEALJSA-N	InChI=1S/C20H15N3O5/c1-10-6-15(17(23(26)27)7-11(10)2)18-5-4-13(28-18)8-14-12(3)16(9-21)20(25)22-19(14)24/h4-8H
CHEMBL1400214			Small molecule		449.42	23	25	1.31	141.96	7	2	0	4	N	0.31	6.83	None	1.76	1.1	2	MOL	-1	33	11	2	1	449.134	-1.36	NEUTRAL	C22H19N5O6	O=C1NC(=O)C(=Cc2ccc(N3CCN(C(=O)c4ccccc4)CC3)c([N+](=O)[O-])c2)C(=O)N1	UTGBBDTZQIWCRL-UHFFFAOYSA-N	InChI=1S/C22H19N5O6/c28-19-16(20(29)24-22(31)23-19)12-14-6-7-17(18(13-14)27(32)33)25-8-10-26(11-9-25)21(30)15-4-2-1-3-5-15/h1-7
CHEMBL3211294			Small molecule		398.38	15	15	3.72	147.97	7	2	0	6	N	0.56	3.19	3.97	4.25	1.75	2	MOL	-1	29	10	2	0	398.123	-0.43	ACID	C19H18N4O6	CC1/C(=N\Nc2ccc([N+](=O)[O-])cc2[N+](=O)[O-])CCC1(C(=O)O)c1ccccc1	GZBLEGZPSIEDSO-HKWRFOASSA-N	InChI=1S/C19H18N4O6/c1-12-15(9-10-19(12
CHEMBL1408705			Small molecule		332.38	42	54	2.72	49.41	4	1	0	2	N	0.52	7.2	None	3.61	3.21	2	MOL	-1	22	4	1	0	332.009	-2.35	NEUTRAL	C15H9FN2O2S2	O=C1NC(=S)N(c2ccccc2F)C(=O)/C1=C\c1cccs1	MKKQUOFAFVQDCS-NTMALXAHSA-N	InChI=1S/C15H9FN2O2S2/c16-11-5-1-2-6-12(11)18-14(20)10(13(19)17-15(18)21)8-9-4-3-7-22-9/h1-8H
CHEMBL3145089			Small molecule		496.57	28	31	4.46	94.04	6	2	0	7	N	0.35	6.84	1.31	3.54	2.76	5	MOL	-1	37	8	2	0	496.211	-0.45	NEUTRAL	C29H28N4O4	COc1ccc(C(c2c(C)[nH]n(-c3ccccc3)c2=O)c2c(C)[nH]n(-c3ccccc3)c2=O)cc1OC	OQZYZUJJBKGCEI-UHFFFAOYSA-N	InChI=1S/C29H28N4O4/c1-18-25(28(34)32(30-18)21-11-7-5-8-12-21)27(20-15-16-23(36-3)24(17-20)37-4)26-19(2)31-33(29(26)35)22-13-9-6-10-14-22/h5-17
CHEMBL1568333			Small molecule		479.49	14	18	2.95	107.65	8	1	0	3	N	0.41	None	0.94	3.82	3.82	2	MOL	-1	34	9	1	0	479.106	-1.58	NEUTRAL	C23H18FN5O4S	N=C1/C(=C\c2ccc(OC(=O)c3ccc(F)cc3)cc2)C(=O)N=C2SC(N3CCOCC3)=NN12	CPYNWLCFSNOUPH-RKTZKFLQSA-N	InChI=1S/C23H18FN5O4S/c24-16-5-3-15(4-6-16)21(31)33-17-7-1-14(2-8-17)13-18-19(25)29-22(26-20(18)30)34-23(27-29)28-9-11-32-12-10-28/h1-8
CHEMBL1485159			Small molecule		353.76	47	69	1.62	49.03	3	2	0	3	Y	0.55	None	2.06	-2.81	-2.81	3	MOL	-1	19	4	2	0	254.129	-0.45	NEUTRAL	C15H16ClN3O5	C[n+]1c2ccccc2nc2ccc(NCCO)cc21.[O-][Cl+3]([O-])([O-])[O-]	KCNZELNVICFCHO-UHFFFAOYSA-N	InChI=1S/C15H15N3O.ClHO4/c1-18-14-5-3-2-4-12(14)17-13-7-6-11(10-15(13)18)16-8-9-19;2-1(3
CHEMBL1375750			Small molecule		285.3	18	21	2.41	57.12	5	0	0	5	N	0.47	None	None	2.93	2.93	1	MOL	-1	21	5	0	0	285.1	-0.98	NEUTRAL	C16H15NO4	C#CCOc1ccc(/C=C2/C(=O)ON=C2C)cc1OCC	FIEXIANEWJDMNN-UKTHLTGXSA-N	InChI=1S/C16H15NO4/c1-4-8-20-14-7-6-12(10-15(14)19-5-2)9-13-11(3)17-21-16(13)18/h1
CHEMBL1584052			Small molecule		429.55	6	7	3.94	109.48	7	2	0	6	N	0.61	6.45	0.22	5.09	4.35	3	MOL	-1	30	8	2	0	429.183	-1.52	ACID	C21H27N5O3S	CCCc1nc2nc(C)c(NS(=O)(=O)c3ccc(C4CCCCC4)cc3)c(O)n2n1	DUPJHLVVNNZTIZ-UHFFFAOYSA-N	InChI=1S/C21H27N5O3S/c1-3-7-18-23-21-22-14(2)19(20(27)26(21)24-18)25-30(28
CHEMBL1525576			Small molecule		454.57	19	23	4.57	86.71	5	2	0	8	N	0.45	3.56	None	5.67	2.31	2	MOL	-1	31	6	2	0	454.102	-1.61	ACID	C23H22N2O4S2	CCc1ccc(/C=C2/SC(=S)N(CCCC(=O)Nc3ccccc3C(=O)O)C2=O)cc1	VWZDTZHYRYPGHC-XMHGGMMESA-N	InChI=1S/C23H22N2O4S2/c1-2-15-9-11-16(12-10-15)14-19-21(27)25(23(30)31-19)13-5-8-20(26)24-18-7-4-3-6-17(18)22(28)29/h3-4
CHEMBL1607556			Small molecule		411.5	17	19	4.28	66.84	5	1	0	7	N	0.42	3.56	None	4.95	1.6	2	MOL	-1	28	5	1	0	411.06	-1.2	ACID	C21H17NO4S2	C=CCOc1ccc(/C=C2\SC(=S)N(C(C(=O)O)c3ccccc3)C2=O)cc1	MAXDARDKZCEYFF-LGMDPLHJSA-N	InChI=1S/C21H17NO4S2/c1-2-12-26-16-10-8-14(9-11-16)13-17-19(23)22(21(27)28-17)18(20(24)25)15-6-4-3-5-7-15/h2-11
CHEMBL1881398			Small molecule		442.47	11	16	4.78	88.43	5	1	0	7	N	0.53	3.87	None	4.65	1.42	3	MOL	-1	33	7	1	0	442.153	-0.94	ACID	C26H22N2O5	COc1cc(/C=C2\C(=O)N(c3cccc(C(=O)O)c3)N=C2C)ccc1OCc1ccccc1	VSOSJUHDGNATRH-XKZIYDEJSA-N	InChI=1S/C26H22N2O5/c1-17-22(25(29)28(27-17)21-10-6-9-20(15-21)26(30)31)13-19-11-12-23(24(14-19)32-2)33-16-18-7-4-3-5-8-18/h3-15H
CHEMBL1386235			Small molecule		534.66	18	19	3.18	139.7	12	3	2	10	N	0.26	9.81	None	4.84	4.84	3	MOL	-1	36	10	3	1	534.161	-0.5	NEUTRAL	C24H30N4O6S2	CCCSc1nc(O)c(C(c2ccc(OC)c(O)c2)c2c(O)nc(SCCC)n(C)c2=O)c(=O)n1C	PMCYJSWBAQVQIL-UHFFFAOYSA-N	InChI=1S/C24H30N4O6S2/c1-6-10-35-23-25-19(30)17(21(32)27(23)3)16(13-8-9-15(34-5)14(29)12-13)18-20(31)26-24(36-11-7-2)28(4)22(18)33/h8-9
CHEMBL1525702			Small molecule		382.46	11	12	4.58	83.64	5	1	0	4	N	0.84	8.17	None	4.16	4.09	2	MOL	-1	28	6	1	0	382.189	-1.06	NEUTRAL	C22H26N2O4	CC(=O)C1=C(O)C(=O)N(c2cc(C(C)(C)C)on2)C1c1ccc(C(C)C)cc1	WTCIWDSQGYXKLB-UHFFFAOYSA-N	InChI=1S/C22H26N2O4/c1-12(2)14-7-9-15(10-8-14)19-18(13(3)25)20(26)21(27)24(19)17-11-16(28-23-17)22(4
CHEMBL1416184			Small molecule		389.42	71	102	3.3	127.21	10	2	0	6	N	0.38	12.37	0.8	3.71	3.71	4	MOL	-1	26	9	2	0	389.025	-1.92	NEUTRAL	C15H11N5O4S2	O=[N+]([O-])c1c(NCCO)cc(Sc2nc3ccccc3s2)c2nonc12	PPYQSLDCNMIKJX-UHFFFAOYSA-N	InChI=1S/C15H11N5O4S2/c21-6-5-16-9-7-11(12-13(19-24-18-12)14(9)20(22)23)26-15-17-8-3-1-2-4-10(8)25-15/h1-4
CHEMBL1542151			Small molecule		349.75	26	29	3.62	96.61	5	2	0	3	N	0.82	3.96	None	2.74	-1.48	2	MOL	-1	23	6	2	0	348.981	-1.35	ACID	C15H8ClNO5S	O=C1NC(=O)/C(=C/c2ccc(-c3cc(C(=O)O)ccc3Cl)o2)S1	VAZUZWQSGGSYOE-SDQBBNPISA-N	InChI=1S/C15H8ClNO5S/c16-10-3-1-7(14(19)20)5-9(10)11-4-2-8(22-11)6-12-13(18)17-15(21)23-12/h1-6H
CHEMBL1378223			Small molecule		242.24	113	126	1.47	76.1	6	2	0	2	N	0.67	9.11	1.85	1.54	1.53	3	MOL	-1	18	6	2	0	242.08	-1	NEUTRAL	C12H10N4O2	Oc1cc(-n2cccn2)c(O)cc1-n1cccn1	NEKFXNXCGBONEV-UHFFFAOYSA-N	InChI=1S/C12H10N4O2/c17-11-8-10(16-6-2-4-14-16)12(18)7-9(11)15-5-1-3-13-15/h1-8
CHEMBL1431163			Small molecule		528.64	29	32	3.08	112.81	8	1	1	7	N	0.37	3.43	1.22	3.61	0.22	3	MOL	-1	35	9	1	1	528.06	-2.36	ACID	C23H20N4O5S3	CN(C)S(=O)(=O)c1cccc(-c2nn(-c3ccccc3)cc2/C=C2\SC(=S)N(CC(=O)O)C2=O)c1	LGGULSREUWWDBS-UNOMPAQXSA-N	InChI=1S/C23H20N4O5S3/c1-25(2)35(31
CHEMBL1455757			Small molecule		559.26	10	13	4.54	107.86	6	3	1	6	N	0.3	3.57	0.38	4.63	2.69	3	MOL	-1	29	7	3	1	556.871	-2.04	ACID	C18H13Br2N3O4S2	O=C(NN=Cc1cc(Br)c(O)c(Br)c1)c1ccccc1NS(=O)(=O)c1cccs1	UFUJKCIYDAZNKN-UHFFFAOYSA-N	InChI=1S/C18H13Br2N3O4S2/c19-13-8-11(9-14(20)17(13)24)10-21-22-18(25)12-4-1-2-5-15(12)23-29(26
CHEMBL1463571			Small molecule		346.35	25	33	3.99	93.56	6	1	0	3	N	0.45	8.31	1.64	4.19	4.16	4	MOL	-1	26	7	1	0	346.107	-1.56	NEUTRAL	C19H14N4O3	Cc1nn2c(O)cc(-c3ccc([N+](=O)[O-])cc3)nc2c1-c1ccccc1	YWRFXGOYLYPQAA-UHFFFAOYSA-N	InChI=1S/C19H14N4O3/c1-12-18(14-5-3-2-4-6-14)19-20-16(11-17(24)22(19)21-12)13-7-9-15(10-8-13)23(25)26/h2-11
CHEMBL1867311			Small molecule		534.93	10	12	4.3	180.46	9	4	1	10	N	0.17	4.15	3.41	4.62	1.74	3	MOL	-1	36	12	4	2	534.061	-1.71	ACID	C22H19ClN4O8S	CCOc1cc(/C=N/Nc2ccc(S(=O)(=O)Nc3ccccc3C(=O)O)cc2[N+](=O)[O-])cc(Cl)c1O	LAPZBEFOWGRXEN-WYMPLXKRSA-N	InChI=1S/C22H19ClN4O8S/c1-2-35-20-10-13(9-16(23)21(20)28)12-24-25-18-8-7-14(11-19(18)27(31)32)36(33
CHEMBL1331211			Small molecule		468.35	77	156	4.29	103.7	5	3	0	6	N	0.37	3.28	None	3.71	0.09	3	MOL	-1	27	6	3	0	466.95	-1.24	ACID	C18H14BrNO5S2	O=C(O)CSc1cc(NS(=O)(=O)c2ccc(Br)cc2)c2ccccc2c1O	WUGANDSUVKXMEC-UHFFFAOYSA-N	InChI=1S/C18H14BrNO5S2/c19-11-5-7-12(8-6-11)27(24
CHEMBL1329974			Small molecule		434.45	65	118	3.43	146.84	7	3	0	7	N	0.22	3.16	None	2.88	-0.92	3	MOL	-1	29	9	3	0	434.024	-1.57	ACID	C18H14N2O7S2	O=C(O)CSc1cc(NS(=O)(=O)c2cccc([N+](=O)[O-])c2)c2ccccc2c1O	NDBSDAMBGDKOBZ-UHFFFAOYSA-N	InChI=1S/C18H14N2O7S2/c21-17(22)10-28-16-9-15(13-6-1-2-7-14(13)18(16)23)19-29(26
CHEMBL3145155			Small molecule		482.54	18	19	4.16	105.04	6	3	0	6	N	0.34	6.84	1.26	3.4	2.61	5	MOL	-1	36	8	3	0	482.195	-0.29	NEUTRAL	C28H26N4O4	COc1cccc(C(c2c(C)[nH]n(-c3ccccc3)c2=O)c2c(C)[nH]n(-c3ccccc3)c2=O)c1O	RLTSHGJKSHIZCM-UHFFFAOYSA-N	InChI=1S/C28H26N4O4/c1-17-23(27(34)31(29-17)19-11-6-4-7-12-19)25(21-15-10-16-22(36-3)26(21)33)24-18(2)30-32(28(24)35)20-13-8-5-9-14-20/h4-16
CHEMBL1337176			Small molecule		415.49	16	17	3.73	76.07	6	1	0	6	N	0.57	3.23	None	4.06	0.62	2	MOL	-1	28	6	1	0	415.055	-1.14	ACID	C20H17NO5S2	COc1cccc(/C=C2\SC(=S)N(C(C(=O)O)c3ccccc3)C2=O)c1OC	FWZXAFVNVQVFNB-PTNGSMBKSA-N	InChI=1S/C20H17NO5S2/c1-25-14-10-6-9-13(17(14)26-2)11-15-18(22)21(20(27)28-15)16(19(23)24)12-7-4-3-5-8-12/h3-11
CHEMBL1327017			Small molecule		523.5	25	31	4.84	161.9	5	5	1	8	N	0.22	3.25	None	5.86	-0.85	4	MOL	-1	39	10	5	1	523.138	-0.76	ACID	C29H21N3O7	O=C(Nc1cc(C(=O)Nc2ccccc2C(=O)O)cc(C(=O)Nc2ccccc2C(=O)O)c1)c1ccccc1	DZWXGLIRHZJDSE-UHFFFAOYSA-N	InChI=1S/C29H21N3O7/c33-25(17-8-2-1-3-9-17)30-20-15-18(26(34)31-23-12-6-4-10-21(23)28(36)37)14-19(16-20)27(35)32-24-13-7-5-11-22(24)29(38)39/h1-16H
CHEMBL1301362			Small molecule		385.47	21	22	3.55	66.84	5	1	0	6	N	0.61	3.39	None	4.01	0.6	2	MOL	-1	26	5	1	0	385.044	-1.46	ACID	C19H15NO4S2	O=C(O)CN1C(=O)/C(=C\c2cccc(OCc3ccccc3)c2)SC1=S	DHUZZZSRYGMFNN-MHWRWJLKSA-N	InChI=1S/C19H15NO4S2/c21-17(22)11-20-18(23)16(26-19(20)25)10-14-7-4-8-15(9-14)24-12-13-5-2-1-3-6-13/h1-10H
CHEMBL187460	CRYPTOTANSHINONE	Cryptotanshinone	Small molecule		296.37	151	265	3.44	43.37	3	0	0	0	N	0.69	None	None	3.89	3.89	1	MOL	-1	22	3	0	0	296.141	2.44	NEUTRAL	C19H20O3	C[C@H]1COC2=C1C(=O)C(=O)c1c2ccc2c1CCCC2(C)C	GVKKJJOMQCNPGB-JTQLQIEISA-N	InChI=1S/C19H20O3/c1-10-9-22-18-12-6-7-13-11(5-4-8-19(13					'19'	'28'	'Crytotanshinone'	'EOS100880'	'EOS100880'	'EOS100880']";"['Cryptotanshinone'	'SID521176'	'Cryptotanshinone'	'(R)-1	6	6-Trimethyl-1	2
CHEMBL1523512			Small molecule		226.62	24	29	2.74	68.16	3	1	0	2	N	0.63	9.62	None	2.17	2.17	2	MOL	-1	15	5	1	0	226.014	-0.67	NEUTRAL	C9H7ClN2O3	COc1ccc2c([N+](=O)[O-])c(Cl)[nH]c2c1	ZTKKLFSDIRUJQV-UHFFFAOYSA-N	InChI=1S/C9H7ClN2O3/c1-15-5-2-3-6-7(4-5)11-9(10)8(6)12(13)14/h2-4
CHEMBL1331111			Small molecule		544.56	18	20	5.21	132.8	4	4	2	8	N	0.2	2.9	None	5.43	-1.46	4	MOL	-1	41	8	4	2	544.163	-0.21	ACID	C33H24N2O6	O=C(O)/C=C/C(=O)Nc1ccc(C2(c3ccc(NC(=O)/C=C/C(=O)O)cc3)c3ccccc3-c3ccccc32)cc1	AUJYUJIIDPDHHI-XPWSMXQVSA-N	InChI=1S/C33H24N2O6/c36-29(17-19-31(38)39)34-23-13-9-21(10-14-23)33(22-11-15-24(16-12-22)35-30(37)18-20-32(40)41)27-7-3-1-5-25(27)26-6-2-4-8-28(26)33/h1-20H
CHEMBL1380403			Small molecule		330.32	25	31	2.36	70.08	5	1	0	4	N	0.69	8.89	None	2.38	2.37	2	MOL	-1	24	6	1	0	330.102	-1.11	NEUTRAL	C17H15FN2O4	COc1ccccc1N(O)C1CC(=O)N(c2ccc(F)cc2)C1=O	ATRRHNVBCIXOJN-UHFFFAOYSA-N	InChI=1S/C17H15FN2O4/c1-24-15-5-3-2-4-13(15)20(23)14-10-16(21)19(17(14)22)12-8-6-11(18)7-9-12/h2-9
CHEMBL1526067			Small molecule		269.22	35	57	3.2	99.17	5	0	0	2	N	0.4	None	2.04	3.39	3.39	3	MOL	-1	20	7	0	0	269.044	-1.08	NEUTRAL	C13H7N3O4	O=[N+]([O-])c1cc([N+](=O)[O-])c2cc3ccccc3nc2c1	KTLYTJKMYQFECQ-UHFFFAOYSA-N	InChI=1S/C13H7N3O4/c17-15(18)9-6-12-10(13(7-9)16(19)20)5-8-3-1-2-4-11(8)14-12/h1-7H	FALSE	-1	['SID49679273']	['SID49679273']
CHEMBL1422732			Small molecule		447.38	24	26	1.12	171.01	9	2	0	6	N	0.22	6.83	None	1.78	1.13	2	MOL	-1	31	12	2	1	447.037	-0.96	NEUTRAL	C18H13N3O9S	COc1cc(C=C2C(=O)NC(=O)NC2=O)ccc1OS(=O)(=O)c1ccccc1[N+](=O)[O-]	JUGNLDZUHDZMFL-UHFFFAOYSA-N	InChI=1S/C18H13N3O9S/c1-29-14-9-10(8-11-16(22)19-18(24)20-17(11)23)6-7-13(14)30-31(27
CHEMBL1312842			Small molecule		264.28	29	39	3	43.37	3	0	0	2	N	0.62	None	None	3.72	3.72	2	MOL	-1	20	3	0	0	264.079	-0.26	NEUTRAL	C17H12O3	COc1cccc(/C=C2\C(=O)C(=O)c3ccccc32)c1	AIAQGVSFLKODTQ-GDNBJRDFSA-N	InChI=1S/C17H12O3/c1-20-12-6-4-5-11(9-12)10-15-13-7-2-3-8-14(13)16(18)17(15)19/h2-10H
CHEMBL1994988			Small molecule		499.96	44	59	2.3	146.4	8	3	0	6	N	0.24	6	0.13	2.98	1.66	2	MOL	-1	32	11	3	1	499.039	-2.57	ACID	C18H18ClN5O6S2	O=[N+]([O-])c1cc(Cl)cc(/C=N/NC(=S)Nc2ccc(S(=O)(=O)N3CCOCC3)cc2)c1O	XROCZERGBSEKJR-RGVLZGJSSA-N	InChI=1S/C18H18ClN5O6S2/c19-13-9-12(17(25)16(10-13)24(26)27)11-20-22-18(31)21-14-1-3-15(4-2-14)32(28
CHEMBL1299634			Small molecule		381.48	31	41	4.74	57.61	4	1	0	4	N	0.61	4.06	None	5.05	1.92	2	MOL	-1	26	4	1	0	381.049	-1.08	ACID	C20H15NO3S2	CC(/C=C1\SC(=S)N(c2ccc(C(=O)O)cc2)C1=O)=C\c1ccccc1	RDOICLHGZLWRBO-YMGXUNRSSA-N	InChI=1S/C20H15NO3S2/c1-13(11-14-5-3-2-4-6-14)12-17-18(22)21(20(25)26-17)16-9-7-15(8-10-16)19(23)24/h2-12H
CHEMBL1328567			Small molecule		190.15	20	32	1.39	74.6	4	2	0	0	N	0.65	4.72	None	0.46	-2.16	1	MOL	-1	14	4	2	0	190.027	0.53	ACID	C10H6O4	O=C1C(O)=C(O)C(=O)c2ccccc21	BVQUETZBXIMAFZ-UHFFFAOYSA-N	InChI=1S/C10H6O4/c11-7-5-3-1-2-4-6(5)8(12)10(14)9(7)13/h1-4
CHEMBL1327816			Small molecule		302.29	53	82	3.56	64.35	4	0	0	2	N	0.54	None	None	3.44	3.44	3	MOL	-1	23	4	0	0	302.058	0.47	NEUTRAL	C19H10O4	O=C1C(=O)c2c(C(=O)c3ccccc3)coc2-c2ccccc21	WRIVUQGWNCNNGS-UHFFFAOYSA-N	InChI=1S/C19H10O4/c20-16(11-6-2-1-3-7-11)14-10-23-19-13-9-5-4-8-12(13)17(21)18(22)15(14)19/h1-10H	FALSE	-1	['SID14736164'
CHEMBL3193823			Small molecule		505.56	34	37	4.09	135.78	8	2	1	10	N	0.24	6.84	None	3.56	3.04	4	MOL	-1	36	10	2	1	505.142	-1.77	NEUTRAL	C25H23N5O5S	CCCOc1ccc(C(=O)N/N=C/c2ccc(-c3ccc(S(=O)(=O)Nc4ncccn4)cc3)o2)cc1	NMBPZNDYLRGRDN-OGLMXYFKSA-N	InChI=1S/C25H23N5O5S/c1-2-16-34-20-8-4-19(5-9-20)24(31)29-28-17-21-10-13-23(35-21)18-6-11-22(12-7-18)36(32
CHEMBL1534498			Small molecule		401.35	30	33	2.93	122.01	6	2	0	6	N	0.33	7.3	None	2.6	2.25	2	MOL	-1	29	9	2	0	401.102	-1.53	NEUTRAL	C19H16FN3O6	CCOc1cc([N+](=O)[O-])cc(/C=C2/NC(=O)N(Cc3ccccc3F)C2=O)c1O	MLHUPLDNXQGEON-OVCLIPMQSA-N	InChI=1S/C19H16FN3O6/c1-2-29-16-9-13(23(27)28)7-12(17(16)24)8-15-18(25)22(19(26)21-15)10-11-5-3-4-6-14(11)20/h3-9
CHEMBL1464721			Small molecule		327.72	59	80	3.33	83.47	4	2	0	3	N	0.9	4.75	None	2.46	-0.14	2	MOL	-1	23	5	2	0	327.03	-0.45	ACID	C17H10ClNO4	O=C(O)c1cccc(NC2=C(Cl)C(=O)c3ccccc3C2=O)c1	TYLPTGMQARBNQU-UHFFFAOYSA-N	InChI=1S/C17H10ClNO4/c18-13-14(19-10-5-3-4-9(8-10)17(22)23)16(21)12-7-2-1-6-11(12)15(13)20/h1-8
CHEMBL1704904			Small molecule		429.31	21	26	1900-01-02 19:26:24	64.01	4	2	0	1	N	0.41	9.08	8.1	1.22	0.73	1	MOL	-1	27	5	2	0	428.074	2.73	NEUTRAL	C21H21BrN2O3	O=C1CC=C2C3CC4N(CCC45c4cc(O)c(O)cc4N1C25)CC3=CCBr	VFOJBHJJEXIGII-UHFFFAOYSA-N	InChI=1S/C21H21BrN2O3/c22-5-3-11-10-23-6-4-21-14-8-16(25)17(26)9-15(14)24-19(27)2-1-12(20(21)24)13(11)7-18(21)23/h1
CHEMBL1354710			Small molecule		510.06	17	20	6.66	74.68	3	1	2	6	N	0.4	3.78	None	7.04	3.76	3	MOL	-1	35	5	1	2	509.143	-0.61	ACID	C28H28ClNO4S	Cc1ccc(S(=O)(=O)N2[C@@H](c3cccc(Cl)c3)C(C(=O)O)=CC[C@H]2c2ccc(C(C)C)cc2)cc1	DRUBLOOXMFUBEA-SVBPBHIXSA-N	InChI=1S/C28H28ClNO4S/c1-18(2)20-9-11-21(12-10-20)26-16-15-25(28(31)32)27(22-5-4-6-23(29)17-22)30(26)35(33
CHEMBL4538618			Unknown		1904-06-08 22:19:12	3	7	None	None	None	None	None	None	None	None	None	None	None	None	None	MOL	-1	None	None	None	None	1620.8	None	None	C79H112N16O19S	CC[C@H](C)[C@@H]1NC(=O)[C@H](C)NC(=O)[C@@H](Cc2ccc(O)cc2)NC(=O)CSC[C@@H](C(N)=O)NC(=O)[C@H](CC(N)=O)NC(=O)[C@H](CC(C)C)N(C)C(=O)[C@H](Cc2ccc(O)cc2)NC(=O)[C@H](CCCCN)NC(=O)[C@H](CC(N)=O)NC(=O)[C@H](Cc2ccc(O)cc2)NC(=O)[C@H](Cc2ccc(OC)cc2)N(C)C(=O)[C@H]([C@@H](C)CC)NC1=O	ITBFUPXYZRTBGZ-WPIPPELCSA-N	InChI=1S/C79H112N16O19S/c1-11-43(5)66-77(111)93-67(44(6)12-2)79(113)95(9)62(37-49-22-30-53(114-10)31-23-49)76(110)88-56(35-47-18-26-51(97)27-19-47)72(106)87-57(38-63(81)99)73(107)86-54(15-13-14-32-80)70(104)90-59(36-48-20-28-52(98)29-21-48)78(112)94(8)61(33-42(3)4)75(109)89-58(39-64(82)100)74(108)91-60(68(83)102)40-115-41-65(101)85-55(34-46-16-24-50(96)25-17-46)71(105)84-45(7)69(103)92-66/h16-31					54-	55+	56-	57-	58-	59-	60-	61-	62-	66-	67-/m0/s1";"False";"-1";"['6']";"["2	2'-((3R
CHEMBL1987742			Small molecule		528.64	21	25	5.99	127.2	8	2	2	18	N	0.13	5.42	None	6.39	3.03	0	MOL	-1	38	8	2	2	528.272	1.22	ACID	C30H40O8	COC1=CC(=O)C(O)=C(CCCCCCC/C=C/CCCCCCCC2=C(O)C(=O)C=C(OC)C2=O)C1=O	RSYDDJMZYDRCOF-ONEGZZNKSA-N	InChI=1S/C30H40O8/c1-37-25-19-23(31)27(33)21(29(25)35)17-15-13-11-9-7-5-3-4-6-8-10-12-14-16-18-22-28(34)24(32)20-26(38-2)30(22)36/h3-4
CHEMBL1706454			Small molecule		389.24	106	132	0.54	101.31	7	3	0	3	N	0.68	8.35	5.08	1.39	1.34	1	MOL	-1	24	7	3	0	352.083	-0.03	NEUTRAL	C16H18Cl2N2O5	Cl.O=C1C(Cl)=C(N2CCN(CCO)CC2)C(=O)c2c(O)ccc(O)c21	MLAZASGSBVENEK-UHFFFAOYSA-N	InChI=1S/C16H17ClN2O5.ClH/c17-13-14(19-5-3-18(4-6-19)7-8-20)16(24)12-10(22)2-1-9(21)11(12)15(13)23;/h1-2
CHEMBL1302524			Small molecule		369.76	52	80	3.27	91.75	4	1	0	3	N	0.9	4.08	None	2.09	-1.02	2	MOL	-1	26	6	1	0	369.04	-0.47	ACID	C19H12ClNO5	CC(=O)N(C1=C(Cl)C(=O)c2ccccc2C1=O)c1ccc(C(=O)O)cc1	SLPYZNNPGREBMV-UHFFFAOYSA-N	InChI=1S/C19H12ClNO5/c1-10(22)21(12-8-6-11(7-9-12)19(25)26)16-15(20)17(23)13-4-2-3-5-14(13)18(16)24/h2-9H
CHEMBL1599047			Small molecule		300.31	13	13	4.16	92.47	4	2	0	5	N	0.64	4.1	None	5.56	2.46	2	MOL	-1	22	6	2	0	300.111	-1.23	ACID	C16H16N2O4	CC(C)c1ccc(Nc2ccc(C(=O)O)cc2[N+](=O)[O-])cc1	LURQPROMVJIBBE-UHFFFAOYSA-N	InChI=1S/C16H16N2O4/c1-10(2)11-3-6-13(7-4-11)17-14-8-5-12(16(19)20)9-15(14)18(21)22/h3-10
CHEMBL1503985			Small molecule		454.57	27	35	4.57	86.71	5	2	0	8	N	0.45	3.56	None	5.67	2.31	2	MOL	-1	31	6	2	0	454.102	-1.61	ACID	C23H22N2O4S2	CCc1ccc(/C=C2\SC(=S)N(CCCC(=O)Nc3ccccc3C(=O)O)C2=O)cc1	VWZDTZHYRYPGHC-RGEXLXHISA-N	InChI=1S/C23H22N2O4S2/c1-2-15-9-11-16(12-10-15)14-19-21(27)25(23(30)31-19)13-5-8-20(26)24-18-7-4-3-6-17(18)22(28)29/h3-4
CHEMBL1559165			Small molecule		275.35	20	23	3.85	54	5	0	0	4	N	0.37	None	None	3.34	3.34	2	MOL	-1	18	3	0	0	275.007	-1.59	NEUTRAL	C13H9NO2S2	CSc1sccc1/C=C(/C#N)C(=O)c1ccco1	RNVLARIMXIYHOL-YFHOEESVSA-N	InChI=1S/C13H9NO2S2/c1-17-13-9(4-6-18-13)7-10(8-14)12(15)11-3-2-5-16-11/h2-7H
CHEMBL1492148			Small molecule		356.4	24	30	3.17	70.83	5	0	0	3	N	0.62	None	None	3.08	3.08	2	MOL	-1	25	6	0	0	356.083	-1.31	NEUTRAL	C18H16N2O4S	Cc1ccc(Sc2ccc(C=C3C(=O)N(C)C(=O)N(C)C3=O)o2)cc1	NDJRZTNJJDDWHK-UHFFFAOYSA-N	InChI=1S/C18H16N2O4S/c1-11-4-7-13(8-5-11)25-15-9-6-12(24-15)10-14-16(21)19(2)18(23)20(3)17(14)22/h4-10H
CHEMBL1469489			Small molecule		476.96	33	42	4.03	95.94	6	2	0	8	N	0.44	3.96	None	4.04	0.86	2	MOL	-1	31	7	2	0	476.027	-2.03	ACID	C21H17ClN2O5S2	O=C(O)CCN1C(=O)/C(=C\c2cccc(OCC(=O)Nc3ccc(Cl)cc3)c2)SC1=S	BAYIKGKTRILIHC-GZTJUZNOSA-N	InChI=1S/C21H17ClN2O5S2/c22-14-4-6-15(7-5-14)23-18(25)12-29-16-3-1-2-13(10-16)11-17-20(28)24(21(30)31-17)9-8-19(26)27/h1-7
CHEMBL67	COMBRETASTATIN A4	2'-DEOXYCOMBRETASTATIN A1|COMBRESTATIN A4|COMBRETASTATIN 4|COMBRETASTATIN A-4|COMBRETASTATIN A4|NSC-613729|NSC-817373	Small molecule	-1	316.35	282	4181	3.6	57.15	5	1	0	6	N	0.83	9.84	None	3.38	3.38	2	MOL	0	23	5	1	0	316.131	0.57	NEUTRAL	C18H20O5	COc1ccc(/C=C\c2cc(OC)c(OC)c(OC)c2)cc1O	HVXBOLULGPECHP-WAYWQWQTSA-N	InChI=1S/C18H20O5/c1-20-15-8-7-12(9-14(15)19)5-6-13-10-16(21-2)18(23-4)17(11-13)22-3/h5-11					'CA'	'25	Combretastatin A-4'	'3 (Combretastatin A-4)'	'2'	'CA-4'	'Combretastatin A-4'	'CA-4'	'1	CA-4'	'CA4'	'1
CHEMBL4638581			Unknown		671.76	5	9	5.92	129.33	4	5	2	13	N	0.1	12.19	10.28	5.77	3.58	3	MOL	-1	41	8	6	3	557.337	-0.88	BASE	C35H44F3N5O5	CCCCCC(=O)N[C@H](C(=O)NCc1ccc(NC(=N)N)cc1)c1ccc(OCc2ccc(C(C)(C)C)cc2)cc1.O=C(O)C(F)(F)F	FPWMVOWAILCDHG-CZCBIWLKSA-N	InChI=1S/C33H43N5O3.C2HF3O2/c1-5-6-7-8-29(39)38-30(31(40)36-21-23-11-17-27(18-12-23)37-32(34)35)25-13-19-28(20-14-25)41-22-24-9-15-26(16-10-24)33(2
CHEMBL4646913			Unknown		1901-07-12 14:09:36	5	9	5.22	93.45	4	3	1	11	N	0.28	12.17	3.83	4.81	4.81	3	MOL	-1	33	6	4	1	445.236	-0.86	NEUTRAL	C29H32F3N3O5	CCCCCC(=O)N[C@H](C(=O)Nc1ccc(N)cc1)c1ccc(OCc2ccccc2)cc1.O=C(O)C(F)(F)F	WEKQFNSHCFBOPT-SNYZSRNZSA-N	InChI=1S/C27H31N3O3.C2HF3O2/c1-2-3-5-10-25(31)30-26(27(32)29-23-15-13-22(28)14-16-23)21-11-17-24(18-12-21)33-19-20-8-6-4-7-9-20;3-2(4
CHEMBL4635612			Unknown		445.56	5	9	4.71	80.32	4	2	0	12	N	0.4	11.99	5.02	4.13	4.13	3	MOL	-1	33	6	2	0	445.236	-0.92	NEUTRAL	C27H31N3O3	CCCCCC(=O)N[C@H](C(=O)NCc1ccncc1)c1ccc(OCc2ccccc2)cc1	UTRHIEYEUXYGKA-SANMLTNESA-N	InChI=1S/C27H31N3O3/c1-2-3-5-10-25(31)30-26(27(32)29-19-21-15-17-28-18-16-21)23-11-13-24(14-12-23)33-20-22-8-6-4-7-9-22/h4
CHEMBL4638743			Unknown		684.54	5	9	5.93	129.33	4	5	2	13	N	0.1	12.06	10.27	5.43	3.24	3	MOL	-1	39	8	6	3	569.196	-0.97	BASE	C31H34Cl2F3N5O5	CCCCCC(=O)N[C@@H](C(=O)NCc1ccc(NC(=N)N)cc1)c1ccc(OCc2ccc(Cl)c(Cl)c2)cc1.O=C(O)C(F)(F)F	YICVPOHIJJYJMN-HZPIKELBSA-N	InChI=1S/C29H33Cl2N5O3.C2HF3O2/c1-2-3-4-5-26(37)36-27(28(38)34-17-19-6-11-22(12-7-19)35-29(32)33)21-9-13-23(14-10-21)39-18-20-8-15-24(30)25(31)16-20;3-2(4
CHEMBL4632939			Unknown		621.62	5	9	4.36	129.33	4	5	1	10	N	0.16	13.83	10.28	4.14	1.86	4	MOL	-1	38	8	6	2	507.227	-0.92	BASE	C32H30F3N5O5	N=C(N)Nc1ccc(CNC(=O)[C@@H](NC(=O)c2ccccc2)c2ccc(OCc3ccccc3)cc2)cc1.O=C(O)C(F)(F)F	IPRDFQCVXCPKDG-YCBFMBTMSA-N	InChI=1S/C30H29N5O3.C2HF3O2/c31-30(32)34-25-15-11-21(12-16-25)19-33-29(37)27(35-28(36)24-9-5-2-6-10-24)23-13-17-26(18-14-23)38-20-22-7-3-1-4-8-22;3-2(4
CHEMBL4644972			Unknown		516.64	5	9	4.22	122.55	5	4	1	14	N	0.24	12.1	7.98	3.66	2.98	3	MOL	-1	38	8	5	1	516.274	-0.98	NEUTRAL	C30H36N4O4	CCCCCC(=O)N[C@H](C(=O)NCc1ccc(NC(=O)CN)cc1)c1ccc(OCc2ccccc2)cc1	YWDFOBCQOICMQL-LJAQVGFWSA-N	InChI=1S/C30H36N4O4/c1-2-3-5-10-27(35)34-29(24-13-17-26(18-14-24)38-21-23-8-6-4-7-9-23)30(37)32-20-22-11-15-25(16-12-22)33-28(36)19-31/h4
CHEMBL1305092			Small molecule		454.36	36	44	4.86	66.84	5	1	0	6	N	0.5	3.39	None	5.22	1.81	2	MOL	-1	28	5	1	0	452.966	-1.79	ACID	C19H13Cl2NO4S2	O=C(O)CN1C(=O)/C(=C\c2cccc(OCc3ccc(Cl)cc3Cl)c2)SC1=S	OLZVBHXSBXOAJU-FRKPEAEDSA-N	InChI=1S/C19H13Cl2NO4S2/c20-13-5-4-12(15(21)8-13)10-26-14-3-1-2-11(6-14)7-16-18(25)22(9-17(23)24)19(27)28-16/h1-8H
CHEMBL1991599			Small molecule		238.24	32	40	0.47	85.52	6	3	0	2	N	0.51	8.55	2.87	0.44	0.41	1	MOL	-1	17	6	3	0	238.095	-0.54	NEUTRAL	C11H14N2O4	Oc1ccc(/C=N/N2CCOCC2)c(O)c1O	QMKCXPQTYPNSFR-KPKJPENVSA-N	InChI=1S/C11H14N2O4/c14-9-2-1-8(10(15)11(9)16)7-12-13-3-5-17-6-4-13/h1-2
CHEMBL1426592			Small molecule		343.18	24	27	2.91	49.41	2	1	0	2	N	0.67	7.08	None	3.2	2.8	2	MOL	-1	21	4	1	0	342	-1.31	NEUTRAL	C16H11BrN2O2	O=C1NN(c2cccc(Br)c2)C(=O)/C1=C\c1ccccc1	KPLCKCHMPZEXRK-ZROIWOOFSA-N	InChI=1S/C16H11BrN2O2/c17-12-7-4-8-13(10-12)19-16(21)14(15(20)18-19)9-11-5-2-1-3-6-11/h1-10H
CHEMBL1509648			Small molecule		421.41	50	68	4.7	127.62	6	2	0	7	N	0.32	11.11	None	3.63	3.63	3	MOL	-1	31	9	2	0	421.127	-1.26	NEUTRAL	C22H19N3O6	Cc1ccc(/C=C/C(=O)Nc2ccc([N+](=O)[O-])c(NC(=O)/C=C/c3ccc(C)o3)c2)o1	HOKVZBUGMQEHAA-HZOWPXDZSA-N	InChI=1S/C22H19N3O6/c1-14-3-6-17(30-14)8-11-21(26)23-16-5-10-20(25(28)29)19(13-16)24-22(27)12-9-18-7-4-15(2)31-18/h3-13H
CHEMBL4561509			Unknown		284.32	4	7	1.67	114.22	4	4	0	4	N	0.29	None	9.32	1.73	-1.23	2	MOL	-1	21	6	6	1	284.127	-0.46	BASE	C15H16N4O2	N=C(N)Nc1ccc(C(=O)Oc2ccc(CN)cc2)cc1	HUQGFODZSCBSLP-UHFFFAOYSA-N	InChI=1S/C15H16N4O2/c16-9-10-1-7-13(8-2-10)21-14(20)11-3-5-12(6-4-11)19-15(17)18/h1-8H
CHEMBL1731022			Small molecule		462.55	10	10	3.5	141.71	11	4	1	7	N	0.3	11.79	0.72	6.03	6.03	3	MOL	-1	31	9	4	0	462.103	-0.71	NEUTRAL	C20H22N4O5S2	CSc1nc(O)c(C(c2ccc(OC(C)C)cc2)c2c(O)nc(SC)nc2O)c(O)n1	LXDSQMKSZOETSR-UHFFFAOYSA-N	InChI=1S/C20H22N4O5S2/c1-9(2)29-11-7-5-10(6-8-11)12(13-15(25)21-19(30-3)22-16(13)26)14-17(27)23-20(31-4)24-18(14)28/h5-9
CHEMBL1471648			Small molecule		388.78	29	34	3.71	66.92	4	0	0	3	N	0.59	None	None	3.48	3.48	2	MOL	-1	27	6	0	0	388.063	-1.42	NEUTRAL	C19H14ClFN2O4	CN1C(=O)C(=Cc2ccccc2Oc2ccc(Cl)c(F)c2)C(=O)N(C)C1=O	JNYSLUXBRAJIRS-UHFFFAOYSA-N	InChI=1S/C19H14ClFN2O4/c1-22-17(24)13(18(25)23(2)19(22)26)9-11-5-3-4-6-16(11)27-12-7-8-14(20)15(21)10-12/h3-10H
CHEMBL4450411			Unknown		490.48	2	6	6.12	99.52	6	3	1	5	N	0.31	3.34	None	6.96	3.54	4	MOL	-1	33	6	3	1	490.027	-1.67	ACID	C22H13F3N2O4S2	O=C(O)c1cc2sc(NC(=O)c3ccccc3Sc3ccc(C(F)(F)F)cc3)nc2cc1O	BCOMBAJCFYTNKK-UHFFFAOYSA-N	InChI=1S/C22H13F3N2O4S2/c23-22(24
CHEMBL468553			Small molecule		239.68	7	26	3.02	39.19	4	0	0	2	N	0.76	None	1.99	2.93	2.93	2	MOL	-1	15	3	0	0	238.981	-2.12	NEUTRAL	C10H6ClNO2S	O=C(Oc1cncc(Cl)c1)c1cccs1	PAVJYVVZIJTAHT-UHFFFAOYSA-N	InChI=1S/C10H6ClNO2S/c11-7-4-8(6-12-5-7)14-10(13)9-2-1-3-15-9/h1-6H	FALSE	-1	['20'
CHEMBL1706407			Small molecule		459.53	20	29	6.38	96.57	6	1	1	8	N	0.24	4.2	2.02	6.3	3.26	4	MOL	-1	33	7	1	1	459.125	-1.27	ACID	C25H21N3O4S	CN(c1ccccc1)c1ccc(/C=C(/CCC(=O)O)c2nc3ccccc3s2)cc1[N+](=O)[O-]	XQILZURWAUDZSB-SDXDJHTJSA-N	InChI=1S/C25H21N3O4S/c1-27(19-7-3-2-4-8-19)21-13-11-17(16-22(21)28(31)32)15-18(12-14-24(29)30)25-26-20-9-5-6-10-23(20)33-25/h2-11
CHEMBL1499491			Small molecule		251.67	14	15	2.66	47.89	4	0	0	2	N	0.6	None	None	3.11	3.11	1	MOL	-1	17	4	0	0	251.035	-1.09	NEUTRAL	C12H10ClNO3	COc1ccc(Cl)cc1/C=C1/C(=O)ON=C1C	CCKFUZIXXGQHCJ-UXBLZVDNSA-N	InChI=1S/C12H10ClNO3/c1-7-10(12(15)17-14-7)6-8-5-9(13)3-4-11(8)16-2/h3-6H
CHEMBL4528306			Unknown		507.01	3	17	3.09	119.01	8	1	0	8	N	0.27	None	7.21	3.31	3.09	2	MOL	-1	33	9	2	0	470.162	-0.7	NEUTRAL	C23H27ClN4O5S	CSCC[C@H](N)C(=O)Oc1ccc([C@H]2N(c3ccc([N+](=O)[O-])cc3)C(=O)[C@@H]3CCCN32)cc1.Cl	ZLUNKCVMBMIPFC-OBEKMTESSA-N	InChI=1S/C23H26N4O5S.ClH/c1-33-14-12-19(24)23(29)32-18-10-4-15(5-11-18)21-25-13-2-3-20(25)22(28)26(21)16-6-8-17(9-7-16)27(30)31;/h4-11
CHEMBL4066156			Small molecule		382.38	4	5	2.88	109.83	6	0	0	5	N	0.58	None	3.54	3.4	3.4	2	MOL	-1	28	9	0	0	382.128	-0.53	NEUTRAL	C19H18N4O5	O=C1[C@@H]2CCCN2[C@@H](Cc2ccc([N+](=O)[O-])cc2)N1c1ccc([N+](=O)[O-])cc1	NQHDKOBUFWNGFY-ZWKOTPCHSA-N	InChI=1S/C19H18N4O5/c24-19-17-2-1-11-20(17)18(12-13-3-5-15(6-4-13)22(25)26)21(19)14-7-9-16(10-8-14)23(27)28/h3-10
CHEMBL4576745			Unknown		807.93	4	5	2.77	233.86	8	8	2	21	N	0.03	11.39	12.14	1.56	-2.72	4	MOL	-1	59	15	10	3	807.387	-0.5	BASE	C43H50FN9O6	N=C(N)NCCC[C@H](NC(=O)c1ccccc1)C(=O)N[C@@H](CCCCN)C(=O)N[C@@H](C(=O)N[C@H]1CN(c2ccc(F)cc2)C1=O)c1ccc(OCc2ccccc2)cc1	YMHLCUIKYBILEL-MYOMABOUSA-N	InChI=1S/C43H50FN9O6/c44-31-18-20-32(21-19-31)53-26-36(42(53)58)51-41(57)37(29-16-22-33(23-17-29)59-27-28-10-3-1-4-11-28)52-40(56)34(14-7-8-24-45)50-39(55)35(15-9-25-48-43(46)47)49-38(54)30-12-5-2-6-13-30/h1-6
CHEMBL1256915			Small molecule		334.37	20	32	1.76	26.71	3	1	0	0	Y	0.72	10.24	6.7	2.43	2.35	1	MOL	-1	16	3	1	0	218.142	1.9	NEUTRAL	C17H22N2O5	CN1CC[C@@]2(C)c3cc(O)ccc3N(C)[C@@H]12.O=C(O)/C=C/C(=O)O	PBZRRADJWNBPNY-XDRMOJKASA-N	InChI=1S/C13H18N2O.C4H4O4/c1-13-6-7-14(2)12(13)15(3)11-5-4-9(16)8-10(11)13;5-3(6)1-2-4(7)8/h4-5
CHEMBL4466222			Unknown		789.94	4	4	2.63	233.86	8	8	2	21	N	0.03	11.48	11.8	1.39	-2.86	4	MOL	-1	58	15	10	3	789.396	-0.36	BASE	C43H51N9O6	N=C(N)NCCC[C@H](NC(=O)c1ccccc1)C(=O)N[C@@H](CCCCN)C(=O)N[C@@H](C(=O)N[C@@H]1CN(c2ccccc2)C1=O)c1ccc(OCc2ccccc2)cc1	QMURFXVBFVKUNB-DNMDQSTESA-N	InChI=1S/C43H51N9O6/c44-25-11-10-19-34(49-39(54)35(20-12-26-47-43(45)46)48-38(53)31-15-6-2-7-16-31)40(55)51-37(30-21-23-33(24-22-30)58-28-29-13-4-1-5-14-29)41(56)50-36-27-52(42(36)57)32-17-8-3-9-18-32/h1-9
CHEMBL1517389			Small molecule		453.35	22	24	5.31	92.47	5	2	1	4	N	0.37	3.77	0.05	5.12	1.84	2	MOL	-1	29	6	2	1	452.036	-0.33	ACID	C20H18Cl2N2O4S	Cc1ccc2c(c1Cl)NC(C(=O)O)C1CC(Sc3ccccc3[N+](=O)[O-])C(Cl)C21	YCLFNFMIGLHWRQ-UHFFFAOYSA-N	InChI=1S/C20H18Cl2N2O4S/c1-9-6-7-10-15-11(19(20(25)26)23-18(10)16(9)21)8-14(17(15)22)29-13-5-3-2-4-12(13)24(27)28/h2-7
CHEMBL4545026			Unknown		658.8	5	7	1.93	218.75	7	7	2	19	N	0.06	11.76	11.53	0.9	-3.68	3	MOL	-1	48	13	10	3	658.359	-0.33	BASE	C35H46N8O5	CN(C(=O)c1ccccc1)[C@@H](CCCNC(=N)N)C(=O)N[C@@H](CCCCN)C(=O)N[C@@H](C(N)=O)c1ccc(OCc2ccccc2)cc1	AWHHAWOXEAPMLQ-OIFRRMEBSA-N	InChI=1S/C35H46N8O5/c1-43(34(47)26-13-6-3-7-14-26)29(16-10-22-40-35(38)39)33(46)41-28(15-8-9-21-36)32(45)42-30(31(37)44)25-17-19-27(20-18-25)48-23-24-11-4-2-5-12-24/h2-7
CHEMBL4518710			Unknown		1254.5	1	4	None	None	None	None	None	None	None	None	None	None	None	None	None	MOL	-1	None	None	None	None	1253.66	None	None	C55H83N25O8S	N=C(N)NCCC[C@H](NC(=O)[C@H](CCCNC(=N)N)NC(=O)[C@H](CCCNC(=N)N)NC(=O)[C@@H](N)CCCNC(=N)N)C(=O)N[C@@H](Cc1cnc[nH]1)C(=O)N[C@@H](Cc1c[nH]c2ccccc12)C(=O)N[C@@H](CS)C(=O)N[C@@H](Cc1c[nH]c2ccccc12)C(N)=O	MGAMDFRTRYNMCK-QYCBYMGMSA-N	InChI=1S/C55H83N25O8S/c56-34(11-5-17-67-52(58)59)45(82)74-37(14-6-18-68-53(60)61)46(83)75-38(15-7-19-69-54(62)63)47(84)76-39(16-8-20-70-55(64)65)48(85)79-42(23-31-26-66-28-73-31)50(87)78-41(22-30-25-72-36-13-4-2-10-33(30)36)49(86)80-43(27-89)51(88)77-40(44(57)81)21-29-24-71-35-12-3-1-9-32(29)35/h1-4					68)(H4	62	63	69)(H4	64	65	70)/t34-	37-	38-	39-	40-	41-
CHEMBL2001761			Small molecule		236.27	28	34	1.62	76.29	5	3	0	2	N	0.54	8.55	3.09	1.51	1.48	1	MOL	-1	17	5	3	0	236.116	-0.29	NEUTRAL	C12H16N2O3	Oc1ccc(/C=N/N2CCCCC2)c(O)c1O	AVMNKOVFCTUHBA-MDWZMJQESA-N	InChI=1S/C12H16N2O3/c15-10-5-4-9(11(16)12(10)17)8-13-14-6-2-1-3-7-14/h4-5
CHEMBL1895726			Small molecule		380.79	12	12	4.1	83.68	4	1	0	3	N	0.55	11.36	None	4.82	4.82	3	MOL	-1	27	6	1	0	380.056	-0.61	NEUTRAL	C20H13ClN2O4	O=C1c2ccccc2C(O)(c2ccccc2)N1c1ccc([N+](=O)[O-])cc1Cl	TWDJVCDAEAHIHS-UHFFFAOYSA-N	InChI=1S/C20H13ClN2O4/c21-17-12-14(23(26)27)10-11-18(17)22-19(24)15-8-4-5-9-16(15)20(22
CHEMBL1503852			Small molecule		404.43	31	33	2.52	120.08	7	3	0	5	N	0.4	2.61	None	2.94	-0.57	2	MOL	-1	27	8	3	0	404.014	-1.95	ACID	C17H12N2O6S2	O=C(CN1C(=O)/C(=C/c2ccco2)SC1=S)Nc1ccc(O)c(C(=O)O)c1	QSKUWLRFJPOFNP-QPEQYQDCSA-N	InChI=1S/C17H12N2O6S2/c20-12-4-3-9(6-11(12)16(23)24)18-14(21)8-19-15(22)13(27-17(19)26)7-10-2-1-5-25-10/h1-7
CHEMBL1316014			Small molecule		446.48	27	30	4.99	103.87	7	2	0	4	N	0.43	7.66	None	4.52	4.33	4	MOL	-1	32	7	2	0	446.094	-1.51	NEUTRAL	C24H18N2O5S	Cc1cc(C)c2nc(N3C(=O)C(O)=C(C(=O)c4ccco4)C3c3cccc(O)c3)sc2c1	SCPYYPRKOOSVKU-UHFFFAOYSA-N	InChI=1S/C24H18N2O5S/c1-12-9-13(2)19-17(10-12)32-24(25-19)26-20(14-5-3-6-15(27)11-14)18(22(29)23(26)30)21(28)16-7-4-8-31-16/h3-11
CHEMBL377076			Small molecule		1901-09-22 19:40:48	2	3	0.15	247.41	8	9	2	24	N	0.03	12.13	11.73	-0.84	-7.92	1	MOL	-1	45	14	12	3	631.417	0.31	BASE	C31H53N9O5	CCCC[C@H](NC(=O)c1ccccc1)C(=O)N[C@@H](CCCCN)C(=O)N[C@@H](CCCNC(=N)N)C(=O)N[C@H](C=O)CCCCN	TUUPIFIZDIPPQM-CQJMVLFOSA-N	InChI=1S/C31H53N9O5/c1-2-3-15-24(38-27(42)22-12-5-4-6-13-22)29(44)39-25(16-8-10-19-33)30(45)40-26(17-11-20-36-31(34)35)28(43)37-23(21-41)14-7-9-18-32/h4-6
CHEMBL1440977			Small molecule		332.34	23	27	1.97	126.25	7	2	0	4	N	0.33	8.96	3.89	1.44	1.43	3	MOL	-1	23	8	3	0	332.058	-0.99	NEUTRAL	C14H12N4O4S	NNc1cc([N+](=O)[O-])cc2c1c(=O)n(Cc1ccccc1)[s+]2[O-]	SYQJHWKHJNZWMU-UHFFFAOYSA-N	InChI=1S/C14H12N4O4S/c15-16-11-6-10(18(20)21)7-12-13(11)14(19)17(23(12)22)8-9-4-2-1-3-5-9/h1-7
CHEMBL3144974			Small molecule		496.57	27	28	4.46	94.04	6	2	0	7	N	0.35	6.84	1.26	3.54	2.76	5	MOL	-1	37	8	2	0	496.211	-0.45	NEUTRAL	C29H28N4O4	COc1cccc(C(c2c(C)[nH]n(-c3ccccc3)c2=O)c2c(C)[nH]n(-c3ccccc3)c2=O)c1OC	WSXOTZSBAUZPRW-UHFFFAOYSA-N	InChI=1S/C29H28N4O4/c1-18-24(28(34)32(30-18)20-12-7-5-8-13-20)26(22-16-11-17-23(36-3)27(22)37-4)25-19(2)31-33(29(25)35)21-14-9-6-10-15-21/h5-17
CHEMBL1422185			Small molecule		323.31	24	32	2.4	83.76	4	0	0	3	N	0.38	None	None	2.6	2.6	2	MOL	-1	24	7	0	0	323.091	-1.06	None	C17H13N3O4	CN1C(=O)/C(=C/c2cccc([N+](=O)[O-])c2)C(=O)N1c1ccccc1	YJXRDKFPNGFOFB-PTNGSMBKSA-N	InChI=1S/C17H13N3O4/c1-18-16(21)15(11-12-6-5-9-14(10-12)20(23)24)17(22)19(18)13-7-3-2-4-8-13/h2-11H
CHEMBL3145223			Small molecule		497.51	11	13	4.06	138.95	7	3	0	6	N	0.24	5.73	1.28	3.49	1.31	5	MOL	-1	37	10	3	0	497.17	-0.6	ACID	C27H23N5O5	Cc1[nH]n(-c2ccccc2)c(=O)c1C(c1ccc(O)c([N+](=O)[O-])c1)c1c(C)[nH]n(-c2ccccc2)c1=O	KAWKOCYHRZERMG-UHFFFAOYSA-N	InChI=1S/C27H23N5O5/c1-16-23(26(34)30(28-16)19-9-5-3-6-10-19)25(18-13-14-22(33)21(15-18)32(36)37)24-17(2)29-31(27(24)35)20-11-7-4-8-12-20/h3-15
CHEMBL1722625			Small molecule		305.2	17	18	2.78	149.65	7	1	0	4	N	0.67	3.87	None	3.14	2.31	2	MOL	-1	22	10	1	0	305.028	-0.67	ACID	C12H7N3O7	O=[N+]([O-])c1ccc(-c2cc([N+](=O)[O-])c(O)c([N+](=O)[O-])c2)cc1	FHTDWPRNGLZIRR-UHFFFAOYSA-N	InChI=1S/C12H7N3O7/c16-12-10(14(19)20)5-8(6-11(12)15(21)22)7-1-3-9(4-2-7)13(17)18/h1-6
CHEMBL1736254			Small molecule		452.1	38	61	4.09	82.78	5	2	0	3	N	0.74	4.89	1.77	4.1	1.26	2	MOL	-1	24	5	2	0	449.921	0.34	ACID	C17H12Br2N2O3	O=C1C(=NCCc2cc(Br)c(O)c(Br)c2)C=C(O)c2cccnc21	VTOWHMMNCQGARC-UHFFFAOYSA-N	InChI=1S/C17H12Br2N2O3/c18-11-6-9(7-12(19)16(11)23)3-5-20-13-8-14(22)10-2-1-4-21-15(10)17(13)24/h1-2
CHEMBL1716493			Small molecule		348.45	18	22	3.68	64.52	4	4	0	8	N	0.47	8.56	9.23	3.2	1.73	3	MOL	-1	26	4	4	0	348.184	-0.18	BASE	C22H24N2O2	Oc1cc(CNCc2ccccc2)c(O)cc1CNCc1ccccc1	AZVNFJXPILGXEQ-UHFFFAOYSA-N	InChI=1S/C22H24N2O2/c25-21-12-20(16-24-14-18-9-5-2-6-10-18)22(26)11-19(21)15-23-13-17-7-3-1-4-8-17/h1-12
CHEMBL119878		NSC-7387	Small molecule		282.34	26	33	1.93	86.58	4	2	0	3	N	0.66	4.41	None	0.23	-2.52	2	MOL	-1	18	4	2	0	282.002	0.15	ACID	C12H10O4S2	[O-][S+](c1ccccc1O)[S+]([O-])c1ccccc1O	LIAWNNIXDQVCJS-UHFFFAOYSA-N	InChI=1S/C12H10O4S2/c13-9-5-1-3-7-11(9)17(15)18(16)12-8-4-2-6-10(12)14/h1-8
CHEMBL1430159			Small molecule		428.53	12	12	3.42	97.74	6	1	0	5	N	0.72	12.63	None	3.49	3.49	1	MOL	-1	31	6	1	0	428.22	0.29	NEUTRAL	C25H32O6	COc1ccc(C(C2C(=O)CC(C)(C)CC2=O)C2C(=O)CC(C)(C)CC2=O)cc1CO	KZYBAORSUXCDOP-UHFFFAOYSA-N	InChI=1S/C25H32O6/c1-24(2)9-16(27)22(17(28)10-24)21(14-6-7-20(31-5)15(8-14)13-26)23-18(29)11-25(3
CHEMBL1541379			Small molecule		441.95	35	59	2.93	114.8	9	1	0	6	N	0.35	5.98	None	3.3	2.23	3	MOL	-1	27	8	1	0	440.979	-2.67	ACID	C15H12ClN5O3S3	CSc1nnc(NC(=O)c2nc(S(=O)(=O)Cc3ccccc3)ncc2Cl)s1	HWTCVZYAXNBPHR-UHFFFAOYSA-N	InChI=1S/C15H12ClN5O3S3/c1-25-15-21-20-13(26-15)19-12(22)11-10(16)7-17-14(18-11)27(23
CHEMBL1390246			Small molecule		367.32	31	39	2.5	122.76	6	1	0	5	N	0.28	7.07	None	2.31	1.82	2	MOL	-1	27	9	1	0	367.08	-1.53	NEUTRAL	C18H13N3O6	C=CCN1C(=O)NC(=O)/C(=C\c2ccc(-c3ccccc3[N+](=O)[O-])o2)C1=O	LLPOHAFEXLIOCN-JLHYYAGUSA-N	InChI=1S/C18H13N3O6/c1-2-9-20-17(23)13(16(22)19-18(20)24)10-11-7-8-15(27-11)12-5-3-4-6-14(12)21(25)26/h2-8
CHEMBL1392064			Small molecule		278.7	21	23	3.19	71.45	4	2	0	4	N	0.9	3.89	2.93	3.85	0.95	2	MOL	-1	19	5	2	0	278.046	-1.67	ACID	C13H11ClN2O3	COc1ccc(Nc2cc(Cl)ccc2C(=O)O)cn1	UYMKSOUAEXWFOT-UHFFFAOYSA-N	InChI=1S/C13H11ClN2O3/c1-19-12-5-3-9(7-15-12)16-11-6-8(14)2-4-10(11)13(17)18/h2-7
CHEMBL4458555			Unknown		815.98	2	5	-6.44	433.99	13	17	3	30	N	0.02	11.82	12.76	-8.64	-18.04	0	MOL	-1	57	24	22	3	815.509	0.33	BASE	C33H65N15O9	CC(=O)N[C@@H](CCCNC(=N)N)C(=O)N[C@H](C(=O)N[C@@H](CO)C(=O)N[C@@H](CCCCN)C(=O)N[C@@H](CCCCN)C(=O)N[C@@H](CCCNC(=N)N)C(N)=O)[C@@H](C)O	UQCLPPOXJQRYKX-AIVCMVMSSA-N	InChI=1S/C33H65N15O9/c1-18(50)25(48-29(55)21(43-19(2)51)12-8-16-42-33(39)40)31(57)47-24(17-49)30(56)46-23(10-4-6-14-35)28(54)45-22(9-3-5-13-34)27(53)44-20(26(36)52)11-7-15-41-32(37)38/h18					'(S)-2-{(S)-2-[(2S	3R)-2-((S)-2-Acetylamino-5-guanidino-pentanoylamino)-3-hydroxy-butyrylamino]-3-hydroxy-propionylamino}-6-amino-hexanoic acid[(S)-5-amino-1-((S)-1-carbamoyl-4-guanidino-butylcarbamoyl)-pentyl]-amide'	'(2S)-2-[[(2S)-2-[[(2S)-2-[[(2S	3R)-2-[[(2S)-2-acetamido-5-guanidino-pentanoyl]amino]-3-hydroxy-butanoyl]amino]-3-hydroxy-propanoyl]amino]-6-amino-hexanoyl]amino]-6-amino-N-[(1S)-1-carbamoyl-4-guanidino-butyl]hexanamide'	'(S)-2-((6S	9S	12S	15S)-6-acetamido-1-amino-15-(4-aminobutyl)-9-((R)-1-hydroxyethyl)-12-(hydroxymethyl)-1-imino-7	10	13-trioxo-2	8	11
CHEMBL1409585			Small molecule		362.38	11	14	4.3	91.67	3	2	0	4	N	0.79	3.8	None	4.91	-1.28	2	MOL	-1	27	5	2	0	362.115	-0.14	ACID	C22H18O5	O=C1/C(=C/c2ccc(C(=O)O)cc2)CCC/C1=C\c1ccc(C(=O)O)cc1	YVIZFBNYAKEZDA-KLCVKJMQSA-N	InChI=1S/C22H18O5/c23-20-18(12-14-4-8-16(9-5-14)21(24)25)2-1-3-19(20)13-15-6-10-17(11-7-15)22(26)27/h4-13H
CHEMBL1532323			Small molecule		446.48	10	11	3.46	106.94	6	3	0	6	N	0.46	2.88	None	4.26	0.77	2	MOL	-1	30	7	3	0	446.041	-1.92	ACID	C20H15FN2O5S2	O=C(CCN1C(=O)/C(=C\c2ccccc2F)SC1=S)Nc1ccc(C(=O)O)c(O)c1	CHEVQYCFCFZEPC-CXUHLZMHSA-N	InChI=1S/C20H15FN2O5S2/c21-14-4-2-1-3-11(14)9-16-18(26)23(20(29)30-16)8-7-17(25)22-12-5-6-13(19(27)28)15(24)10-12/h1-6
CHEMBL3758664			Small molecule		503.24	6	8	5.71	47.04	4	1	2	5	N	0.48	None	10.35	5.68	2.91	3	MOL	-1	28	4	1	2	501.005	-0.63	BASE	C22H21Br2N3O	Brc1ccc(-c2ncc(OCC3CCNCC3)nc2-c2ccc(Br)cc2)cc1	OVUOVSPMCJKBJA-UHFFFAOYSA-N	InChI=1S/C22H21Br2N3O/c23-18-5-1-16(2-6-18)21-22(17-3-7-19(24)8-4-17)27-20(13-26-21)28-14-15-9-11-25-12-10-15/h1-8
CHEMBL3145192			Small molecule		490.39	46	59	5.16	98.26	6	1	1	5	N	0.42	6.56	0.29	4.27	3.52	4	MOL	-1	31	6	1	1	489.026	-0.96	NEUTRAL	C23H16BrN5OS	Cc1[nH]n(-c2ncc(-c3ccccc3)s2)c(=O)c1C(c1ccc(Br)cc1)C(C#N)C#N	QTVFNUICLHWCHG-UHFFFAOYSA-N	InChI=1S/C23H16BrN5OS/c1-14-20(21(17(11-25)12-26)16-7-9-18(24)10-8-16)22(30)29(28-14)23-27-13-19(31-23)15-5-3-2-4-6-15/h2-10
CHEMBL1603886			Small molecule		290.75	22	25	2.5	40.62	3	0	0	2	Y	0.79	None	0.53	2.14	2.14	1	MOL	-1	20	4	0	0	290.082	-1.08	NEUTRAL	C15H15ClN2O2	O=C1C(Cl)=C(N2CCCCC2)C(=O)N1c1ccccc1	BOKAMRVZGYREMZ-UHFFFAOYSA-N	InChI=1S/C15H15ClN2O2/c16-12-13(17-9-5-2-6-10-17)15(20)18(14(12)19)11-7-3-1-4-8-11/h1
CHEMBL1323428			Small molecule		446.58	22	27	3.65	75.71	6	1	0	7	N	0.4	5.47	None	4.85	4.63	2	MOL	-1	29	6	1	0	446.043	-1.52	ACID	C20H18N2O4S3	C=CCOc1ccc(/C=C2\SC(=S)N(NS(=O)(=O)c3ccc(C)cc3)C2=O)cc1	FQUXGTRQWSCZGS-AQTBWJFISA-N	InChI=1S/C20H18N2O4S3/c1-3-12-26-16-8-6-15(7-9-16)13-18-19(23)22(20(27)28-18)21-29(24
CHEMBL409315			Small molecule		468.51	15	18	2.39	115.22	6	2	0	6	N	0.49	3.24	None	2.96	-3.76	2	MOL	-1	32	8	2	0	468.045	-1.01	ACID	C22H16N2O6S2	O=C(O)CN1C(=O)/C(=C2\SC(=S)N(C(Cc3ccccc3)C(=O)O)C2=O)c2ccccc21	QGLHZICYIJSLGU-ZCXUNETKSA-N	InChI=1S/C22H16N2O6S2/c25-16(26)11-23-14-9-5-4-8-13(14)17(19(23)27)18-20(28)24(22(31)32-18)15(21(29)30)10-12-6-2-1-3-7-12/h1-9
CHEMBL1540330			Small molecule		387.46	33	43	4.1	92.7	5	2	0	6	N	0.58	2.79	None	5.67	2.18	2	MOL	-1	27	6	2	0	387.114	-0.97	ACID	C20H21NO5S	CCOC(=O)c1c(NC(=O)/C=C/C(=O)O)sc(C)c1-c1ccc(C)c(C)c1	MGXNSIJLIBPALG-CMDGGOBGSA-N	InChI=1S/C20H21NO5S/c1-5-26-20(25)18-17(14-7-6-11(2)12(3)10-14)13(4)27-19(18)21-15(22)8-9-16(23)24/h6-10H
CHEMBL3144962			Small molecule		526.59	24	30	4.47	103.27	7	2	1	8	N	0.31	6.84	1.3	3.38	2.6	5	MOL	-1	39	9	2	1	526.222	-0.34	NEUTRAL	C30H30N4O5	COc1cc(C(c2c(C)[nH]n(-c3ccccc3)c2=O)c2c(C)[nH]n(-c3ccccc3)c2=O)cc(OC)c1OC	CLWXOFDABYJHOI-UHFFFAOYSA-N	InChI=1S/C30H30N4O5/c1-18-25(29(35)33(31-18)21-12-8-6-9-13-21)27(20-16-23(37-3)28(39-5)24(17-20)38-4)26-19(2)32-34(30(26)36)22-14-10-7-11-15-22/h6-17
CHEMBL1707040			Small molecule		306.23	21	24	1	126.9	7	0	0	4	N	0.46	None	None	1.23	1.23	1	MOL	-1	22	10	0	0	306.06	-0.72	NEUTRAL	C12H10N4O6	CN(C)c1c([N+](=O)[O-])cc(N2C(=O)C=CC2=O)cc1[N+](=O)[O-]	QPYAUURPGVXHFK-UHFFFAOYSA-N	InChI=1S/C12H10N4O6/c1-13(2)12-8(15(19)20)5-7(6-9(12)16(21)22)14-10(17)3-4-11(14)18/h3-6H
CHEMBL1732365			Small molecule		294.38	86	101	4.27	34.14	3	0	0	3	N	0.85	None	None	3.89	3.89	2	MOL	-1	21	2	0	0	294.072	-0.2	None	C18H14O2S	CC1=C(SCc2ccccc2)C(=O)c2ccccc2C1=O	DVPALWYMAIMQJF-UHFFFAOYSA-N	InChI=1S/C18H14O2S/c1-12-16(19)14-9-5-6-10-15(14)17(20)18(12)21-11-13-7-3-2-4-8-13/h2-10H
CHEMBL1537873			Small molecule		336.78	12	14	1.74	59.08	5	0	0	4	N	0.78	None	0.25	1.28	1.28	1	MOL	-1	23	6	0	0	336.088	-1.39	NEUTRAL	C16H17ClN2O4	CCOc1ccc(N2C(=O)C(Cl)=C(N3CCOCC3)C2=O)cc1	HSRHILSVYBDLAG-UHFFFAOYSA-N	InChI=1S/C16H17ClN2O4/c1-2-23-12-5-3-11(4-6-12)19-15(20)13(17)14(16(19)21)18-7-9-22-10-8-18/h3-6H
CHEMBL1723955			Small molecule		311.77	59	85	3.35	46.17	3	1	0	4	N	0.94	None	None	3.17	3.17	2	MOL	-1	22	3	1	0	311.071	-0.24	NEUTRAL	C18H14ClNO2	O=C1C(Cl)=C(NCCc2ccccc2)C(=O)c2ccccc21	PNCKVMGGVODNEF-UHFFFAOYSA-N	InChI=1S/C18H14ClNO2/c19-15-16(20-11-10-12-6-2-1-3-7-12)18(22)14-9-5-4-8-13(14)17(15)21/h1-9
CHEMBL1714492			Small molecule		504.45	1900-01-15	17	5.46	74.68	3	1	2	6	N	0.57	3.3	None	5.98	2.55	2	MOL	-1	31	5	1	2	503.077	-0.51	ACID	C24H26BrNO4S	Cc1ccc(S(=O)(=O)N2[C@@H](c3ccc(Br)cc3)C(C(=O)O)=C[C@H]2CC2CCCC2)cc1	GEUSDTXWGRQRGS-OFNKIYASSA-N	InChI=1S/C24H26BrNO4S/c1-16-6-12-21(13-7-16)31(29
CHEMBL1532491			Small molecule		426.38	27	41	4.6	110.11	7	2	0	1	N	0.37	5.01	None	2.89	0.63	5	MOL	-1	32	7	2	0	426.074	0.56	ACID	C25H14O7	O=c1oc2ccccc2c(O)c1[C@H]1c2ccc(O)cc2Oc2c1c(=O)oc1ccccc21	AFUYGYGEPFCEIX-LJQANCHMSA-N	InChI=1S/C25H14O7/c26-12-9-10-13-18(11-12)30-23-15-6-2-4-8-17(15)32-25(29)21(23)19(13)20-22(27)14-5-1-3-7-16(14)31-24(20)28/h1-11
CHEMBL3199328			Small molecule		384.4	33	40	2.77	85.08	5	4	0	5	N	0.24	8.54	1.63	4.87	4.84	3	MOL	-1	26	5	4	0	384.07	0.02	NEUTRAL	C19H17N2O3PS	Oc1ccc(/C=N/NP(=S)(c2ccccc2)c2ccccc2)c(O)c1O	QGDHKQMZPUEQRB-DEDYPNTBSA-N	InChI=1S/C19H17N2O3PS/c22-17-12-11-14(18(23)19(17)24)13-20-21-25(26
CHEMBL1390702			Small molecule		341.42	30	34	3.11	84.67	5	2	0	1	N	0.62	None	None	3.59	3.59	2	MOL	-1	23	6	2	0	341.041	-1.43	NEUTRAL	C15H11N5OS2	CSC1=NSC2=NC(=O)/C(=C\c3c[nH]c4ccccc34)C(=N)N12	ATXGNNSWTMCPQY-ZHFXUQJZSA-N	InChI=1S/C15H11N5OS2/c1-22-15-19-23-14-18-13(21)10(12(16)20(14)15)6-8-7-17-11-5-3-2-4-9(8)11/h2-7
CHEMBL1313262			Small molecule		282.26	23	32	2.69	119.64	7	3	0	3	N	0.64	5.64	None	3.79	2.41	3	MOL	-1	21	8	3	0	282.087	-0.69	ACID	C13H10N6O2	Oc1ccc(N=Nc2ccccc2-c2nn[nH]n2)c(O)c1	SRUNSHZEEZKOTP-UHFFFAOYSA-N	InChI=1S/C13H10N6O2/c20-8-5-6-11(12(21)7-8)15-14-10-4-2-1-3-9(10)13-16-18-19-17-13/h1-7
CHEMBL1558183			Small molecule		293.37	36	48	3.61	44.7	3	1	0	4	N	0.94	10.06	4.89	3.93	3.93	2	MOL	-1	22	4	1	0	293.153	-1.16	NEUTRAL	C18H19N3O	CCN(CC)c1ccc(N=C2C(=O)Nc3ccccc32)cc1	UCLYYKBUUUEVLT-UHFFFAOYSA-N	InChI=1S/C18H19N3O/c1-3-21(4-2)14-11-9-13(10-12-14)19-17-15-7-5-6-8-16(15)20-18(17)22/h5-12H
CHEMBL1379924			Small molecule		377.4	23	28	4.57	82.33	5	1	0	4	N	0.55	-2.8	4.05	3.61	2.29	3	MOL	-1	25	6	1	0	355.099	-1.03	ACID	C18H16N3NaO3S	CN(C)c1ccc(N=Nc2ccc(S(=O)(=O)[O-])cc2)c2ccccc12.[Na+]	DCRZBNJZTDGQSN-UHFFFAOYSA-M	InChI=1S/C18H17N3O3S.Na/c1-21(2)18-12-11-17(15-5-3-4-6-16(15)18)20-19-13-7-9-14(10-8-13)25(22
CHEMBL1563370			Small molecule		308.77	45	57	4.06	75.4	4	2	0	2	N	0.37	7.35	3.12	3.75	3.42	1	MOL	-1	21	5	2	0	308.093	0.23	NEUTRAL	C15H17ClN2O3	CC(C)C1Nc2c(O)cc(Cl)c([N+](=O)[O-])c2C2C=CCC21	BHMAAIAPZUZRTC-UHFFFAOYSA-N	InChI=1S/C15H17ClN2O3/c1-7(2)13-9-5-3-4-8(9)12-14(17-13)11(19)6-10(16)15(12)18(20)21/h3-4
CHEMBL1594182			Small molecule		373.76	43	58	3.01	127.85	8	0	0	5	N	0.5	8.86	None	2.37	2.35	3	MOL	-1	26	9	0	0	373.058	-1.58	NEUTRAL	C16H12ClN5O4	CCCn1nc([N+](=O)[O-])c(C(C#N)c2nc3ccccc3o2)c(Cl)c1=O	VACUYCLHGKPLFP-UHFFFAOYSA-N	InChI=1S/C16H12ClN5O4/c1-2-7-21-16(23)13(17)12(14(20-21)22(24)25)9(8-18)15-19-10-5-3-4-6-11(10)26-15/h3-6
CHEMBL1325592	PROTOPORPHYRIN	NSC-2632|PROTOPORPHYRIN IX	Small molecule	1899-12-29	562.67	90	198	7.5	131.96	4	4	2	8	N	0.22	3.79	5.09	6.58	2.34	3	MOL	0	42	8	4	2	562.258	0.65	ACID	C34H34N4O4	C=CC1=C(C)c2cc3[nH]c(cc4nc(cc5[nH]c(cc1n2)c(C)c5CCC(=O)O)C(CCC(=O)O)=C4C)c(C)c3C=C	KSFOVUSSGSKXFI-UJJXFSCMSA-N	InChI=1S/C34H34N4O4/c1-7-21-17(3)25-13-26-19(5)23(9-11-33(39)40)31(37-26)16-32-24(10-12-34(41)42)20(6)28(38-32)15-30-22(8-2)18(4)27(36-30)14-29(21)35-25/h7-8					'PROTOPORPHYRIN IX']";"['3-[18-(2-Carboxy-ethyl)-3	7	12	17-tetramethyl-8	13-divinyl-22	24-dihydro-porphin-2-yl]-propionic acid'	'3-[(1Z	4Z	9Z	15Z)-18-(2-Carboxy-ethyl)-3	7	12
CHEMBL1379894			Small molecule		459.46	43	55	5.67	135.61	7	2	1	3	N	0.38	4.18	2.12	5.05	3.13	3	MOL	-1	34	9	2	1	459.143	-0.43	ACID	C25H21N3O6	CC1(C)CC(=O)C2=C(C1)c1c(ccc3ccccc13)NC2c1cc([N+](=O)[O-])cc([N+](=O)[O-])c1O	ZTYLSXLXWOFNCZ-UHFFFAOYSA-N	InChI=1S/C25H21N3O6/c1-25(2)11-17-21-15-6-4-3-5-13(15)7-8-18(21)26-23(22(17)20(29)12-25)16-9-14(27(31)32)10-19(24(16)30)28(33)34/h3-10
CHEMBL3392068			Small molecule		222.34	28	32	2.81	49.81	4	1	0	0	N	0.69	None	0.43	2.3	2.3	1	MOL	-1	14	2	2	0	222.029	-1.32	NEUTRAL	C10H10N2S2	N#Cc1c(N)sc(=S)c2c1CCCC2	ZTVYCPUACCAUGH-UHFFFAOYSA-N	InChI=1S/C10H10N2S2/c11-5-8-6-3-1-2-4-7(6)10(13)14-9(8)12/h1-4
CHEMBL1577474			Small molecule		497.63	13	14	4.35	121.12	10	3	0	9	N	0.18	6.84	0.44	6.02	5.43	4	MOL	-1	33	8	3	0	497.065	-1.94	NEUTRAL	C22H19N5O3S3	O=C(CSc1nc(O)c(Cc2ccccc2)c(O)n1)Nc1nnc(SCc2ccccc2)s1	PPCLMRYXJWVGGW-UHFFFAOYSA-N	InChI=1S/C22H19N5O3S3/c28-17(23-21-26-27-22(33-21)32-12-15-9-5-2-6-10-15)13-31-20-24-18(29)16(19(30)25-20)11-14-7-3-1-4-8-14/h1-10H
CHEMBL4874964			Unknown		473.57	4	5	4.03	110.52	4	3	0	12	N	0.37	11.91	None	3.76	3.76	3	MOL	-1	35	7	4	0	473.231	-0.99	NEUTRAL	C28H31N3O4	CCCCC(=O)N[C@H](C(=O)NCc1ccc(C(N)=O)cc1)c1ccc(OCc2ccccc2)cc1	ZUGWFSFVYZDEAM-SANMLTNESA-N	InChI=1S/C28H31N3O4/c1-2-3-9-25(32)31-26(28(34)30-18-20-10-12-23(13-11-20)27(29)33)22-14-16-24(17-15-22)35-19-21-7-5-4-6-8-21/h4-8
CHEMBL4847174			Unknown		505.57	4	5	2.5	128.98	6	3	1	14	N	0.29	11.6	None	1.95	1.95	3	MOL	-1	37	9	4	1	505.221	-1.19	NEUTRAL	C28H31N3O6	COCCOCC(=O)N[C@H](C(=O)NCc1ccc(C(N)=O)cc1)c1ccc(OCc2ccccc2)cc1	ZVKVIRROYWDWBF-SANMLTNESA-N	InChI=1S/C28H31N3O6/c1-35-15-16-36-19-25(32)31-26(28(34)30-17-20-7-9-23(10-8-20)27(29)33)22-11-13-24(14-12-22)37-18-21-5-3-2-4-6-21/h2-14
CHEMBL3145017			Small molecule		374.42	32	33	3.08	101.39	5	2	0	5	N	0.67	-1.97	0.86	0.95	0.1	3	MOL	-1	26	7	2	0	374.094	-0.91	ACID	C18H18N2O5S	CCc1c(C)[nH]n(-c2ccc(Oc3ccccc3)c(S(=O)(=O)O)c2)c1=O	JGENNYXJIXQHAT-UHFFFAOYSA-N	InChI=1S/C18H18N2O5S/c1-3-15-12(2)19-20(18(15)21)13-9-10-16(17(11-13)26(22
CHEMBL4869904			Unknown		611.26	3	3	5.79	47.04	4	1	2	6	N	0.36	None	10.36	6.37	3.59	3	MOL	-1	29	4	1	2	610.993	-0.66	BASE	C23H23I2N3O	Ic1ccc(-c2ncc(OCCC3CCNCC3)nc2-c2ccc(I)cc2)cc1	YUKVLSNZQPNKOF-UHFFFAOYSA-N	InChI=1S/C23H23I2N3O/c24-19-5-1-17(2-6-19)22-23(18-3-7-20(25)8-4-18)28-21(15-27-22)29-14-11-16-9-12-26-13-10-16/h1-8
CHEMBL1607675			Small molecule		417.53	24	31	3.9	92.7	5	2	0	6	N	0.54	4.09	None	5.12	2.02	1	MOL	-1	29	6	2	0	417.161	-0.97	ACID	C22H27NO5S	CCOC(=O)c1c(NC(=O)C2C3C=CC(C3)C2C(=O)O)sc2c1CCC(CC)C2	AVSFNVCPZFZDDL-UHFFFAOYSA-N	InChI=1S/C22H27NO5S/c1-3-11-5-8-14-15(9-11)29-20(18(14)22(27)28-4-2)23-19(24)16-12-6-7-13(10-12)17(16)21(25)26/h6-7
CHEMBL256877			Small molecule		1901-10-20 20:09:36	2	6	-0.72	283.29	8	11	2	24	N	0.03	12.07	12	-1.81	-8.64	1	MOL	-1	47	16	14	3	659.423	0.29	BASE	C31H53N11O5	CCCC[C@H](NC(=O)c1ccccc1)C(=O)N[C@@H](CCCCN)C(=O)N[C@@H](CCCNC(=N)N)C(=O)N[C@H](C=O)CCCNC(=N)N	SYXUZVGQAZAZDV-QORCZRPOSA-N	InChI=1S/C31H53N11O5/c1-2-3-14-23(40-26(44)21-11-5-4-6-12-21)28(46)41-24(15-7-8-17-32)29(47)42-25(16-10-19-38-31(35)36)27(45)39-22(20-43)13-9-18-37-30(33)34/h4-6					9S	12S	15S)-1-amino-12-(4-aminobutyl)-6-formyl-9-(3-guanidinopropyl)-1-imino-8	11	14-trioxo-2	7	10	13-tetraazanonadecan-15-yl)benzamide']"
CHEMBL1578127			Small molecule		495.56	47	63	4.79	108.31	8	3	0	4	N	0.21	9.26	0.48	5.21	5.2	4	MOL	-1	36	8	2	0	495.137	-1.46	NEUTRAL	C27H21N5O3S	Cc1ccc(N2C(=O)/C(=C\Nc3ccccc3-c3nnc(S)nc3O)c3ccccc3C2=O)cc1C	YOSHIZWQPRBRCO-STZFKDTASA-N	InChI=1S/C27H21N5O3S/c1-15-11-12-17(13-16(15)2)32-25(34)19-8-4-3-7-18(19)21(26(32)35)14-28-22-10-6-5-9-20(22)23-24(33)29-27(36)31-30-23/h3-14
CHEMBL3193134			Small molecule		384.44	33	43	1.47	108.63	7	4	0	6	N	0.34	7.94	8.66	1.63	1.29	2	MOL	-1	28	8	4	0	384.18	-1.36	BASE	C20H24N4O4	O=C(CCN1CCN(c2ccccc2)CC1)N/N=C/c1ccc(O)c(O)c1O	PZQXQAZDYXIOEM-KGENOOAVSA-N	InChI=1S/C20H24N4O4/c25-17-7-6-15(19(27)20(17)28)14-21-22-18(26)8-9-23-10-12-24(13-11-23)16-4-2-1-3-5-16/h1-7
CHEMBL1373390			Small molecule		343.34	33	38	3.9	83.47	4	2	0	3	N	0.59	3.37	None	5.32	1.91	3	MOL	-1	26	5	2	0	343.084	-0.04	ACID	C21H13NO4	O=C(O)c1ccc2c(c1Nc1ccccc1)C(=O)c1ccccc1C2=O	GNYBNEOJUARKPW-UHFFFAOYSA-N	InChI=1S/C21H13NO4/c23-19-13-8-4-5-9-14(13)20(24)17-15(19)10-11-16(21(25)26)18(17)22-12-6-2-1-3-7-12/h1-11
CHEMBL4873499			Unknown		581.72	4	7	5.94	110.52	6	3	2	11	N	0.18	11.56	None	5.35	5.35	5	MOL	-1	41	7	4	2	581.144	-1.23	NEUTRAL	C32H27N3O4S2	NC(=O)c1ccc(CNC(=O)[C@@H](NC(=O)c2ccc(-c3cccs3)s2)c2ccc(OCc3ccccc3)cc2)cc1	ZGXPGSOYJIJHAO-LJAQVGFWSA-N	InChI=1S/C32H27N3O4S2/c33-30(36)24-10-8-21(9-11-24)19-34-32(38)29(35-31(37)28-17-16-27(41-28)26-7-4-18-40-26)23-12-14-25(15-13-23)39-20-22-5-2-1-3-6-22/h1-18
CHEMBL4871224			Unknown		644.78	5	6	1.58	227.54	7	8	2	19	N	0.05	11.73	11.51	0.67	-3.91	3	MOL	-1	47	13	11	3	644.343	-0.25	BASE	C34H44N8O5	N=C(N)NCCC[C@H](NC(=O)c1ccccc1)C(=O)NC(CCCCN)C(=O)NC(C(N)=O)c1ccc(OCc2ccccc2)cc1	HFILJVMGCLLRPV-VJPAEBCTSA-N	InChI=1S/C34H44N8O5/c35-20-8-7-14-27(41-32(45)28(15-9-21-39-34(37)38)40-31(44)25-12-5-2-6-13-25)33(46)42-29(30(36)43)24-16-18-26(19-17-24)47-22-23-10-3-1-4-11-23/h1-6
CHEMBL4867213			Unknown		596.64	8	15	6.14	143.54	6	3	2	11	N	0.17	11.69	None	5.67	5.67	5	MOL	-1	45	9	4	2	596.206	-1.19	NEUTRAL	C36H28N4O5	N#Cc1ccc(Oc2ccc(C(=O)N[C@H](C(=O)Nc3cccc(C(N)=O)c3)c3ccc(OCc4ccccc4)cc3)cc2)cc1	STVZANCSANTGOP-XIFFEERXSA-N	InChI=1S/C36H28N4O5/c37-22-24-9-15-31(16-10-24)45-32-19-13-27(14-20-32)35(42)40-33(36(43)39-29-8-4-7-28(21-29)34(38)41)26-11-17-30(18-12-26)44-23-25-5-2-1-3-6-25/h1-21
CHEMBL4846740			Unknown		395.5	4	5	2.71	101.29	3	3	0	11	N	0.51	12.62	None	2.92	2.92	2	MOL	-1	29	6	4	0	395.221	-0.63	NEUTRAL	C23H29N3O3	CCCCCC(=O)N[C@@H](Cc1ccccc1)C(=O)NCc1ccc(C(N)=O)cc1	QSEYABSQIOZWPE-FQEVSTJZSA-N	InChI=1S/C23H29N3O3/c1-2-3-5-10-21(27)26-20(15-17-8-6-4-7-9-17)23(29)25-16-18-11-13-19(14-12-18)22(24)28/h4
CHEMBL4863273			Unknown		601.66	4	5	6.28	128.98	6	3	2	12	N	0.15	11.74	None	5.66	5.66	5	MOL	-1	45	9	4	2	601.221	-1.01	NEUTRAL	C36H31N3O6	COc1cccc(COc2ccc([C@H](NC(=O)c3ccc(Oc4ccccc4)cc3)C(=O)Nc3cccc(C(N)=O)c3)cc2)c1	UHDWEJZSJBFEJD-XIFFEERXSA-N	InChI=1S/C36H31N3O6/c1-43-32-12-5-7-24(21-32)23-44-29-17-13-25(14-18-29)33(36(42)38-28-9-6-8-27(22-28)34(37)40)39-35(41)26-15-19-31(20-16-26)45-30-10-3-2-4-11-30/h2-22
CHEMBL1723511			Small molecule		414.37	33	47	4.53	128.2	6	4	0	2	N	0.25	3.57	2.19	3.28	-0.73	3	MOL	-1	31	7	4	0	414.074	0.83	ACID	C24H14O7	O=C(O)c1cccc2cccc(-c3c4ccc(=O)c(O)c-4oc4c(O)c(O)ccc34)c12	NYLLADZYPUKUTH-UHFFFAOYSA-N	InChI=1S/C24H14O7/c25-16-9-7-13-19(12-5-1-3-11-4-2-6-15(18(11)12)24(29)30)14-8-10-17(26)21(28)23(14)31-22(13)20(16)27/h1-10
CHEMBL378104	CARDAMOMIN	Cardamomin|Cardamonin	Small molecule		270.28	39	108	3	66.76	4	2	0	4	N	0.66	7.2	None	3.78	3.36	2	MOL	-1	20	4	2	0	270.089	0.93	NEUTRAL	C16H14O4	COc1cc(O)cc(O)c1C(=O)/C=C/c1ccccc1	NYSZJNUIVUBQMM-BQYQJAHWSA-N	InChI=1S/C16H14O4/c1-20-15-10-12(17)9-14(19)16(15)13(18)8-7-11-5-3-2-4-6-11/h2-10					'Cardamonin'	'Dihydroxymethoxychalcone']"
CHEMBL308048			Small molecule		188.19	71	129	0.78	87.11	3	2	0	2	N	0.53	8.41	None	0.84	0.8	1	MOL	-1	14	4	3	0	188.059	-0.12	NEUTRAL	C10H8N2O2	N#C/C(=C\c1ccc(O)cc1)C(N)=O	ILLYSIXRHPOKIQ-VMPITWQZSA-N	InChI=1S/C10H8N2O2/c11-6-8(10(12)14)5-7-1-3-9(13)4-2-7/h1-5
CHEMBL1581086			Small molecule		286.29	13	14	3.6	92.47	4	2	0	5	N	0.65	4.1	None	5.27	2.17	2	MOL	-1	21	6	2	0	286.095	-1.37	ACID	C15H14N2O4	CCc1ccc(Nc2ccc(C(=O)O)cc2[N+](=O)[O-])cc1	DRGQIWRLCYUBOO-UHFFFAOYSA-N	InChI=1S/C15H14N2O4/c1-2-10-3-6-12(7-4-10)16-13-8-5-11(15(18)19)9-14(13)17(20)21/h3-9
CHEMBL4864613			Unknown		615.78	2	4	2.6	184.45	6	7	2	19	N	0.06	12.45	11.8	2.2	-2.5	3	MOL	-1	45	11	9	3	615.353	-0.15	BASE	C34H45N7O4	N=C(N)NCCC[C@H](NC(=O)c1ccccc1)C(=O)N[C@@H](CCCCN)C(=O)NCCc1ccc(OCc2ccccc2)cc1	IWPAIMFHSFJGCZ-KYJUHHDHSA-N	InChI=1S/C34H45N7O4/c35-21-8-7-14-29(32(43)38-23-20-25-16-18-28(19-17-25)45-24-26-10-3-1-4-11-26)41-33(44)30(15-9-22-39-34(36)37)40-31(42)27-12-5-2-6-13-27/h1-6
CHEMBL1326252			Small molecule		552.59	14	16	4.35	166.94	6	4	1	9	N	0.24	3.66	None	3.91	-2.66	4	MOL	-1	38	10	4	1	552.066	-0.71	ACID	C26H20N2O8S2	O=C(O)c1cccc(NS(=O)(=O)c2ccc(-c3ccc(S(=O)(=O)Nc4cccc(C(=O)O)c4)cc3)cc2)c1	GFDDYGFCLKMVJN-UHFFFAOYSA-N	InChI=1S/C26H20N2O8S2/c29-25(30)19-3-1-5-21(15-19)27-37(33
CHEMBL1393512			Small molecule		274.23	13	14	0.48	103.78	4	2	0	2	N	0.6	4.07	None	0.66	-2.93	1	MOL	-1	20	7	2	0	274.059	-0.63	ACID	C13H10N2O5	CN1C(=O)NC(=O)/C(=C/c2ccc(C(=O)O)cc2)C1=O	FOCATHRHRUAECA-TWGQIWQCSA-N	InChI=1S/C13H10N2O5/c1-15-11(17)9(10(16)14-13(15)20)6-7-2-4-8(5-3-7)12(18)19/h2-6H
CHEMBL1469314			Small molecule		353.29	27	32	2.14	127.64	6	2	0	4	N	0.38	6.83	None	2.22	1.57	2	MOL	-1	26	9	2	0	353.065	-0.78	NEUTRAL	C17H11N3O6	O=C1NC(=O)C(=Cc2ccc(Oc3ccc([N+](=O)[O-])cc3)cc2)C(=O)N1	ZZTDSCSXJXTROK-UHFFFAOYSA-N	InChI=1S/C17H11N3O6/c21-15-14(16(22)19-17(23)18-15)9-10-1-5-12(6-2-10)26-13-7-3-11(4-8-13)20(24)25/h1-9H
CHEMBL1984240			Small molecule		375.41	49	65	2.36	112.71	9	3	0	6	N	0.35	8.54	2.46	2.14	2.11	3	MOL	-1	26	8	3	0	375.089	-1.1	NEUTRAL	C17H17N3O5S	COCC/N=c1\scc(-c2ccco2)n1/N=C/c1ccc(O)c(O)c1O	TVUAJMUUHUHLEM-PZFQXLDKSA-N	InChI=1S/C17H17N3O5S/c1-24-8-6-18-17-20(12(10-26-17)14-3-2-7-25-14)19-9-11-4-5-13(21)16(23)15(11)22/h2-5
CHEMBL1456635			Small molecule		356.43	22	27	3.61	69.64	5	2	0	4	N	0.64	4.07	None	4.5	1.38	2	MOL	-1	24	5	2	0	356.029	-1.37	ACID	C17H12N2O3S2	O=C(O)c1ccc(/C=C2\SC(=S)N(Nc3ccccc3)C2=O)cc1	LTGJJOLOFIAMQW-UVTDQMKNSA-N	InChI=1S/C17H12N2O3S2/c20-15-14(10-11-6-8-12(9-7-11)16(21)22)24-17(23)19(15)18-13-4-2-1-3-5-13/h1-10
CHEMBL1571467			Small molecule		383.49	22	23	3.89	57.61	4	1	0	5	N	0.63	3.86	None	5.18	1.95	2	MOL	-1	26	4	1	0	383.065	-1.21	ACID	C20H17NO3S2	Cc1ccc(/C=C2\SC(=S)N(C(Cc3ccccc3)C(=O)O)C2=O)cc1	MGJOLBLDGBXFNU-ATVHPVEESA-N	InChI=1S/C20H17NO3S2/c1-13-7-9-15(10-8-13)12-17-18(22)21(20(25)26-17)16(19(23)24)11-14-5-3-2-4-6-14/h2-10
CHEMBL1440986			Small molecule		404.38	14	20	3.59	132.8	4	4	0	6	N	0.5	3.25	None	4.77	-1.95	3	MOL	-1	30	8	4	0	404.101	-0.65	ACID	C22H16N2O6	O=C(Nc1ccccc1C(=O)O)c1cccc(C(=O)Nc2ccccc2C(=O)O)c1	RBWLNPUCKIHUDH-UHFFFAOYSA-N	InChI=1S/C22H16N2O6/c25-19(23-17-10-3-1-8-15(17)21(27)28)13-6-5-7-14(12-13)20(26)24-18-11-4-2-9-16(18)22(29)30/h1-12H
CHEMBL3182716			Small molecule		508.62	39	47	4.22	109.74	5	1	1	5	N	0.55	9.86	None	4.47	4.47	3	MOL	-1	35	7	1	1	508.113	-0.96	NEUTRAL	C26H24N2O5S2	CC(C)(C)c1ccc(S(=O)(=O)/N=C2\C=C(NS(=O)(=O)c3ccccc3)C(=O)c3ccccc32)cc1	PHBQIHQMSMVNCI-SLEBQGDGSA-N	InChI=1S/C26H24N2O5S2/c1-26(2
CHEMBL1580845			Small molecule		343.32	52	70	2.32	109.62	6	1	0	3	N	0.4	6.56	None	2.68	1.82	2	MOL	-1	24	8	1	0	343.026	-2.02	NEUTRAL	C15H9N3O5S	O=C1NC(=O)N(c2ccccc2)C(=O)/C1=C/c1ccc([N+](=O)[O-])s1	YUSHBRYZJAWKNT-DHZHZOJOSA-N	InChI=1S/C15H9N3O5S/c19-13-11(8-10-6-7-12(24-10)18(22)23)14(20)17(15(21)16-13)9-4-2-1-3-5-9/h1-8H
CHEMBL1967862			Small molecule		392.78	39	58	3.09	126.94	6	1	0	3	N	0.63	4.5	None	2.94	0.38	2	MOL	-1	26	8	1	0	391.987	-1.04	ACID	C16H9ClN2O6S	O=C1/C(=N\S(=O)(=O)c2ccc([N+](=O)[O-])cc2)C(Cl)=C(O)c2ccccc21	UUXBKHWWHUAOGR-JXAWBTAJSA-N	InChI=1S/C16H9ClN2O6S/c17-13-14(16(21)12-4-2-1-3-11(12)15(13)20)18-26(24
CHEMBL4853384			Unknown		389.54	1900-01-03	3	4.86	56.92	2	3	0	4	N	0.6	None	10.05	4.36	1.81	3	MOL	-1	29	4	3	0	389.247	-0.76	BASE	C25H31N3O	CC(C)(C)c1ccc(-c2ccc3[nH]c(C(=O)NCC4CCNCC4)cc3c2)cc1	WWJASKFHFIAYKO-UHFFFAOYSA-N	InChI=1S/C25H31N3O/c1-25(2
CHEMBL4875360			Unknown		1900-12-12 11:02:24	3	3	3.87	56.92	2	3	0	4	N	0.67	13.03	10.05	3.41	0.86	3	MOL	-1	26	4	3	0	347.2	-0.64	BASE	C22H25N3O	Cc1ccc(-c2ccc3c(C(=O)NCC4CCNCC4)c[nH]c3c2)cc1	UEDPOOKKDGHBEY-UHFFFAOYSA-N	InChI=1S/C22H25N3O/c1-15-2-4-17(5-3-15)18-6-7-19-20(14-24-21(19)12-18)22(26)25-13-16-8-10-23-11-9-16/h2-7
CHEMBL1580660			Small molecule		425.77	46	54	5.63	59.06	5	1	1	4	N	0.59	6.53	None	5.43	4.77	3	MOL	-1	23	4	1	1	423.873	-2.36	NEUTRAL	C13H7Cl3N2O2S3	O=S(=O)(Nc1nc(-c2sccc2Cl)cs1)c1cc(Cl)ccc1Cl	XZCBMBTUYMYVPQ-UHFFFAOYSA-N	InChI=1S/C13H7Cl3N2O2S3/c14-7-1-2-8(15)11(5-7)23(19
CHEMBL5428958					1901-10-11 19:26:24	5	7	1.49	226.59	7	7	2	16	N	0.07	11.63	10.18	1.39	-3.22	3	MOL	0	46	13	10	3	650.3	-0.56	BASE	C32H42N8O5S	Cc1ccc(S(=O)(=O)N(C)[C@@H](Cc2ccc(NC(=N)N)cc2)C(=O)N[C@@H](CCCCN)C(=O)N[C@@H](C(N)=O)c2ccccc2)cc1	GILRTFMFYHBQKH-HZFUHODCSA-N	InChI=1S/C32H42N8O5S/c1-21-11-17-25(18-12-21)46(44
CHEMBL1332481			Small molecule		266.09	7	7	1.53	46.17	2	1	0	1	Y	0.62	11.01	None	1.94	1.94	1	MOL	-1	15	3	1	0	264.974	-0.01	NEUTRAL	C11H8BrNO2	O=C1CNC(=O)/C1=C/c1ccc(Br)cc1	LVZXJYAUCXIIAQ-WEVVVXLNSA-N	InChI=1S/C11H8BrNO2/c12-8-3-1-7(2-4-8)5-9-10(14)6-13-11(9)15/h1-5H
CHEMBL1364221			Small molecule		334.68	22	25	3.23	131.39	7	2	0	4	N	0.55	4.64	None	4.26	1.57	3	MOL	-1	23	9	2	0	334.01	-1.53	ACID	C13H7ClN4O5	O=C(O)c1ccc(Nc2cc(Cl)c3nonc3c2[N+](=O)[O-])cc1	DENOBPZNKHUPRW-UHFFFAOYSA-N	InChI=1S/C13H7ClN4O5/c14-8-5-9(12(18(21)22)11-10(8)16-23-17-11)15-7-3-1-6(2-4-7)13(19)20/h1-5
CHEMBL1422340			Small molecule		498	29	32	3.89	83.41	5	1	0	2	N	0.5	9.48	None	4.59	4.59	1	MOL	-1	21	6	2	0	494.8	-0.5	NEUTRAL	C11H8Br3N5OS	CC1=NN(C(N)=S)C(=O)C1N=Nc1c(Br)cc(Br)cc1Br	WXEYTYTXGFLWAZ-UHFFFAOYSA-N	InChI=1S/C11H8Br3N5OS/c1-4-8(10(20)19(18-4)11(15)21)16-17-9-6(13)2-5(12)3-7(9)14/h2-3
CHEMBL1335165			Small molecule		249.36	33	42	3.33	40.86	4	0	0	4	N	0.47	None	None	3.59	3.59	1	MOL	-1	16	2	0	0	249.028	-0.92	None	C12H11NOS2	CSC(SC)=C(C#N)C(=O)c1ccccc1	WPJMZDZXZRCHOP-UHFFFAOYSA-N	InChI=1S/C12H11NOS2/c1-15-12(16-2)10(8-13)11(14)9-6-4-3-5-7-9/h3-7H
CHEMBL1548688			Small molecule		452.6	11	11	5.48	73.98	5	1	1	5	N	0.57	3.02	0.32	5.69	2.22	3	MOL	-1	28	4	1	1	406.081	-1.53	ACID	C24H24N2O3S2	CCO.N#Cc1c(SC(C(=O)O)c2ccccc2)nc2c(c1-c1cccs1)CCCC2	BIUSYXHBTDZTHR-UHFFFAOYSA-N	InChI=1S/C22H18N2O2S2.C2H6O/c23-13-16-19(18-11-6-12-27-18)15-9-4-5-10-17(15)24-21(16)28-20(22(25)26)14-7-2-1-3-8-14;1-2-3/h1-3
CHEMBL5170076					778.96	1	2	-5.15	372.09	14	14	3	14	N	0.03	3.49	15.09	-8.67	-14.1	0	MOL	-1	52	21	18	3	778.358	0.92	ZWITTERION	C29H54N12O9S2	N=C(N)NCCC[C@@H]1NC(=O)[C@H](CCCCN)NC(=O)CNC(=O)[C@@H](N)CSSC[C@@H](C(=O)O)NC(=O)[C@H](CO)NC(=O)[C@H](CCCCN)NC1=O	SVEAIJTXNTWBCP-PXQJOHHUSA-N	InChI=1S/C29H54N12O9S2/c30-9-3-1-6-17-24(45)39-19(8-5-11-35-29(33)34)25(46)38-18(7-2-4-10-31)26(47)40-20(13-42)27(48)41-21(28(49)50)15-52-51-14-16(32)23(44)36-12-22(43)37-17/h16-21					21-hexaoxo-1	2-dithia-5	8	11	14	17	20-hexazacyclotricosane-4-carboxylic acid']"
CHEMBL1311053			Small molecule		447.55	32	50	4.45	111.42	7	0	0	5	N	0.37	11.44	None	5.36	5.36	1	MOL	-1	31	7	0	0	447.172	-0.25	NEUTRAL	C23H29NO6S	CCc1sc(C(C2C(=O)CC(C)(C)CC2=O)C2C(=O)CC(C)(C)CC2=O)cc1[N+](=O)[O-]	LUFMHBQKBGNKAD-UHFFFAOYSA-N	InChI=1S/C23H29NO6S/c1-6-17-12(24(29)30)7-18(31-17)21(19-13(25)8-22(2
CHEMBL1172978			Small molecule		419.44	11	13	5.52	83.47	3	2	1	4	N	0.4	3.63	None	5.5	2.17	4	MOL	-1	32	5	2	1	419.116	-0.55	ACID	C27H17NO4	O=C(O)c1ccccc1-c1ccccc1C(=O)Nc1ccc2c(c1)C(=O)c1ccccc1-2	JCZACUNINNBCHW-UHFFFAOYSA-N	InChI=1S/C27H17NO4/c29-25-21-10-4-1-7-17(21)20-14-13-16(15-24(20)25)28-26(30)22-11-5-2-8-18(22)19-9-3-6-12-23(19)27(31)32/h1-15H
CHEMBL1392718			Small molecule		327.3	15	15	0.56	106.5	6	2	0	3	N	0.49	6.83	None	0.73	0.07	2	MOL	-1	24	8	2	0	327.086	-1.2	NEUTRAL	C16H13N3O5	COC(=O)Cn1cc(C=C2C(=O)NC(=O)NC2=O)c2ccccc21	AVKCIMOBZAKBPT-UHFFFAOYSA-N	InChI=1S/C16H13N3O5/c1-24-13(20)8-19-7-9(10-4-2-3-5-12(10)19)6-11-14(21)17-16(23)18-15(11)22/h2-7H
CHEMBL1481016			Small molecule		361.47	11	12	3.78	57.61	5	1	0	4	N	0.66	4.12	None	4.29	1.2	2	MOL	-1	23	4	1	0	360.99	-1.93	ACID	C16H11NO3S3	O=C(O)C(c1ccccc1)N1C(=O)/C(=C/c2cccs2)SC1=S	GAVXWEDWPSEUAS-XFXZXTDPSA-N	InChI=1S/C16H11NO3S3/c18-14-12(9-11-7-4-8-22-11)23-16(21)17(14)13(15(19)20)10-5-2-1-3-6-10/h1-9
CHEMBL1428078			Small molecule		435.5	26	30	3.26	93.14	8	1	0	6	N	0.32	3.2	None	3.86	0.41	2	MOL	-1	28	7	1	0	434.99	-1.57	ACID	C18H13NO6S3	COc1cc(/C=C2/SC(=S)N(CC(=O)O)C2=O)ccc1OC(=O)c1cccs1	FXNGJECYSKUOFV-RIYZIHGNSA-N	InChI=1S/C18H13NO6S3/c1-24-12-7-10(4-5-11(12)25-17(23)13-3-2-6-27-13)8-14-16(22)19(9-15(20)21)18(26)28-14/h2-8H
CHEMBL4852160			Unknown		488.58	4	5	5.02	104.73	4	3	1	13	N	0.29	4.07	None	5.01	1.89	3	MOL	-1	36	7	3	1	488.231	-0.72	ACID	C29H32N2O5	CCCCCC(=O)N[C@H](C(=O)NCc1ccc(C(=O)O)cc1)c1ccc(OCc2ccccc2)cc1	YJXVDVYYGBLGLB-MHZLTWQESA-N	InChI=1S/C29H32N2O5/c1-2-3-5-10-26(32)31-27(28(33)30-19-21-11-13-24(14-12-21)29(34)35)23-15-17-25(18-16-23)36-20-22-8-6-4-7-9-22/h4
CHEMBL1715633			Small molecule		581.32	20	26	6.95	74.68	3	1	2	5	N	0.35	3.42	None	7.16	3.77	3	MOL	-1	34	5	1	2	578.967	-0.64	ACID	C25H20BrCl2NO4S	Cc1ccc(S(=O)(=O)N2[C@@H](c3ccc(Br)cc3)C(C(=O)O)=CC[C@H]2c2ccc(Cl)c(Cl)c2)cc1	LNAQJWDVDQVPBT-ZEQRLZLVSA-N	InChI=1S/C25H20BrCl2NO4S/c1-15-2-9-19(10-3-15)34(32
CHEMBL1448367			Small molecule		457.55	21	24	4.42	101.93	6	2	0	7	N	0.6	4.01	None	5.4	2.25	2	MOL	-1	32	7	2	0	457.156	-0.76	ACID	C24H27NO6S	CCCOC(=O)c1c(-c2ccc(C)cc2C)csc1NC(=O)C1C2CCC(O2)C1C(=O)O	NJNHMQHWMOVCTF-UHFFFAOYSA-N	InChI=1S/C24H27NO6S/c1-4-9-30-24(29)18-15(14-6-5-12(2)10-13(14)3)11-32-22(18)25-21(26)19-16-7-8-17(31-16)20(19)23(27)28/h5-6
CHEMBL4850918			Unknown		493.65	1900-01-04	5	1900-01-04 09:50:24	110.52	4	3	0	13	N	0.36	12.18	None	4.16	4.16	2	MOL	-1	36	7	4	0	493.294	-0.84	NEUTRAL	C29H39N3O4	CCCCCC(=O)N[C@H](C(=O)NCC1CCC(C(N)=O)CC1)c1ccc(OCc2ccccc2)cc1	WAFNBYSIQZZYCF-CGYPVTCASA-N	InChI=1S/C29H39N3O4/c1-2-3-5-10-26(33)32-27(29(35)31-19-21-11-13-24(14-12-21)28(30)34)23-15-17-25(18-16-23)36-20-22-8-6-4-7-9-22/h4
CHEMBL3145049			Small molecule		480.38	40	56	5.7	98.26	6	1	1	5	N	0.4	6.56	0.29	4.71	3.96	4	MOL	-1	32	6	1	1	479.037	-0.96	NEUTRAL	C23H15Cl2N5OS	Cc1[nH]n(-c2ncc(-c3ccc(Cl)cc3)s2)c(=O)c1C(c1ccc(Cl)cc1)C(C#N)C#N	MQKGOGPPNXCWRF-UHFFFAOYSA-N	InChI=1S/C23H15Cl2N5OS/c1-13-20(21(16(10-26)11-27)15-4-8-18(25)9-5-15)22(31)30(29-13)23-28-12-19(32-23)14-2-6-17(24)7-3-14/h2-9
CHEMBL1489633			Small molecule		394.43	25	27	3.44	77.43	6	0	0	7	N	0.53	None	None	3.66	3.66	2	MOL	-1	29	7	0	0	394.153	-0.97	NEUTRAL	C22H22N2O5	CCOC(=O)CC1=NN(c2ccccc2)C(=O)/C1=C\c1ccc(OC)cc1OC	VDRSWMPVUVGRTD-PDGQHHTCSA-N	InChI=1S/C22H22N2O5/c1-4-29-21(25)14-19-18(12-15-10-11-17(27-2)13-20(15)28-3)22(26)24(23-19)16-8-6-5-7-9-16/h5-13H
CHEMBL1489865			Small molecule		458.51	24	27	4.97	88.96	6	1	0	8	N	0.48	7.92	2.33	4.36	4.25	3	MOL	-1	34	7	1	0	458.184	-1.24	NEUTRAL	C27H26N2O5	CCCOc1ccc(C(=O)C2=C(O)C(=O)N(c3ccccn3)C2c2ccc(OC)cc2)cc1C	QWCMPDSDUTVZMW-UHFFFAOYSA-N	InChI=1S/C27H26N2O5/c1-4-15-34-21-13-10-19(16-17(21)2)25(30)23-24(18-8-11-20(33-3)12-9-18)29(27(32)26(23)31)22-7-5-6-14-28-22/h5-14
CHEMBL1532198			Small molecule		464.91	30	32	4.11	109.98	7	1	0	7	N	0.28	2.82	None	4.55	1.06	2	MOL	-1	30	8	1	0	463.99	-2.03	ACID	C19H13ClN2O6S2	O=C(O)CN1C(=O)/C(=C\c2cc([N+](=O)[O-])ccc2OCc2ccccc2Cl)SC1=S	QVPKEZUIXWDLBG-LZYBPNLTSA-N	InChI=1S/C19H13ClN2O6S2/c20-14-4-2-1-3-11(14)10-28-15-6-5-13(22(26)27)7-12(15)8-16-18(25)21(9-17(23)24)19(29)30-16/h1-8H
CHEMBL4469970			Unknown		1296.54	1	1900-01-04	None	None	None	None	None	None	None	None	None	None	None	None	None	MOL	-1	None	None	None	None	1295.67	None	None	C57H85N25O9S	CC(=O)N[C@@H](CCCNC(=N)N)C(=O)N[C@@H](CCCNC(=N)N)C(=O)N[C@@H](CCCNC(=N)N)C(=O)N[C@@H](CCCNC(=N)N)C(=O)N[C@@H](Cc1cnc[nH]1)C(=O)N[C@@H](Cc1c[nH]c2ccccc12)C(=O)N[C@@H](CS)C(=O)N[C@@H](Cc1c[nH]c2ccccc12)C(N)=O	ZSCGLTBFOMVGIM-FKRLEHQTSA-N	InChI=1S/C57H85N25O9S/c1-30(83)75-38(14-6-18-68-54(59)60)47(85)76-39(15-7-19-69-55(61)62)48(86)77-40(16-8-20-70-56(63)64)49(87)78-41(17-9-21-71-57(65)66)50(88)81-44(24-33-27-67-29-74-33)52(90)80-43(23-32-26-73-37-13-5-3-11-35(32)37)51(89)82-45(28-92)53(91)79-42(46(58)84)22-31-25-72-36-12-4-2-10-34(31)36/h2-5					63	64	70)(H4	65	66	71)/t38-	39-	40-	41-	42-	43-	44-
CHEMBL1521945			Small molecule		309.36	23	26	3.3	46.61	3	0	0	5	N	0.63	None	None	3.55	3.55	2	MOL	-1	23	4	0	0	309.137	-1.04	NEUTRAL	C19H19NO3	Cc1ccc2c(c1)C(=O)C(=O)N2CCCOc1ccccc1C	YNNVFSKNTUAOSB-UHFFFAOYSA-N	InChI=1S/C19H19NO3/c1-13-8-9-16-15(12-13)18(21)19(22)20(16)10-5-11-23-17-7-4-3-6-14(17)2/h3-4
CHEMBL1271266			Small molecule		315.35	38	56	3.54	86.63	4	3	0	3	N	0.64	-2.01	0.39	1.69	0.88	3	MOL	-1	22	5	3	0	315.057	-0.59	ACID	C16H13NO4S	O=S(=O)(O)c1cc(O)c2cc(Nc3ccccc3)ccc2c1	QEAYLNJEDDOYNQ-UHFFFAOYSA-N	InChI=1S/C16H13NO4S/c18-16-10-14(22(19
CHEMBL1968789			Small molecule		357.39	49	67	2.9	103.48	8	3	0	5	N	0.37	8.54	2.54	2.92	2.89	3	MOL	-1	25	7	3	0	357.078	-1.07	NEUTRAL	C17H15N3O4S	C=CC/N=c1\scc(-c2ccco2)n1/N=C/c1ccc(O)c(O)c1O	YEIYHBVAYULOAK-PZFQXLDKSA-N	InChI=1S/C17H15N3O4S/c1-2-7-18-17-20(12(10-25-17)14-4-3-8-24-14)19-9-11-5-6-13(21)16(23)15(11)22/h2-6
CHEMBL1407205			Small molecule		335.81	27	31	4.23	66.4	3	2	0	3	N	0.88	3.75	None	5.51	2.22	2	MOL	-1	22	4	2	0	335.038	-1.98	ACID	C16H14ClNO3S	O=C(Nc1sc2c(c1C(=O)O)CCCC2)c1cccc(Cl)c1	ZIBNVGXCZYAFJE-UHFFFAOYSA-N	InChI=1S/C16H14ClNO3S/c17-10-5-3-4-9(8-10)14(19)18-15-13(16(20)21)11-6-1-2-7-12(11)22-15/h3-5
CHEMBL5076208			Unknown		441.39	1	1	2.95	113.51	8	1	0	5	N	0.61	None	None	3.44	3.44	3	MOL	-1	30	8	2	0	441.061	-1.28	NEUTRAL	C18H14F3N3O5S	COc1ccc(C(=O)Oc2cc(N)n(S(=O)(=O)c3ccc(C(F)(F)F)cc3)n2)cc1	CNNUPKJBUNXXQR-UHFFFAOYSA-N	InChI=1S/C18H14F3N3O5S/c1-28-13-6-2-11(3-7-13)17(25)29-16-10-15(22)24(23-16)30(26
CHEMBL1321164			Small molecule		399.49	18	19	3.59	66.84	5	1	0	6	N	0.59	3.6	None	4.51	1.16	2	MOL	-1	27	5	1	0	399.06	-1.16	ACID	C20H17NO4S2	COc1cccc(/C=C2\SC(=S)N(C(Cc3ccccc3)C(=O)O)C2=O)c1	FRGLILMWKNDEJO-ATVHPVEESA-N	InChI=1S/C20H17NO4S2/c1-25-15-9-5-8-14(10-15)12-17-18(22)21(20(26)27-17)16(19(23)24)11-13-6-3-2-4-7-13/h2-10
CHEMBL1575788			Small molecule		422.19	14	15	2.75	127.84	8	2	0	6	N	0.41	9.36	None	4.43	4.42	2	MOL	-1	26	9	2	0	420.991	-0.8	NEUTRAL	C16H12BrN3O6	C#CCOc1c(/C=C\c2nc(O)c([N+](=O)[O-])c(O)n2)cc(Br)cc1OC	BNZSXSBVKOHPTN-PLNGDYQASA-N	InChI=1S/C16H12BrN3O6/c1-3-6-26-14-9(7-10(17)8-11(14)25-2)4-5-12-18-15(21)13(20(23)24)16(22)19-12/h1
CHEMBL1990734			Small molecule		462.42	21	24	3.89	161.01	7	4	0	6	N	0.11	-2.58	1.93	2.77	-1.66	3	MOL	-1	31	10	4	0	440.079	-0.7	ACID	C20H15N4NaO6S	O=C(O)c1ccccc1N=N/C(=N/Nc1cc(S(=O)(=O)[O-])ccc1O)c1ccccc1.[Na+]	XBGLXASXFRESIN-JGXOCYJHSA-M	InChI=1S/C20H16N4O6S.Na/c25-18-11-10-14(31(28
CHEMBL1734152			Small molecule		305.76	32	49	2.63	46.61	4	0	0	1	N	0.8	None	None	2.16	2.16	1	MOL	-1	21	4	0	0	305.082	-0.12	NEUTRAL	C16H16ClNO3	CC1COCC(C)N1C1=C(Cl)C(=O)c2ccccc2C1=O	JGYJREAOLDRIGO-UHFFFAOYSA-N	InChI=1S/C16H16ClNO3/c1-9-7-21-8-10(2)18(9)14-13(17)15(19)11-5-3-4-6-12(11)16(14)20/h3-6
CHEMBL1327612			Small molecule		305.25	16	18	1.68	138.84	8	3	0	4	N	0.57	8.78	None	2.77	2.75	2	MOL	-1	22	9	3	0	305.065	-0.5	NEUTRAL	C13H11N3O6	COc1cccc(/C=C/c2nc(O)nc(O)c2[N+](=O)[O-])c1O	WHTWQZXNVNSSCA-AATRIKPKSA-N	InChI=1S/C13H11N3O6/c1-22-9-4-2-3-7(11(9)17)5-6-8-10(16(20)21)12(18)15-13(19)14-8/h2-6
CHEMBL1521165			Small molecule		463.88	18	23	4.11	108.71	5	2	0	4	N	0.45	3.67	None	4.29	0.22	3	MOL	-1	33	8	2	0	463.094	-1.75	ACID	C24H18ClN3O5	Cc1cc(/C=C2\C(=O)NC(=O)N(c3ccccc3)C2=O)c(C)n1-c1ccc(C(=O)O)c(Cl)c1	FHCKLYUFCPXINB-YBFXNURJSA-N	InChI=1S/C24H18ClN3O5/c1-13-10-15(14(2)27(13)17-8-9-18(23(31)32)20(25)12-17)11-19-21(29)26-24(33)28(22(19)30)16-6-4-3-5-7-16/h3-12H
CHEMBL381033			Small molecule		416.55	38	40	3.73	66.48	5	1	0	5	N	0.59	5.25	None	4.53	4.31	2	MOL	-1	27	5	1	0	416.032	-1.21	ACID	C19H16N2O3S3	CC(/C=C1\SC(=S)N(NS(=O)(=O)c2ccccc2)C1=O)=C\c1ccccc1	DMYRIVYLLBJZLW-PZAFVPBJSA-N	InChI=1S/C19H16N2O3S3/c1-14(12-15-8-4-2-5-9-15)13-17-18(22)21(19(25)26-17)20-27(23
CHEMBL1582895			Small molecule		581.37	16	19	2.23	130.83	8	2	1	8	N	0.35	3.45	0.09	1.26	-2.13	1	MOL	-1	35	10	2	1	580.024	-0.5	ACID	C20H20BrF3N4O6S	CC(=O)OCC1=C(C(=O)O)N2C(=O)C(NC(=O)CCn3nc(C(F)(F)F)c(Br)c3C3CC3)C2SC1	NUOQPJBWTMYGPF-UHFFFAOYSA-N	InChI=1S/C20H20BrF3N4O6S/c1-8(29)34-6-10-7-35-18-13(17(31)28(18)15(10)19(32)33)25-11(30)4-5-27-14(9-2-3-9)12(21)16(26-27)20(22
CHEMBL1979957			Small molecule		391.47	50	67	2.82	99.57	9	3	0	6	N	0.34	8.54	2.93	2.99	2.96	3	MOL	-1	26	7	3	0	391.066	-1.2	NEUTRAL	C17H17N3O4S2	COCC/N=c1\scc(-c2cccs2)n1/N=C/c1ccc(O)c(O)c1O	RFMNRVRJCACEGK-PZFQXLDKSA-N	InChI=1S/C17H17N3O4S2/c1-24-7-6-18-17-20(12(10-26-17)14-3-2-8-25-14)19-9-11-4-5-13(21)16(23)15(11)22/h2-5
CHEMBL1411344			Small molecule		313.34	57	88	1.1	83.36	5	3	0	2	N	0.44	7.43	None	2.25	1.97	2	MOL	-1	22	6	3	0	313.052	-1.18	NEUTRAL	C15H11N3O3S	O=C1NC(=S)NC(=O)C1=Cc1cccn1-c1ccc(O)cc1	BTMQBZOFYRKLBV-UHFFFAOYSA-N	InChI=1S/C15H11N3O3S/c19-11-5-3-9(4-6-11)18-7-1-2-10(18)8-12-13(20)16-15(22)17-14(12)21/h1-8
CHEMBL1470182			Small molecule		463.49	16	19	2.7	137.2	8	1	0	7	N	0.38	7.97	None	2.4	2.31	2	MOL	-1	31	10	1	0	463.051	-1.48	NEUTRAL	C19H17N3O7S2	COc1cc(/C=C2\SC(NS(=O)(=O)Cc3ccccc3)=NC2=O)c([N+](=O)[O-])cc1OC	KFCKWSNPKIIHAM-MFOYZWKCSA-N	InChI=1S/C19H17N3O7S2/c1-28-15-8-13(14(22(24)25)10-16(15)29-2)9-17-18(23)20-19(30-17)21-31(26
CHEMBL1384008			Small molecule		479.49	8	9	5.08	120.77	4	3	1	8	N	0.3	2.68	None	5.5	-0.14	4	MOL	-1	36	7	3	1	479.137	-0.58	ACID	C29H21NO6	O=C(c1ccc(NC(=O)C(c2ccccc2)c2ccccc2)cc1)c1ccc(C(=O)O)c(C(=O)O)c1	PIWSXCDYJZKBOA-UHFFFAOYSA-N	InChI=1S/C29H21NO6/c31-26(21-13-16-23(28(33)34)24(17-21)29(35)36)20-11-14-22(15-12-20)30-27(32)25(18-7-3-1-4-8-18)19-9-5-2-6-10-19/h1-17
CHEMBL1452526			Small molecule		404.54	17	17	3.4	66.48	5	1	0	4	N	0.62	5.47	None	4.79	4.57	2	MOL	-1	26	5	1	0	404.032	-1.56	ACID	C18H16N2O3S3	Cc1ccc(/C=C2\SC(=S)N(NS(=O)(=O)c3ccc(C)cc3)C2=O)cc1	MOIOSXGCTISSAW-WJDWOHSUSA-N	InChI=1S/C18H16N2O3S3/c1-12-3-7-14(8-4-12)11-16-17(21)20(18(24)25-16)19-26(22
CHEMBL1430882			Small molecule		391.34	43	58	3.82	130.18	7	1	0	5	N	0.24	None	None	1.77	1.77	4	MOL	-1	29	10	1	0	391.092	-0.89	NEUTRAL	C19H13N5O5	O=[N+]([O-])c1cc([N+](=O)[O-])c2c(Nc3ccccc3)n(-c3ccccc3)[n+]([O-])c2c1	PFRGBIMYBUYCDL-UHFFFAOYSA-N	InChI=1S/C19H13N5O5/c25-22-16-11-15(23(26)27)12-17(24(28)29)18(16)19(20-13-7-3-1-4-8-13)21(22)14-9-5-2-6-10-14/h1-12
CHEMBL1494912			Small molecule		294.31	15	17	2.16	58.64	3	1	0	3	Y	0.7	7.38	None	2.27	2.01	2	MOL	-1	22	5	1	0	294.1	-1.15	NEUTRAL	C17H14N2O3	COc1cccc(/C=C2/C(=O)NN(c3ccccc3)C2=O)c1	DCCXPTQVFZFDSG-PTNGSMBKSA-N	InChI=1S/C17H14N2O3/c1-22-14-9-5-6-12(10-14)11-15-16(20)18-19(17(15)21)13-7-3-2-4-8-13/h2-11H
CHEMBL1594698			Small molecule		456.54	14	14	3.47	103.81	7	0	0	6	N	0.48	12.72	None	3.88	3.88	1	MOL	-1	33	7	0	0	456.215	-0.08	NEUTRAL	C26H32O7	COC(=O)COc1ccc(C(C2C(=O)CC(C)(C)CC2=O)C2C(=O)CC(C)(C)CC2=O)cc1	CXEIWWXPQRZSBH-UHFFFAOYSA-N	InChI=1S/C26H32O7/c1-25(2)10-17(27)23(18(28)11-25)22(24-19(29)12-26(3
CHEMBL3192179			Small molecule		449.49	36	47	0.91	148.76	8	4	0	7	N	0.28	8.54	0.56	1.31	1.28	2	MOL	-1	31	10	4	0	449.126	-1.4	NEUTRAL	C20H23N3O7S	O=C(CCc1ccc(S(=O)(=O)N2CCOCC2)cc1)N/N=C/c1ccc(O)c(O)c1O	NMXNPWKITYWSKN-FYJGNVAPSA-N	InChI=1S/C20H23N3O7S/c24-17-7-4-15(19(26)20(17)27)13-21-22-18(25)8-3-14-1-5-16(6-2-14)31(28
CHEMBL1401639			Small molecule		399.4	14	14	3.06	137.71	8	1	0	4	N	0.6	7.91	None	2.08	1.97	1	MOL	-1	29	9	2	0	399.143	-0.96	NEUTRAL	C20H21N3O6	COc1cc(C2C(C#N)=C(N)OC3=C2C(=O)CC(C)(C)C3)c([N+](=O)[O-])cc1OC	KFYXKYQYEBICFR-UHFFFAOYSA-N	InChI=1S/C20H21N3O6/c1-20(2)7-13(24)18-16(8-20)29-19(22)11(9-21)17(18)10-5-14(27-3)15(28-4)6-12(10)23(25)26/h5-6
CHEMBL1476442			Small molecule		386.25	16	16	4.63	62.46	3	2	0	5	N	0.67	4.37	None	4.81	1.91	3	MOL	-1	24	4	2	0	385.031	-0.46	ACID	C19H16BrNO3	O=C(O)CCc1ccc(-c2ccc(Br)cc2)n1-c1ccc(O)cc1	XASKSINGCXKCFW-UHFFFAOYSA-N	InChI=1S/C19H16BrNO3/c20-14-3-1-13(2-4-14)18-11-7-16(8-12-19(23)24)21(18)15-5-9-17(22)10-6-15/h1-7
CHEMBL1597458			Small molecule		570.06	26	33	1900-01-03 18:14:24	132.88	6	3	1	7	N	0.4	7.07	None	3.3	2.75	3	MOL	-1	36	9	3	1	533.109	-1.86	NEUTRAL	C24H25ClFN3O6S2	Cl.O=C(Nc1cc(S(=O)(=O)N2CCCCC2)ccc1O)c1ccccc1NS(=O)(=O)c1ccc(F)cc1	MUTVDBWBBMANIU-UHFFFAOYSA-N	InChI=1S/C24H24FN3O6S2.ClH/c25-17-8-10-18(11-9-17)35(31
CHEMBL1606705			Small molecule		384.48	32	47	5.19	51.96	4	0	1	3	N	0.46	None	1.33	6.09	6.09	3	MOL	-1	29	4	0	1	384.184	-1.26	NEUTRAL	C25H24N2O2	Cc1ccc(-c2nn(-c3ccccc3)cc2C=C2C(=O)CC(C)(C)CC2=O)cc1	HDDBMPAGTLXSAW-UHFFFAOYSA-N	InChI=1S/C25H24N2O2/c1-17-9-11-18(12-10-17)24-19(16-27(26-24)20-7-5-4-6-8-20)13-21-22(28)14-25(2
CHEMBL512216			Small molecule		271.28	31	38	0.94	80.02	5	2	0	1	N	0.69	7.5	None	1.1	0.85	3	MOL	-1	20	6	2	0	271.096	-0.29	NEUTRAL	C14H13N3O3	Cn1c(=O)c2[nH]c(-c3ccccc3)c(O)c2n(C)c1=O	JYLPPQVMEIEYRY-UHFFFAOYSA-N	InChI=1S/C14H13N3O3/c1-16-11-10(13(19)17(2)14(16)20)15-9(12(11)18)8-6-4-3-5-7-8/h3-7
CHEMBL1325591			Small molecule		386.79	17	18	3.6	108.65	5	2	0	6	N	0.58	3.55	None	3.98	0.62	2	MOL	-1	27	7	2	0	386.067	-0.93	ACID	C19H15ClN2O5	COc1cc(/C=C(\C#N)C(=O)Nc2ccccc2C(=O)O)cc(Cl)c1OC	IXUNVUXUGUEWBQ-KPKJPENVSA-N	InChI=1S/C19H15ClN2O5/c1-26-16-9-11(8-14(20)17(16)27-2)7-12(10-21)18(23)22-15-6-4-3-5-13(15)19(24)25/h3-9H
CHEMBL1385494			Small molecule		557.26	48	63	5.32	91.67	4	2	2	3	N	0.51	-2.26	None	5.57	3.08	2	MOL	-1	29	5	2	2	537.909	0.03	ACID	C21H19Br2NO5S	CC1=C/C(=C(/c2cc(C)c(O)c(Br)c2)c2ccccc2S(=O)(=O)O)C=C(Br)C1=O.N	FAKAXIALGWLNKW-UGAWPWHASA-N	InChI=1S/C21H16Br2O5S.H3N/c1-11-7-13(9-16(22)20(11)24)19(14-8-12(2)21(25)17(23)10-14)15-5-3-4-6-18(15)29(26
CHEMBL1415513			Small molecule		368.37	35	44	3.74	110.96	5	4	0	4	N	0.44	3.57	3.24	1.29	-0.78	4	MOL	-1	27	7	4	0	368.128	-0.93	ACID	C19H17FN4O3	Cc1n[nH]c(O)c1C(c1ccc(-c2ccc(F)cc2)o1)c1c(C)n[nH]c1O	IACRSNRLSUSVQH-UHFFFAOYSA-N	InChI=1S/C19H17FN4O3/c1-9-15(18(25)23-21-9)17(16-10(2)22-24-19(16)26)14-8-7-13(27-14)11-3-5-12(20)6-4-11/h3-8
CHEMBL4646812			Unknown		727.74	8	12	5.94	138.56	5	5	2	13	N	0.08	13.64	10.28	5.71	3.42	5	MOL	-1	46	9	6	3	613.269	-0.77	BASE	C39H36F3N5O6	N=C(N)Nc1ccc(CNC(=O)[C@@H](NC(=O)c2ccc(OCc3ccccc3)cc2)c2ccc(OCc3ccccc3)cc2)cc1.O=C(O)C(F)(F)F	JNRNVNFKOMYBOD-GXUZKUJRSA-N	InChI=1S/C37H35N5O4.C2HF3O2/c38-37(39)41-31-17-11-26(12-18-31)23-40-36(44)34(29-13-19-32(20-14-29)45-24-27-7-3-1-4-8-27)42-35(43)30-15-21-33(22-16-30)46-25-28-9-5-2-6-10-28;3-2(4
CHEMBL4641686			Unknown		1901-08-23 15:07:12	5	9	4.95	129.33	4	5	0	12	N	0.14	12.01	9.75	4.62	2.53	3	MOL	-1	36	8	6	1	487.258	-0.69	BASE	C30H34F3N5O5	CCCCCC(=O)N[C@H](C(=O)Nc1ccc(NC(=N)N)cc1)c1ccc(OCc2ccccc2)cc1.O=C(O)C(F)(F)F	QJZSDMKBVFMWOK-SNYZSRNZSA-N	InChI=1S/C28H33N5O3.C2HF3O2/c1-2-3-5-10-25(34)33-26(27(35)31-22-13-15-23(16-14-22)32-28(29)30)21-11-17-24(18-12-21)36-19-20-8-6-4-7-9-20;3-2(4
CHEMBL4634622			Unknown		559.55	5	9	3.06	129.33	4	5	0	9	N	0.26	12.06	10.27	2.19	0	3	MOL	-1	33	8	6	1	445.211	-0.84	BASE	C27H28F3N5O5	CC(=O)N[C@H](C(=O)NCc1ccc(NC(=N)N)cc1)c1ccc(OCc2ccccc2)cc1.O=C(O)C(F)(F)F	OZBICFJBCAOIEB-BQAIUKQQSA-N	InChI=1S/C25H27N5O3.C2HF3O2/c1-17(31)29-23(24(32)28-15-18-7-11-21(12-8-18)30-25(26)27)20-9-13-22(14-10-20)33-16-19-5-3-2-4-6-19;3-2(4
CHEMBL4645960			Unknown		397.52	5	9	3.08	93.45	4	3	0	12	N	0.48	12.24	9.16	2.83	1.08	2	MOL	-1	29	6	4	0	397.236	-0.68	BASE	C23H31N3O3	CCCCCC(=O)N[C@H](C(=O)NCCN)c1ccc(OCc2ccccc2)cc1	ZUUXCUZCQJHDHF-QFIPXVFZSA-N	InChI=1S/C23H31N3O3/c1-2-3-5-10-21(27)26-22(23(28)25-16-15-24)19-11-13-20(14-12-19)29-17-18-8-6-4-7-9-18/h4
CHEMBL4640656			Unknown		470.57	5	9	5.52	96.11	4	3	1	11	N	0.25	11.77	1.72	4.97	4.97	4	MOL	-1	35	7	3	1	470.232	-1.27	NEUTRAL	C28H30N4O3	CCCCCC(=O)N[C@H](C(=O)Nc1ccc2[nH]ncc2c1)c1ccc(OCc2ccccc2)cc1	HOGOYGDPWYKOBC-MHZLTWQESA-N	InChI=1S/C28H30N4O3/c1-2-3-5-10-26(33)31-27(28(34)30-23-13-16-25-22(17-23)18-29-32-25)21-11-14-24(15-12-21)35-19-20-8-6-4-7-9-20/h4
CHEMBL4640040			Unknown		502.62	5	11	4.81	122.55	4	4	1	13	N	0.25	12.1	None	4.25	4.25	3	MOL	-1	37	8	5	1	502.258	-1.05	NEUTRAL	C29H34N4O4	CCCCCC(=O)N[C@H](C(=O)NCc1ccc(NC(N)=O)cc1)c1ccc(OCc2ccccc2)cc1	JMSKYIYDBBCPRT-MHZLTWQESA-N	InChI=1S/C29H34N4O4/c1-2-3-5-10-26(34)33-27(28(35)31-19-21-11-15-24(16-12-21)32-29(30)36)23-13-17-25(18-14-23)37-20-22-8-6-4-7-9-22/h4
CHEMBL4646053			Unknown		719.76	8	15	1900-01-06 01:40:48	1900-05-17 13:26:24	5	5	2	12	N	0.1	13.64	10.28	5.79	3.5	4	MOL	-1	45	9	6	3	605.3	-0.71	BASE	C38H40F3N5O6	N=C(N)Nc1ccc(CNC(=O)[C@@H](NC(=O)c2ccc(OC3CCCCC3)cc2)c2ccc(OCc3ccccc3)cc2)cc1.O=C(O)C(F)(F)F	FDRAVTRHGBWKEK-WAQYZQTGSA-N	InChI=1S/C36H39N5O4.C2HF3O2/c37-36(38)40-29-17-11-25(12-18-29)23-39-35(43)33(27-13-19-30(20-14-27)44-24-26-7-3-1-4-8-26)41-34(42)28-15-21-32(22-16-28)45-31-9-5-2-6-10-31;3-2(4
CHEMBL4633691			Unknown		502.62	5	12	3.92	122.55	5	4	1	13	N	0.12	11.95	2.81	3.9	3.9	3	MOL	-1	37	8	5	1	502.258	-0.97	NEUTRAL	C29H34N4O4	CCCCCC(=O)N[C@H](C(=O)NCc1ccc(C(=O)NN)cc1)c1ccc(OCc2ccccc2)cc1	KLHPFNJRQSOAJN-MHZLTWQESA-N	InChI=1S/C29H34N4O4/c1-2-3-5-10-26(34)32-27(29(36)31-19-21-11-13-24(14-12-21)28(35)33-30)23-15-17-25(18-16-23)37-20-22-8-6-4-7-9-22/h4
CHEMBL378506	BENZOXABOROLE	Benzo[C][1																																				'Benzoxaborole'	'benzo[c][1	2]oxaborol-1(3H)-ol']"
CHEMBL1581916			Small molecule		468.56	11	12	4.74	70	8	0	0	4	N	0.41	None	None	3.26	3.26	3	MOL	-1	32	7	0	0	468.081	-0.37	NEUTRAL	C23H20N2O5S2	COc1cc2c3c(c1)-c1c(sn(-c4cc(OC)ccc4OC)c1=S)C(C)(C)N3C(=O)C2=O	RSOSJPDPFCKOPL-UHFFFAOYSA-N	InChI=1S/C23H20N2O5S2/c1-23(2)20-17(13-8-12(29-4)9-14-18(13)24(23)21(27)19(14)26)22(31)25(32-20)15-10-11(28-3)6-7-16(15)30-5/h6-10H
CHEMBL1563712			Small molecule		281.25	42	63	0.75	109.62	6	1	0	2	N	0.37	7.09	None	1.03	0.55	1	MOL	-1	19	8	1	0	281.011	-1.88	NEUTRAL	C10H7N3O5S	CN1C(=O)NC(=O)/C(=C/c2ccc([N+](=O)[O-])s2)C1=O	BPWLZLMNMKZPLP-XQRVVYSFSA-N	InChI=1S/C10H7N3O5S/c1-12-9(15)6(8(14)11-10(12)16)4-5-2-3-7(19-5)13(17)18/h2-4H
CHEMBL1473975			Small molecule		310.27	21	25	2.64	102.03	6	1	0	3	N	0.41	9.12	None	3.72	3.71	2	MOL	-1	23	7	1	0	310.059	-0.84	NEUTRAL	C16H10N2O5	O=C1ON=C(c2ccc([N+](=O)[O-])cc2)/C1=C/c1ccccc1O	SRPHAIAKRQGJKV-LCYFTJDESA-N	InChI=1S/C16H10N2O5/c19-14-4-2-1-3-11(14)9-13-15(17-23-16(13)20)10-5-7-12(8-6-10)18(21)22/h1-9
CHEMBL1432468			Small molecule		400.85	31	55	2.62	105.82	8	2	0	5	N	0.53	10.06	None	3.7	3.7	4	MOL	-1	27	8	2	0	400.051	-2.8	NEUTRAL	C17H13ClN6O2S	O=C(NCc1cccs1)c1nc(O)c2nnn(Cc3ccccc3Cl)c2n1	GCEXAEIQIGRZQJ-UHFFFAOYSA-N	InChI=1S/C17H13ClN6O2S/c18-12-6-2-1-4-10(12)9-24-15-13(22-23-24)16(25)21-14(20-15)17(26)19-8-11-5-3-7-27-11/h1-7H
CHEMBL1542529			Small molecule		289.33	18	25	3.19	57.12	5	0	0	6	N	0.6	None	None	3.58	3.58	1	MOL	-1	21	5	0	0	289.131	-0.71	NEUTRAL	C16H19NO4	CCCOc1ccc(/C=C2/C(=O)ON=C2C)cc1OCC	GOZQAZCQIUYXJV-UKTHLTGXSA-N	InChI=1S/C16H19NO4/c1-4-8-20-14-7-6-12(10-15(14)19-5-2)9-13-11(3)17-21-16(13)18/h6-7
CHEMBL1502839			Small molecule		353.41	23	30	3.09	85.31	7	1	0	5	N	0.56	3.9	3.26	1.46	-1.21	4	MOL	-1	25	7	1	0	353.095	-2.65	ACID	C17H15N5O2S	CCn1c(CSc2nnc3ccccn23)nc2cc(C(=O)O)ccc21	IMYAUPGHULTHRI-UHFFFAOYSA-N	InChI=1S/C17H15N5O2S/c1-2-21-13-7-6-11(16(23)24)9-12(13)18-15(21)10-25-17-20-19-14-5-3-4-8-22(14)17/h3-9H
CHEMBL1324674			Small molecule		378.46	28	35	4.13	100.86	6	2	0	4	N	0.66	7.44	1.93	3.24	2.97	3	MOL	-1	27	6	3	0	378.115	-1.87	NEUTRAL	C20H18N4O2S	Cc1ccc(SCc2n[nH]c3c2C(c2ccc(C)o2)C(C#N)=C(N)O3)cc1	QHPLVOGJTWERNY-UHFFFAOYSA-N	InChI=1S/C20H18N4O2S/c1-11-3-6-13(7-4-11)27-10-15-18-17(16-8-5-12(2)25-16)14(9-21)19(22)26-20(18)24-23-15/h3-8
CHEMBL5425871					637.76	1900-01-05	7	0.86	234.79	8	7	2	16	N	0.07	9.39	11.24	0.08	-4.02	3	MOL	0	45	13	10	3	637.268	-0.27	BASE	C31H39N7O6S	CN([C@@H](Cc1ccc(C(=N)N)cc1)C(=O)N[C@@H](CCCCN)C(=O)N[C@@H](C(N)=O)c1ccc(O)cc1)S(=O)(=O)c1ccccc1	URNMULGWTSNHGO-GMQQYTKMSA-N	InChI=1S/C31H39N7O6S/c1-38(45(43
CHEMBL1374226			Small molecule		491.57	34	37	5.08	101.93	6	2	1	7	N	0.45	3.99	None	5.5	2.33	3	MOL	-1	35	7	2	1	491.14	-0.63	ACID	C27H25NO6S	CCOC(=O)c1c(-c2ccc(-c3ccccc3)cc2)csc1NC(=O)C1C2CCC(O2)C1C(=O)O	OTJABGLNFNSTKM-UHFFFAOYSA-N	InChI=1S/C27H25NO6S/c1-2-33-27(32)21-18(17-10-8-16(9-11-17)15-6-4-3-5-7-15)14-35-25(21)28-24(29)22-19-12-13-20(34-19)23(22)26(30)31/h3-11
CHEMBL1609490			Small molecule		331.72	92	109	2.93	90.16	4	0	0	3	N	0.42	None	None	0.72	0.72	3	MOL	-1	22	7	0	0	296.067	-0.51	NEUTRAL	C15H10ClN3O4	O=[N+]([O-])c1ccc(-[n+]2ccc3ccccc3c2)c([N+](=O)[O-])c1.[Cl-]	XKODWENIEJBEMB-UHFFFAOYSA-M	InChI=1S/C15H10N3O4.ClH/c19-17(20)13-5-6-14(15(9-13)18(21)22)16-8-7-11-3-1-2-4-12(11)10-16;/h1-10H;1H/q+1;/p-1	FALSE	-1	['SID575217'
CHEMBL1341444			Small molecule		390.42	37	46	3.43	75.71	5	1	0	4	N	0.32	6.88	None	4.01	3.51	3	MOL	-1	28	6	1	0	390.067	-1.53	NEUTRAL	C21H14N2O4S	O=C1NN(c2ccccc2)C(=O)/C1=C\c1cccc(OC(=O)c2cccs2)c1	ANOYFQPLVKLBHM-LGMDPLHJSA-N	InChI=1S/C21H14N2O4S/c24-19-17(20(25)23(22-19)15-7-2-1-3-8-15)13-14-6-4-9-16(12-14)27-21(26)18-10-5-11-28-18/h1-13H
CHEMBL1434708			Small molecule		312.3	17	18	2.3	58.64	3	1	0	3	N	0.7	7.02	None	2.42	1.99	2	MOL	-1	23	5	1	0	312.091	-1.44	NEUTRAL	C17H13FN2O3	COc1cccc(/C=C2/C(=O)NN(c3ccc(F)cc3)C2=O)c1	BMXPJZMXJXORAZ-GDNBJRDFSA-N	InChI=1S/C17H13FN2O3/c1-23-14-4-2-3-11(9-14)10-15-16(21)19-20(17(15)22)13-7-5-12(18)6-8-13/h2-10H
CHEMBL1576509			Small molecule		292.34	19	20	3.5	41.9	3	0	0	3	N	0.81	None	None	3.42	3.42	2	MOL	-1	22	4	0	0	292.121	-1.35	NEUTRAL	C18H16N2O2	COc1ccccc1/C=C1/C(=O)N(c2ccccc2)N=C1C	VVUUOSZAOBPVTG-FOWTUZBSSA-N	InChI=1S/C18H16N2O2/c1-13-16(12-14-8-6-7-11-17(14)22-2)18(21)20(19-13)15-9-4-3-5-10-15/h3-12H
CHEMBL1363719			Small molecule		397.34	26	32	2.28	128.08	7	1	0	5	N	0.35	6.56	None	2.29	1.42	2	MOL	-1	29	10	1	0	397.091	-1.27	NEUTRAL	C19H15N3O7	COc1cc(/C=C2\C(=O)NC(=O)N(c3ccccc3)C2=O)c([N+](=O)[O-])cc1OC	NSFNNUVCCRPNIM-MDWZMJQESA-N	InChI=1S/C19H15N3O7/c1-28-15-9-11(14(22(26)27)10-16(15)29-2)8-13-17(23)20-19(25)21(18(13)24)12-6-4-3-5-7-12/h3-10H
CHEMBL1382785			Small molecule		553.53	48	59	4.42	172.26	8	5	1	10	N	0.08	3.78	9.56	5.19	1.75	3	MOL	-1	37	12	4	2	553.054	-1.9	ZWITTERION	C21H17F2N5O7S2	O=C(O)c1ccccc1NS(=O)(=O)c1ccc(NN=C(S)Nc2ccc(OC(F)F)cc2)c([N+](=O)[O-])c1	FLPRHUCJGALWQU-UHFFFAOYSA-N	InChI=1S/C21H17F2N5O7S2/c22-20(23)35-13-7-5-12(6-8-13)24-21(36)26-25-17-10-9-14(11-18(17)28(31)32)37(33
CHEMBL1544885			Small molecule		456.45	20	25	5.46	106.01	7	1	1	6	N	0.38	7.39	None	3.83	3.52	4	MOL	-1	34	8	1	1	456.132	-1.43	NEUTRAL	C26H20N2O6	Cc1cc(N2C(=O)C(O)=C(C(=O)c3ccc(C)o3)C2c2cccc(Oc3ccccc3)c2)no1	XZOFKDHJBMIYSW-UHFFFAOYSA-N	InChI=1S/C26H20N2O6/c1-15-11-12-20(32-15)24(29)22-23(28(26(31)25(22)30)21-13-16(2)34-27-21)17-7-6-10-19(14-17)33-18-8-4-3-5-9-18/h3-14
CHEMBL1476089			Small molecule		290.08	27	39	3.29	49.66	3	1	0	1	N	0.79	8.85	0.13	3.66	3.65	1	MOL	-1	17	3	1	0	266.985	-0.06	NEUTRAL	C12H6Cl2NNaO2	O=C1C(Cl)=CC(=Nc2ccc([O-])cc2)C=C1Cl.[Na+]	CVSUAFOWIXUYQA-UHFFFAOYSA-M	InChI=1S/C12H7Cl2NO2.Na/c13-10-5-8(6-11(14)12(10)17)15-7-1-3-9(16)4-2-7;/h1-6
CHEMBL1312673			Small molecule		305.2	23	27	0.07	136.87	7	2	0	2	N	0.34	6.83	None	0.35	-0.31	1	MOL	-1	22	10	2	0	305.028	-0.78	NEUTRAL	C12H7N3O7	O=C1NC(=O)C(=Cc2cc3c(cc2[N+](=O)[O-])OCO3)C(=O)N1	FURBPYAQTGCYBD-UHFFFAOYSA-N	InChI=1S/C12H7N3O7/c16-10-6(11(17)14-12(18)13-10)1-5-2-8-9(22-4-21-8)3-7(5)15(19)20/h1-3H
CHEMBL1376342			Small molecule		289.33	13	14	4.85	40.54	2	1	0	4	N	0.75	4.55	None	4.95	2.18	3	MOL	-1	22	3	1	0	289.11	-0.45	ACID	C19H15NO2	O=C(O)c1ccc(N(c2ccccc2)c2ccccc2)cc1	XUDQSFMBCQRHAX-UHFFFAOYSA-N	InChI=1S/C19H15NO2/c21-19(22)15-11-13-18(14-12-15)20(16-7-3-1-4-8-16)17-9-5-2-6-10-17/h1-14H
CHEMBL1578997			Small molecule		327.72	64	83	3.33	83.47	4	2	0	3	N	0.9	4.63	None	2.46	-0.24	2	MOL	-1	23	5	2	0	327.03	-0.37	ACID	C17H10ClNO4	O=C(O)c1ccc(NC2=C(Cl)C(=O)c3ccccc3C2=O)cc1	NSYKJANZYWVKGS-UHFFFAOYSA-N	InChI=1S/C17H10ClNO4/c18-13-14(19-10-7-5-9(6-8-10)17(22)23)16(21)12-4-2-1-3-11(12)15(13)20/h1-8
CHEMBL1544403			Small molecule		407.85	30	39	5.25	57.01	5	0	1	3	N	0.44	None	None	5.4	5.4	2	MOL	-1	29	5	0	1	407.092	-0.39	None	C23H18ClNO4	COC(=O)c1c(Cl)c2n3ccccc3c(C)c(-c3ccccc3)c-2c1C(=O)OC	MNBGRERVWNCCTM-UHFFFAOYSA-N	InChI=1S/C23H18ClNO4/c1-13-15-11-7-8-12-25(15)21-17(16(13)14-9-5-4-6-10-14)18(22(26)28-2)19(20(21)24)23(27)29-3/h4-12H
CHEMBL1380801			Small molecule		291.65	68	101	2.92	106.98	7	1	0	3	N	0.58	11.63	4.26	3.98	3.98	3	MOL	-1	20	8	1	0	291.016	-2.08	NEUTRAL	C11H6ClN5O3	O=[N+]([O-])c1c(Nc2ccccn2)cc(Cl)c2nonc12	IKHISGUWORJMOR-UHFFFAOYSA-N	InChI=1S/C11H6ClN5O3/c12-6-5-7(14-8-3-1-2-4-13-8)11(17(18)19)10-9(6)15-20-16-10/h1-5H
CHEMBL1363865			Small molecule		405.43	32	39	3.8	82.03	6	0	0	5	N	0.37	None	None	5.3	5.3	3	MOL	-1	29	6	0	0	405.067	-0.65	NEUTRAL	C22H15NO5S	O=C1ON=C(c2ccccc2)/C1=C/c1ccc(OS(=O)(=O)c2ccccc2)cc1	YQGHHWGICCEGMZ-HKWRFOASSA-N	InChI=1S/C22H15NO5S/c24-22-20(21(23-27-22)17-7-3-1-4-8-17)15-16-11-13-18(14-12-16)28-29(25
CHEMBL1311109			Small molecule		376.91	45	66	5.46	54.37	3	1	1	6	N	0.54	3.68	None	5.6	2.29	2	MOL	-1	25	3	1	1	376.09	-0.92	ACID	C20H21ClO3S	CC(C)(C)c1ccc(C(=O)CC(Sc2ccc(Cl)cc2)C(=O)O)cc1	LWFKAUBYCJNQTD-UHFFFAOYSA-N	InChI=1S/C20H21ClO3S/c1-20(2
CHEMBL1904459			Small molecule		452.85	30	43	4.28	133.93	6	3	0	6	N	0.29	5.99	None	4.81	3.49	3	MOL	-1	32	9	3	0	452.089	-2.08	ACID	C22H17ClN4O5	Cc1ccccc1C(=O)Nc1cccc(C(=O)N/N=C/c2cc(Cl)cc([N+](=O)[O-])c2O)c1	BNBJEPHFXKGULO-WYMPLXKRSA-N	InChI=1S/C22H17ClN4O5/c1-13-5-2-3-8-18(13)22(30)25-17-7-4-6-14(10-17)21(29)26-24-12-15-9-16(23)11-19(20(15)28)27(31)32/h2-12
CHEMBL1561832			Small molecule		481.46	14	15	3.16	113.09	6	1	0	5	N	0.34	6.56	None	3.18	2.31	3	MOL	-1	36	9	1	0	481.127	-1.06	NEUTRAL	C27H19N3O6	COc1ccc(/C=C2\C(=O)NC(=O)N(c3ccccc3)C2=O)cc1CN1C(=O)c2ccccc2C1=O	BEDQUUBBDQKKCL-KGENOOAVSA-N	InChI=1S/C27H19N3O6/c1-36-22-12-11-16(13-17(22)15-29-24(32)19-9-5-6-10-20(19)25(29)33)14-21-23(31)28-27(35)30(26(21)34)18-7-3-2-4-8-18/h2-14H
CHEMBL1972037			Small molecule		368.33	46	68	0.8	188.38	9	5	0	5	N	0.22	8.21	3.14	2.09	2.02	2	MOL	-1	25	11	6	2	368.043	-1.4	NEUTRAL	C13H12N4O7S	NS(=O)(=O)c1ccc(N/N=C/c2ccc(O)c(O)c2O)c([N+](=O)[O-])c1	SEGFKUBWJSDYPU-GIDUJCDVSA-N	InChI=1S/C13H12N4O7S/c14-25(23
CHEMBL1411089			Small molecule		345.38	40	54	2.53	80.75	5	0	0	3	N	0.8	None	None	3.98	3.98	2	MOL	-1	24	6	0	0	345.067	-0.83	None	C17H15NO5S	Cc1cc(C)c(S(=O)(=O)ON2C(=O)c3ccccc3C2=O)cc1C	HZPXIYBBUBJBJH-UHFFFAOYSA-N	InChI=1S/C17H15NO5S/c1-10-8-12(3)15(9-11(10)2)24(21
CHEMBL1369492			Small molecule		515.69	49	60	4.55	113.08	7	3	1	8	N	0.3	6.6	0.48	5.13	4.5	3	MOL	-1	34	8	3	1	515.112	-2.01	NEUTRAL	C23H25N5O3S3	CCc1nnc(NS(=O)(=O)c2ccc(NC(=S)NC(=O)/C=C/c3ccc(C(C)C)cc3)cc2)s1	IMLRWXNCJUEBEP-VGOFMYFVSA-N	InChI=1S/C23H25N5O3S3/c1-4-21-26-27-23(33-21)28-34(30
CHEMBL1713747			Small molecule		447.98	10	11	5.35	74.68	3	1	1	8	N	0.55	3.87	None	5.99	2.76	2	MOL	-1	30	5	1	1	447.127	-0.51	ACID	C23H26ClNO4S	CCCCC[C@@H]1C=C(C(=O)O)[C@H](c2ccc(Cl)cc2)N1S(=O)(=O)c1ccc(C)cc1	WNGXGJBEVODIPW-KNQAVFIVSA-N	InChI=1S/C23H26ClNO4S/c1-3-4-5-6-19-15-21(23(26)27)22(17-9-11-18(24)12-10-17)25(19)30(28
CHEMBL1369802			Small molecule		231.21	77	80	1.73	57.12	5	0	0	1	N	0.55	None	None	2.29	2.29	1	MOL	-1	17	5	0	0	231.053	-0.27	NEUTRAL	C12H9NO4	CC1=NOC(=O)/C1=C/c1ccc2c(c1)OCO2	YQZOINRTUOVWGH-RUDMXATFSA-N	InChI=1S/C12H9NO4/c1-7-9(12(14)17-13-7)4-8-2-3-10-11(5-8)16-6-15-10/h2-5H
CHEMBL1519374		NSC-102742	Small molecule		323.74	63	94	3.5	74.85	4	2	0	2	N	0.76	10.95	2.52	2.48	2.48	3	MOL	-1	23	5	2	0	323.046	-0.9	NEUTRAL	C17H10ClN3O2	O=C1C(Cl)=C(Nc2ccc3c[nH]nc3c2)C(=O)c2ccccc21	NYOUWELKHWCYQM-UHFFFAOYSA-N	InChI=1S/C17H10ClN3O2/c18-14-15(17(23)12-4-2-1-3-11(12)16(14)22)20-10-6-5-9-8-19-21-13(9)7-10/h1-8
CHEMBL1453783			Small molecule		358.39	40	57	2.56	78.9	6	0	0	5	N	0.56	None	None	2.6	2.6	0	MOL	-1	26	6	0	0	358.142	2.29	NEUTRAL	C20H22O6	COC/C=C/C1=CC2=CC(=O)C(C)(OC(=O)C3CCCC3)C(=O)C2=CO1	SKNPOQJMMFXCCV-VMPITWQZSA-N	InChI=1S/C20H22O6/c1-20(26-19(23)13-6-3-4-7-13)17(21)11-14-10-15(8-5-9-24-2)25-12-16(14)18(20)22/h5
CHEMBL3216654			Small molecule		332.28	58	97	2.78	60.17	4	2	0	6	N	0.78	None	10.43	1.64	-1.09	2	MOL	-1	19	4	3	0	259.168	-0.78	BASE	C15H23Cl2N3O	COc1cc(NCCCC(C)N)c2ncccc2c1.Cl.Cl	UWWYFQYAIHDLFL-UHFFFAOYSA-N	InChI=1S/C15H21N3O.2ClH/c1-11(16)5-3-7-17-14-10-13(19-2)9-12-6-4-8-18-15(12)14;;/h4
CHEMBL4645091			Unknown		683.65	5	9	5.64	129.33	4	5	2	13	N	0.1	12.12	10.28	5.1	2.91	3	MOL	-1	41	8	6	3	569.261	-0.95	BASE	C32H35F6N5O5	CCCCCC(=O)N[C@@H](C(=O)NCc1ccc(NC(=N)N)cc1)c1ccc(OCc2ccc(C(F)(F)F)cc2)cc1.O=C(O)C(F)(F)F	YVVFRNAKGDTZMK-HZPIKELBSA-N	InChI=1S/C30H34F3N5O3.C2HF3O2/c1-2-3-4-5-26(39)38-27(28(40)36-18-20-8-14-24(15-9-20)37-29(34)35)22-10-16-25(17-11-22)41-19-21-6-12-23(13-7-21)30(31
CHEMBL4640386			Unknown		1901-08-09 15:21:36	5	11	4.78	93.45	4	3	0	13	N	0.31	12.18	9.28	4.48	2.62	3	MOL	-1	35	6	4	0	473.268	-0.73	BASE	C31H36F3N3O5	CCCCCC(=O)N[C@H](C(=O)NCc1ccc(CN)cc1)c1ccc(OCc2ccccc2)cc1.O=C(O)C(F)(F)F	DGULCRVBNXUFMQ-JCOPYZAKSA-N	InChI=1S/C29H35N3O3.C2HF3O2/c1-2-3-5-10-27(33)32-28(29(34)31-20-23-13-11-22(19-30)12-14-23)25-15-17-26(18-16-25)35-21-24-8-6-4-7-9-24;3-2(4
CHEMBL4637376			Unknown		1901-09-06 15:36:00	5	10	4.62	129.33	4	5	1	13	N	0.13	12.19	10.28	4.23	2.04	3	MOL	-1	37	8	6	2	501.274	-0.82	BASE	C31H36F3N5O5	CCCCCC(=O)N[C@@H](C(=O)NCc1ccc(NC(=N)N)cc1)c1ccc(OCc2ccccc2)cc1.O=C(O)C(F)(F)F	RMLDGSREBIUICI-HZPIKELBSA-N	InChI=1S/C29H35N5O3.C2HF3O2/c1-2-3-5-10-26(35)34-27(28(36)32-19-21-11-15-24(16-12-21)33-29(30)31)23-13-17-25(18-14-23)37-20-22-8-6-4-7-9-22;3-2(4
CHEMBL1390936			Small molecule		427.52	17	17	4.81	92.7	5	2	0	6	N	0.51	4.17	None	5.82	2.76	2	MOL	-1	30	6	2	0	427.145	-1.07	ACID	C23H25NO5S	CCOC(=O)c1c(-c2ccc(C)c(C)c2)csc1NC(=O)C1CC=CCC1C(=O)O	VRDMGVKMBHCNRY-UHFFFAOYSA-N	InChI=1S/C23H25NO5S/c1-4-29-23(28)19-18(15-10-9-13(2)14(3)11-15)12-30-21(19)24-20(25)16-7-5-6-8-17(16)22(26)27/h5-6
CHEMBL5483017					897.87	53	94	6.39	87.74	4	2	2	2	N	0.18	3.53	2.04	6.68	1.46	2	MOL	0	29	5	2	2	835.655	0.3	ACID	C20H8I4Na2O6	O.O=C([O-])c1ccccc1-c1c2cc(I)c(=O)c(I)c-2oc2c(I)c([O-])c(I)cc12.[Na+].[Na+]	IVKWXPBUMQZFCW-UHFFFAOYSA-L	InChI=1S/C20H8I4O5.2Na.H2O/c21-11-5-9-13(7-3-1-2-4-8(7)20(27)28)10-6-12(22)17(26)15(24)19(10)29-18(9)14(23)16(11)25;;;/h1-6
CHEMBL1337235			Small molecule		396.86	47	72	1.62	101.49	7	1	0	4	N	0.78	13.15	0.99	1.54	1.54	2	MOL	-1	26	8	1	0	396.066	-2.3	NEUTRAL	C16H17ClN4O4S	CS(=O)(=O)c1ncc(Cl)c(C(=O)Nc2ccc(N3CCOCC3)cc2)n1	PIMBKNQXYLCURE-UHFFFAOYSA-N	InChI=1S/C16H17ClN4O4S/c1-26(23
CHEMBL1705201			Small molecule		389.41	86	105	4.02	74.6	6	0	0	4	N	0.5	None	None	4.2	4.2	3	MOL	-1	29	6	0	0	389.126	-0.37	NEUTRAL	C23H19NO5	CCOC(=O)c1c2c(n(-c3ccc(OC)cc3)c1C)C(=O)C(=O)c1ccccc1-2	KOVAXUSVFZXVKF-UHFFFAOYSA-N	InChI=1S/C23H19NO5/c1-4-29-23(27)18-13(2)24(14-9-11-15(28-3)12-10-14)20-19(18)16-7-5-6-8-17(16)21(25)22(20)26/h5-12H
CHEMBL1562987			Small molecule		514.61	31	35	4.01	125.54	8	2	1	8	N	0.44	6.77	0.59	3.05	2.5	3	MOL	-1	34	9	2	1	514.044	-2.26	NEUTRAL	C22H18N4O5S3	O=C(CCN1C(=O)S/C(=C\c2ccccc2)C1=O)Nc1ccc(S(=O)(=O)Nc2nccs2)cc1	VOOOXSFZYLEWJG-JXAWBTAJSA-N	InChI=1S/C22H18N4O5S3/c27-19(10-12-26-20(28)18(33-22(26)29)14-15-4-2-1-3-5-15)24-16-6-8-17(9-7-16)34(30
CHEMBL1433028			Small molecule		247.21	17	24	0.84	92.7	4	2	0	3	N	0.61	2.59	None	0.49	-3.01	1	MOL	-1	18	6	2	0	247.048	-0.39	ACID	C12H9NO5	O=C(O)/C=C/C(=O)c1ccc2c(c1)NC(=O)CO2	PKUSHMFPTILMCD-DUXPYHPUSA-N	InChI=1S/C12H9NO5/c14-9(2-4-12(16)17)7-1-3-10-8(5-7)13-11(15)6-18-10/h1-5H
CHEMBL1303426			Small molecule		400.78	48	69	3.33	121.02	9	1	0	4	N	0.41	11.19	None	2.95	2.95	4	MOL	-1	28	10	1	0	400.069	-1.9	NEUTRAL	C17H13ClN6O4	Cc1c(Nc2cc(Cl)c3nonc3c2[N+](=O)[O-])c(=O)n(-c2ccccc2)n1C	VEBFQFOWBNEFAP-UHFFFAOYSA-N	InChI=1S/C17H13ClN6O4/c1-9-13(17(25)23(22(9)2)10-6-4-3-5-7-10)19-12-8-11(18)14-15(21-28-20-14)16(12)24(26)27/h3-8
CHEMBL1728065			Small molecule		454.57	92	106	4.92	64.01	5	2	0	6	N	0.4	7.81	5.22	6.18	6.03	4	MOL	-1	34	5	2	0	454.226	0.04	NEUTRAL	C29H30N2O3	CN(C)c1ccc(Cc2cc3c(O)ccc(O)c3cc(Cc3ccc(N(C)C)cc3)c2=O)cc1	ZKHPWXJFZAWDGA-UHFFFAOYSA-N	InChI=1S/C29H30N2O3/c1-30(2)23-9-5-19(6-10-23)15-21-17-25-26(28(33)14-13-27(25)32)18-22(29(21)34)16-20-7-11-24(12-8-20)31(3)4/h5-14
CHEMBL1364062			Small molecule		456.49	24	31	5.53	119.36	7	2	1	10	N	0.21	2.57	None	6.25	2.74	2	MOL	-1	33	8	2	1	456.178	0.97	ACID	C25H28O8	CCCCCc1c2c(cc(O)c1C(=O)O)OC(=O)c1cc(C(=O)CCCC)c(OC)cc1O2	RQGOSSYDPQTDRA-UHFFFAOYSA-N	InChI=1S/C25H28O8/c1-4-6-8-9-14-22(24(28)29)18(27)12-21-23(14)32-20-13-19(31-3)15(17(26)10-7-5-2)11-16(20)25(30)33-21/h11-13
CHEMBL1409780			Small molecule		438.53	20	22	4.17	86.71	5	2	0	7	N	0.5	3.56	None	4.95	1.59	2	MOL	-1	30	6	2	0	438.071	-1.37	ACID	C22H18N2O4S2	O=C(CCN1C(=O)/C(=C\C=C\c2ccccc2)SC1=S)Nc1ccccc1C(=O)O	WJQXZAFRSDOXCD-PXYULHTISA-N	InChI=1S/C22H18N2O4S2/c25-19(23-17-11-5-4-10-16(17)21(27)28)13-14-24-20(26)18(30-22(24)29)12-6-9-15-7-2-1-3-8-15/h1-12H
CHEMBL1571889			Small molecule		404.49	45	53	2.63	104.58	6	2	0	7	N	0.24	7.44	0.36	4.21	3.93	1	MOL	-1	28	8	2	0	404.152	-1.25	NEUTRAL	C19H24N4O4S	CC(C)CN(CC(C)C)c1ccc(C=C2C(=O)NC(=S)NC2=O)cc1[N+](=O)[O-]	BWEKPQUKWLNUKX-UHFFFAOYSA-N	InChI=1S/C19H24N4O4S/c1-11(2)9-22(10-12(3)4)15-6-5-13(8-16(15)23(26)27)7-14-17(24)20-19(28)21-18(14)25/h5-8
CHEMBL1370899			Small molecule		341.19	14	19	2.3	49.85	4	0	0	2	N	0.77	None	0.22	2.19	2.19	1	MOL	-1	22	5	0	0	340.038	-1.62	NEUTRAL	C15H14Cl2N2O3	Cc1ccc(N2C(=O)C(Cl)=C(N3CCOCC3)C2=O)cc1Cl	HUMJXLGUUGNQCK-UHFFFAOYSA-N	InChI=1S/C15H14Cl2N2O3/c1-9-2-3-10(8-11(9)16)19-14(20)12(17)13(15(19)21)18-4-6-22-7-5-18/h2-3
CHEMBL1428278			Small molecule		326.38	32	38	3.13	72.43	7	1	0	3	N	0.63	None	2.34	2.83	2.83	4	MOL	-1	23	6	1	0	326.084	-2.5	NEUTRAL	C16H14N4O2S	Cc1sc2nc3ccc(NCc4ccco4)nn3c(=O)c2c1C	HSBXIKPDZKFQCX-UHFFFAOYSA-N	InChI=1S/C16H14N4O2S/c1-9-10(2)23-15-14(9)16(21)20-13(18-15)6-5-12(19-20)17-8-11-4-3-7-22-11/h3-7H
CHEMBL4175131			Small molecule		178.94	10	21	None	None	None	None	None	None	None	None	None	None	None	None	None	MOL	-1	None	None	None	None	179.039	None	None	C7H6BNO4	O=[N+]([O-])c1ccc2c(c1)B(O)OC2	GFFKBQCIGADRSN-UHFFFAOYSA-N	InChI=1S/C7H6BNO4/c10-8-7-3-6(9(11)12)2-1-5(7)4-13-8/h1-3
CHEMBL1561711			Small molecule		376.46	16	16	2.49	77.92	5	1	0	4	N	0.64	3.56	None	2.79	-0.56	1	MOL	-1	25	6	1	0	376.055	-0.9	ACID	C17H16N2O4S2	CCCC(C(=O)O)N1C(=O)/C(=C2\C(=O)N(C)c3ccccc32)SC1=S	PFVQMUISTIVVHL-OUKQBFOZSA-N	InChI=1S/C17H16N2O4S2/c1-3-6-11(16(22)23)19-15(21)13(25-17(19)24)12-9-7-4-5-8-10(9)18(2)14(12)20/h4-5
CHEMBL562949			Small molecule		278.26	34	43	2.85	71.44	3	1	0	2	N	0.68	3.59	None	2.92	-0.43	2	MOL	-1	21	4	1	0	278.058	-0.13	ACID	C17H10O4	O=C(O)c1ccc2c(c1)C(=O)/C(=C/c1ccccc1)C2=O	KAAZONMQZCIBTC-RIYZIHGNSA-N	InChI=1S/C17H10O4/c18-15-12-7-6-11(17(20)21)9-13(12)16(19)14(15)8-10-4-2-1-3-5-10/h1-9H
CHEMBL1431126			Small molecule		262.27	58	98	2.65	63.31	5	1	0	1	N	0.57	9.82	0.81	2.3	2.3	4	MOL	-1	20	5	1	0	262.086	-1.42	NEUTRAL	C15H10N4O	Oc1nc2ccccc2n2c(-c3ccccc3)nnc12	WNTCOOOGTSGZLG-UHFFFAOYSA-N	InChI=1S/C15H10N4O/c20-15-14-18-17-13(10-6-2-1-3-7-10)19(14)12-9-5-4-8-11(12)16-15/h1-9H
CHEMBL1462469			Small molecule		486.6	31	36	4.87	114.3	9	2	0	7	N	0.28	3.2	2.14	4.79	1.45	4	MOL	-1	32	8	2	0	486.049	-2.33	ACID	C21H18N4O4S3	COc1ccc(-c2csc(NC(=O)CSc3nc(C)nc4sc(C(=O)O)c(C)c34)n2)cc1	OOICNUJTUPIFBG-UHFFFAOYSA-N	InChI=1S/C21H18N4O4S3/c1-10-16-18(22-11(2)23-19(16)32-17(10)20(27)28)30-9-15(26)25-21-24-14(8-31-21)12-4-6-13(29-3)7-5-12/h4-8H
CHEMBL1486418			Small molecule		483.46	24	29	3.83	153.08	10	1	0	6	N	0.24	7.14	None	2.72	2.27	3	MOL	-1	34	11	1	1	483.074	-1.7	NEUTRAL	C22H17N3O8S	COC(=O)c1sc(N2C(=O)C(O)=C(C(=O)c3ccc(C)o3)C2c2ccc([N+](=O)[O-])cc2)nc1C	WVRKLZILKHDYAM-UHFFFAOYSA-N	InChI=1S/C22H17N3O8S/c1-10-4-9-14(33-10)17(26)15-16(12-5-7-13(8-6-12)25(30)31)24(20(28)18(15)27)22-23-11(2)19(34-22)21(29)32-3/h4-9
CHEMBL1543152			Small molecule		326.28	16	17	2.37	84.5	4	2	0	3	N	0.67	6.83	None	2.43	1.77	2	MOL	-1	24	6	2	0	326.07	-0.99	NEUTRAL	C17H11FN2O4	O=C1NC(=O)C(=Cc2ccccc2Oc2ccc(F)cc2)C(=O)N1	QXJFKOBVHIVSML-UHFFFAOYSA-N	InChI=1S/C17H11FN2O4/c18-11-5-7-12(8-6-11)24-14-4-2-1-3-10(14)9-13-15(21)19-17(23)20-16(13)22/h1-9H
CHEMBL551842	LOBARIC ACID	Lobaric Acid	Small molecule		456.49	54	109	5.53	119.36	7	2	1	10	N	0.21	2.57	None	6.25	2.74	2	MOL	-1	33	8	2	1	456.178	1.11	ACID	C25H28O8	CCCCCc1c2c(cc(O)c1C(=O)O)OC(=O)c1c(cc(OC)cc1C(=O)CCCC)O2	JHEWMLHQNRHTQX-UHFFFAOYSA-N	InChI=1S/C25H28O8/c1-4-6-8-9-15-21(24(28)29)18(27)13-20-23(15)32-19-12-14(31-3)11-16(17(26)10-7-5-2)22(19)25(30)33-20/h11-13
CHEMBL1736648			Small molecule		312.24	35	39	0.24	112.06	5	1	0	3	N	0.8	3.71	0.06	0.18	-3.13	1	MOL	-1	23	8	1	0	312.038	-0.14	ACID	C15H8N2O6	O=C(O)c1cc(N2C(=O)C=CC2=O)cc(N2C(=O)C=CC2=O)c1	RCBGGBMZYJSLJE-UHFFFAOYSA-N	InChI=1S/C15H8N2O6/c18-11-1-2-12(19)16(11)9-5-8(15(22)23)6-10(7-9)17-13(20)3-4-14(17)21/h1-7H
CHEMBL1410562			Small molecule		376.85	21	30	4.11	76.86	5	1	0	3	N	0.75	None	2.62	4.01	4.01	3	MOL	-1	27	5	2	0	376.109	-1.73	NEUTRAL	C21H17ClN4O	Cc1nn(Cc2ccccc2)c2c1C(c1cccc(Cl)c1)C(C#N)=C(N)O2	RQDMRECGWKSRHK-UHFFFAOYSA-N	InChI=1S/C21H17ClN4O/c1-13-18-19(15-8-5-9-16(22)10-15)17(11-23)20(24)27-21(18)26(25-13)12-14-6-3-2-4-7-14/h2-10
CHEMBL1417070			Small molecule		495	45	69	5.97	95.5	4	3	1	5	N	0.38	4.07	1.25	5.25	2.08	3	MOL	-1	34	6	3	1	494.107	-1.18	ACID	C26H23ClN2O4S	Cc1c(Cl)cccc1NS(=O)(=O)c1ccc2c(c1)C1C=CCC1C(c1ccc(C(=O)O)cc1)N2	WWNZEBNZUMPJOU-UHFFFAOYSA-N	InChI=1S/C26H23ClN2O4S/c1-15-22(27)6-3-7-23(15)29-34(32
CHEMBL1318778			Small molecule		406.83	34	39	3.81	133.02	6	2	0	4	N	0.79	3.24	1.92	3.33	0.13	2	MOL	-1	29	7	3	0	406.083	-1.12	ACID	C21H15ClN4O3	CC1=C(C#N)c2nc(N)c(C#N)c(C)c2/C1=C\c1ccc(OCC(=O)O)c(Cl)c1	LPANKCMNOHEJLB-ACAGNQJTSA-N	InChI=1S/C21H15ClN4O3/c1-10-13(5-12-3-4-17(16(22)6-12)29-9-18(27)28)19-11(2)15(8-24)21(25)26-20(19)14(10)7-23/h3-6H
CHEMBL1583264			Small molecule		354.84	42	48	2.85	57.69	5	0	0	2	N	0.6	None	None	2.74	2.74	1	MOL	-1	22	5	0	0	353.99	-1.26	NEUTRAL	C14H11ClN2O3S2	CC(=O)N(C(C)=O)N1C(=O)/C(=C/c2ccc(Cl)cc2)SC1=S	JGEFVPMVNLYHAB-GHXNOFRVSA-N	InChI=1S/C14H11ClN2O3S2/c1-8(18)16(9(2)19)17-13(20)12(22-14(17)21)7-10-3-5-11(15)6-4-10/h3-7H
CHEMBL1172912			Small molecule		434.5	26	29	6.43	71.33	3	2	1	5	N	0.33	3.63	None	6.07	2.73	5	MOL	-1	33	5	2	1	434.163	-0.98	ACID	C28H22N2O3	CCn1c2ccccc2c2cc(NC(=O)c3ccccc3-c3ccccc3C(=O)O)ccc21	FWBOEFCUNSPGBD-UHFFFAOYSA-N	InChI=1S/C28H22N2O3/c1-2-30-25-14-8-7-11-21(25)24-17-18(15-16-26(24)30)29-27(31)22-12-5-3-9-19(22)20-10-4-6-13-23(20)28(32)33/h3-17H
CHEMBL1376311			Small molecule		468.56	36	45	5.64	90.11	7	1	1	4	N	0.31	10.87	None	5.88	5.88	4	MOL	-1	33	6	1	1	468.072	-1.56	NEUTRAL	C25H16N4O2S2	N#Cc1c(O)nc(SCC(=O)N2c3ccccc3Sc3ccccc32)nc1-c1ccccc1	WZFYTSXHTCQNFK-UHFFFAOYSA-N	InChI=1S/C25H16N4O2S2/c26-14-17-23(16-8-2-1-3-9-16)27-25(28-24(17)31)32-15-22(30)29-18-10-4-6-12-20(18)33-21-13-7-5-11-19(21)29/h1-13H
CHEMBL1400127			Small molecule		466.49	28	30	5.79	115.41	3	4	1	8	N	0.22	3.1	None	5.41	-1.39	5	MOL	-1	35	7	4	1	466.153	-0.23	ACID	C28H22N2O5	C=CCOc1ccc(C(c2c(C(=O)O)[nH]c3ccccc23)c2c(C(=O)O)[nH]c3ccccc23)cc1	ZOVZWGOWOVVTJH-UHFFFAOYSA-N	InChI=1S/C28H22N2O5/c1-2-15-35-17-13-11-16(12-14-17)22(23-18-7-3-5-9-20(18)29-25(23)27(31)32)24-19-8-4-6-10-21(19)30-26(24)28(33)34/h2-14
CHEMBL1391737			Small molecule		367.46	36	42	3.5	66.37	5	2	0	3	N	0.54	9.45	None	3.18	3.18	4	MOL	-1	25	5	2	0	367.045	-1.46	NEUTRAL	C18H13N3O2S2	O=C(NCc1ccccc1)c1sc(=S)n2c1[nH]c(=O)c1ccccc12	OACZIVHRPRHJJX-UHFFFAOYSA-N	InChI=1S/C18H13N3O2S2/c22-16-12-8-4-5-9-13(12)21-15(20-16)14(25-18(21)24)17(23)19-10-11-6-2-1-3-7-11/h1-9H
CHEMBL1318520			Small molecule		524.08	28	38	6.83	74.68	3	1	2	5	N	0.4	4.02	None	7.34	4.19	3	MOL	-1	36	5	1	2	523.158	-0.66	ACID	C29H30ClNO4S	Cc1ccc(S(=O)(=O)N2[C@@H](c3ccc(C(C)(C)C)cc3)C(C(=O)O)=CC[C@H]2c2ccc(Cl)cc2)cc1	VWKVMMOOFOSRAX-SVBPBHIXSA-N	InChI=1S/C29H30ClNO4S/c1-19-5-15-24(16-6-19)36(34
CHEMBL1531656			Small molecule		350.67	28	36	2.93	151.62	8	3	0	4	N	0.37	3.44	None	4.61	1.22	3	MOL	-1	24	10	3	0	350.005	-1.38	ACID	C13H7ClN4O6	O=C(O)c1cc(Nc2cc(Cl)c3nonc3c2[N+](=O)[O-])ccc1O	HPIVJUMOUVQKMR-UHFFFAOYSA-N	InChI=1S/C13H7ClN4O6/c14-7-4-8(12(18(22)23)11-10(7)16-24-17-11)15-5-1-2-9(19)6(3-5)13(20)21/h1-4
CHEMBL1608106			Small molecule		459.73	33	47	5.34	72.19	4	1	1	7	N	0.38	3.5	2.16	5.25	2.05	3	MOL	-1	28	5	1	1	458.003	-1.26	ACID	C21H16BrClN2O3	O=C(O)CCn1cc(/C=C/C(=O)c2ccc(Cl)cc2)c(-c2cccc(Br)c2)n1	PYTRNXVWUCEWPD-RMKNXTFCSA-N	InChI=1S/C21H16BrClN2O3/c22-17-3-1-2-15(12-17)21-16(13-25(24-21)11-10-20(27)28)6-9-19(26)14-4-7-18(23)8-5-14/h1-9
CHEMBL4634331			Unknown		713.71	8	16	6.15	138.56	5	5	2	12	N	0.09	13.6	10.28	5.64	3.36	5	MOL	-1	45	9	6	3	599.253	-0.85	BASE	C38H34F3N5O6	N=C(N)Nc1ccc(CNC(=O)[C@@H](NC(=O)c2ccc(Oc3ccccc3)cc2)c2ccc(OCc3ccccc3)cc2)cc1.O=C(O)C(F)(F)F	BVMDDGJPMATKHM-WAQYZQTGSA-N	InChI=1S/C36H33N5O4.C2HF3O2/c37-36(38)40-29-17-11-25(12-18-29)23-39-35(43)33(27-13-19-30(20-14-27)44-24-26-7-3-1-4-8-26)41-34(42)28-15-21-32(22-16-28)45-31-9-5-2-6-10-31;3-2(4
CHEMBL1578670			Small molecule		379.4	42	57	4.76	112.21	6	2	0	3	N	0.39	-2.1	2.23	1.91	1.91	4	MOL	-1	27	7	2	0	379.063	-0.64	ACID	C19H13N3O4S	O=S(=O)(O)c1cccc2c(N=Nc3ccc(O)c4ncccc34)cccc12	CWPNTHMHJUMFNM-UHFFFAOYSA-N	InChI=1S/C19H13N3O4S/c23-17-10-9-16(14-6-3-11-20-19(14)17)22-21-15-7-1-5-13-12(15)4-2-8-18(13)27(24
CHEMBL1460695			Small molecule		258.23	36	46	2.42	85.37	4	1	0	4	N	0.67	3.97	None	2.68	-0.5	2	MOL	-1	19	6	1	0	258.064	-1.07	ACID	C13H10N2O4	O=C(O)c1cccc(-n2cccc2/C=C/[N+](=O)[O-])c1	CYNCWVWKWZDOOE-SOFGYWHQSA-N	InChI=1S/C13H10N2O4/c16-13(17)10-3-1-4-12(9-10)14-7-2-5-11(14)6-8-15(18)19/h1-9H
CHEMBL1393568			Small molecule		459.94	39	66	3.07	114.8	9	1	0	6	N	0.34	5.98	None	3.44	2.37	3	MOL	-1	28	8	1	0	458.97	-2.91	ACID	C15H11ClFN5O3S3	CSc1nnc(NC(=O)c2nc(S(=O)(=O)Cc3ccccc3F)ncc2Cl)s1	SPGSGJRWIYOHPP-UHFFFAOYSA-N	InChI=1S/C15H11ClFN5O3S3/c1-26-15-22-21-13(27-15)20-12(23)11-9(16)6-18-14(19-11)28(24
CHEMBL1704261			Small molecule		277.71	100	122	2.43	63.24	3	1	0	3	N	0.92	12.45	None	1.69	1.69	1	MOL	-1	19	4	1	0	277.051	-0.42	NEUTRAL	C14H12ClNO3	CCCC(=O)NC1=C(Cl)C(=O)c2ccccc2C1=O	QRIWUMQXJVSZPA-UHFFFAOYSA-N	InChI=1S/C14H12ClNO3/c1-2-5-10(17)16-12-11(15)13(18)8-6-3-4-7-9(8)14(12)19/h3-4
CHEMBL3335490			Small molecule		462.56	6	13	-1.74	218.31	6	8	1	15	N	0.09	12.23	11.75	-2.76	-7.41	1	MOL	-1	33	12	11	2	462.27	-0.1	BASE	C21H34N8O4	N=C(N)NCCC[C@H](NC(=O)c1ccccc1)C(=O)N[C@@H](CCCCN)C(=O)NCC(N)=O	JUYLHAYQSTZAKY-HOTGVXAUSA-N	InChI=1S/C21H34N8O4/c22-11-5-4-9-15(19(32)27-13-17(23)30)29-20(33)16(10-6-12-26-21(24)25)28-18(31)14-7-2-1-3-8-14/h1-3
CHEMBL1420379			Small molecule		509.38	29	37	3.37	122.6	6	3	1	5	N	0.32	9.83	None	4.55	4.55	2	MOL	-1	31	9	3	1	508.042	-2.08	NEUTRAL	C20H21BrN4O5S	CC(C)(C)c1ccc(OCC(=O)NNC(=S)NC(=O)c2ccccc2[N+](=O)[O-])c(Br)c1	PGZHVMZZRDMJCC-UHFFFAOYSA-N	InChI=1S/C20H21BrN4O5S/c1-20(2
CHEMBL3196320			Small molecule		236.7	31	42	3.25	41.46	3	1	0	2	N	0.8	None	4.15	3.54	3.54	1	MOL	-1	16	3	1	0	236.072	-0.87	NEUTRAL	C12H13ClN2O	O=C1CCC/C(=N/Nc2ccc(Cl)cc2)C1	JXNOLRGMLTVKMK-PTNGSMBKSA-N	InChI=1S/C12H13ClN2O/c13-9-4-6-10(7-5-9)14-15-11-2-1-3-12(16)8-11/h4-7
CHEMBL1708852			Small molecule		342.38	20	22	3.86	89.31	4	1	0	4	N	0.58	6.32	None	3.9	3.17	3	MOL	-1	24	6	1	0	342.067	-1.48	ACID	C17H14N2O4S	Cc1ccc(S(=O)(=O)Nc2ccc3ccccc3c2[N+](=O)[O-])cc1	RXMAWDAFFXYYHI-UHFFFAOYSA-N	InChI=1S/C17H14N2O4S/c1-12-6-9-14(10-7-12)24(22
CHEMBL4463470			Unknown		550.66	2	3	0.19	195.53	6	7	2	15	N	0.07	11.94	11.63	-0.68	-5.27	2	MOL	-1	40	12	9	3	550.302	-0.23	BASE	C28H38N8O4	N=C(N)NCCC[C@H](NC(=O)c1ccccc1)C(=O)N[C@@H](CCCCN)C(=O)N[C@H]1CN(c2ccccc2)C1=O	MUCMYTHJLATOBX-VABKMULXSA-N	InChI=1S/C28H38N8O4/c29-16-8-7-14-21(26(39)35-23-18-36(27(23)40)20-12-5-2-6-13-20)34-25(38)22(15-9-17-32-28(30)31)33-24(37)19-10-3-1-4-11-19/h1-6
CHEMBL5395663					1901-09-27 18:43:12	7	10	1.18	226.59	7	7	2	16	N	0.07	11.6	10.18	0.87	-3.73	3	MOL	0	45	13	10	3	636.284	-0.5	BASE	C31H40N8O5S	CN([C@@H](Cc1ccc(NC(=N)N)cc1)C(=O)N[C@@H](CCCCN)C(=O)N[C@@H](C(N)=O)c1ccccc1)S(=O)(=O)c1ccccc1	WAYRJLIMGRWJJU-GMQQYTKMSA-N	InChI=1S/C31H40N8O5S/c1-39(45(43
CHEMBL1549660			Small molecule		344.47	27	35	3.65	68.88	5	1	0	3	N	0.67	None	None	4.64	4.64	1	MOL	-1	23	5	1	0	344.077	-1.48	NEUTRAL	C16H16N4OS2	CC(C)CSC1=NSC2=NC(=O)/C(=C\c3ccccc3)C(=N)N12	BXZRGRLVENRJCI-XWFJYDPRSA-N	InChI=1S/C16H16N4OS2/c1-10(2)9-22-16-19-23-15-18-14(21)12(13(17)20(15)16)8-11-6-4-3-5-7-11/h3-8
CHEMBL1489368			Small molecule		275.31	108	135	3.58	39.07	3	0	0	0	N	0.63	None	None	3.35	3.35	3	MOL	-1	21	3	0	0	275.095	0.53	NEUTRAL	C18H13NO2	Cc1cccc2c1c1ccc3c(c1n2C)C(=O)C=CC3=O	HYPOPXGVJOVIPH-UHFFFAOYSA-N	InChI=1S/C18H13NO2/c1-10-4-3-5-13-16(10)12-7-6-11-14(20)8-9-15(21)17(11)18(12)19(13)2/h3-9H
CHEMBL1461619			Small molecule		446.37	31	41	3.04	135.38	7	2	0	4	N	0.46	3.33	None	2.57	-1.72	3	MOL	-1	33	10	2	0	446.075	-1.06	ACID	C23H14N2O8	O=C1NC(=O)N(c2ccc3c(c2)OCO3)C(=O)/C1=C\c1ccc(-c2ccccc2C(=O)O)o1	XUXXLGUXTCGTMM-YBEGLDIGSA-N	InChI=1S/C23H14N2O8/c26-20-16(10-13-6-8-17(33-13)14-3-1-2-4-15(14)22(28)29)21(27)25(23(30)24-20)12-5-7-18-19(9-12)32-11-31-18/h1-10H
CHEMBL4462164			Unknown		803.96	1900-01-02	3	2.94	233.86	8	8	2	21	N	0.03	11.48	11.81	1.9	-2.35	4	MOL	-1	59	15	10	3	803.412	-0.47	BASE	C44H53N9O6	Cc1cccc(N2C[C@H](NC(=O)[C@H](NC(=O)[C@H](CCCCN)NC(=O)[C@H](CCCNC(=N)N)NC(=O)c3ccccc3)c3ccc(OCc4ccccc4)cc3)C2=O)c1	KBRKSQVGIDXDDI-IZBQCXFTSA-N	InChI=1S/C44H53N9O6/c1-29-12-10-17-33(26-29)53-27-37(43(53)58)51-42(57)38(31-20-22-34(23-21-31)59-28-30-13-4-2-5-14-30)52-41(56)35(18-8-9-24-45)50-40(55)36(19-11-25-48-44(46)47)49-39(54)32-15-6-3-7-16-32/h2-7
CHEMBL3198976			Small molecule		468.54	32	40	5.07	109.31	9	2	1	5	N	0.27	5.17	2.3	5.57	4.06	5	MOL	-1	34	8	2	1	468.137	-1.6	ACID	C25H20N6O2S	CSc1nnc(-c2ccccc2/N=C/c2c(C)nn(-c3ccc4ccccc4c3)c2O)c(O)n1	ZZZLCMFFMVFAKP-VULFUBBASA-N	InChI=1S/C25H20N6O2S/c1-15-20(24(33)31(30-15)18-12-11-16-7-3-4-8-17(16)13-18)14-26-21-10-6-5-9-19(21)22-23(32)27-25(34-2)29-28-22/h3-14
CHEMBL1304402			Small molecule		368.87	44	67	3.33	52.49	5	1	0	3	N	0.77	7.77	7.02	2.43	2.52	3	MOL	-1	26	5	1	0	368.14	-1.26	NEUTRAL	C20H21ClN4O	CN1CCN(C(c2ccccn2)c2cc(Cl)c3cccnc3c2O)CC1	ZYJAQXOCWRKZDU-UHFFFAOYSA-N	InChI=1S/C20H21ClN4O/c1-24-9-11-25(12-10-24)19(17-6-2-3-7-22-17)15-13-16(21)14-5-4-8-23-18(14)20(15)26/h2-8
CHEMBL1542511			Small molecule		268.34	28	31	3.55	32.67	3	0	0	2	N	0.77	None	None	3.49	3.49	2	MOL	-1	19	3	0	0	268.067	-2.16	NEUTRAL	C15H12N2OS	CC1=NN(c2ccccc2)C(=O)/C1=C/c1cccs1	VUYSZSSFJKWRMX-GXDHUFHOSA-N	InChI=1S/C15H12N2OS/c1-11-14(10-13-8-5-9-19-13)15(18)17(16-11)12-6-3-2-4-7-12/h2-10H
CHEMBL1566216			Small molecule		419.91	20	20	4.2	66.84	5	1	0	6	N	0.56	3.38	None	4.61	1.2	2	MOL	-1	27	5	1	0	419.005	-1.66	ACID	C19H14ClNO4S2	O=C(O)CN1C(=O)/C(=C\c2ccccc2OCc2ccc(Cl)cc2)SC1=S	MDXPBYIWHGNVSQ-CXUHLZMHSA-N	InChI=1S/C19H14ClNO4S2/c20-14-7-5-12(6-8-14)11-25-15-4-2-1-3-13(15)9-16-18(24)21(10-17(22)23)19(26)27-16/h1-9H
CHEMBL3194553			Small molecule		406.74	20	20	3.28	165.04	8	2	0	8	N	0.29	0.21	None	4.75	-0.09	2	MOL	-1	28	11	2	1	406.032	-1.09	ACID	C16H11ClN4O7	O=C(O)/C(CC(=O)c1ccc(Cl)cc1)=N/Nc1ccc([N+](=O)[O-])cc1[N+](=O)[O-]	QXLXMMFVSQRUMS-CPNJWEJPSA-N	InChI=1S/C16H11ClN4O7/c17-10-3-1-9(2-4-10)15(22)8-13(16(23)24)19-18-12-6-5-11(20(25)26)7-14(12)21(27)28/h1-7
CHEMBL1386872			Small molecule		537.62	17	20	3.95	147.22	7	3	1	8	N	0.31	6.71	None	3.82	2.99	4	MOL	-1	37	10	3	1	537.114	-1.96	NEUTRAL	C25H23N5O5S2	Cc1ccc(C)c(S(=O)(=O)Nc2ccccc2C(=O)Nc2ccc(S(=O)(=O)Nc3ncccn3)cc2)c1	QGTXBBCMOHMTQW-UHFFFAOYSA-N	InChI=1S/C25H23N5O5S2/c1-17-8-9-18(2)23(16-17)37(34
CHEMBL3335494			Small molecule		538.65	7	15	0	218.31	6	8	2	16	N	0.08	11.88	11.6	-0.87	-5.47	2	MOL	-1	39	12	11	3	538.302	-0.15	BASE	C27H38N8O4	N=C(N)NCCC[C@H](NC(=O)c1ccccc1)C(=O)N[C@@H](CCCCN)C(=O)N[C@H](C(N)=O)c1ccccc1	RSRMZXDBGTYWNH-FKBYEOEOSA-N	InChI=1S/C27H38N8O4/c28-16-8-7-14-20(26(39)35-22(23(29)36)18-10-3-1-4-11-18)34-25(38)21(15-9-17-32-27(30)31)33-24(37)19-12-5-2-6-13-19/h1-6
CHEMBL1359614			Small molecule		434.52	30	30	3.38	106.94	7	3	0	5	N	0.38	3.31	None	4.36	0.93	2	MOL	-1	28	7	3	0	434.007	-1.77	ACID	C18H14N2O5S3	CC(C(=O)Nc1ccc(O)cc1C(=O)O)N1C(=O)/C(=C\c2cccs2)SC1=S	KDRHPXARYADUMY-RIYZIHGNSA-N	InChI=1S/C18H14N2O5S3/c1-9(15(22)19-13-5-4-10(21)7-12(13)17(24)25)20-16(23)14(28-18(20)26)8-11-3-2-6-27-11/h2-9
CHEMBL1572924			Small molecule		382.42	50	76	4.13	75.27	4	2	0	4	N	0.71	12.7	None	3.44	3.44	3	MOL	-1	29	5	2	0	382.132	-0.75	NEUTRAL	C24H18N2O3	Cc1cccc(NC2=C(NC(=O)c3ccccc3)C(=O)c3ccccc3C2=O)c1	OKHKBUULHCBLJI-UHFFFAOYSA-N	InChI=1S/C24H18N2O3/c1-15-8-7-11-17(14-15)25-20-21(26-24(29)16-9-3-2-4-10-16)23(28)19-13-6-5-12-18(19)22(20)27/h2-14
CHEMBL1496231			Small molecule		352.35	59	92	2.39	90.66	6	1	0	5	N	0.55	13.89	None	2.07	2.07	3	MOL	-1	26	7	1	0	352.106	-0.67	NEUTRAL	C19H16N2O5	COC(CNC(=O)c1ccc2c3c(onc13)-c1ccccc1C2=O)OC	HGMKBBRZPVVVKX-UHFFFAOYSA-N	InChI=1S/C19H16N2O5/c1-24-14(25-2)9-20-19(23)13-8-7-12-15-16(13)21-26-18(15)11-6-4-3-5-10(11)17(12)22/h3-8
CHEMBL1900163			Small molecule		479.56	12	16	3.62	129.8	7	3	0	8	N	0.2	-2.09	5.85	2.68	1.54	3	MOL	-1	34	8	4	0	479.151	-0.55	ACID	C25H25N3O5S	CCN(CCCNc1cc2c(c(N)c1S(=O)(=O)O)C(=O)c1ccccc1C2=O)c1ccccc1	MLKZDEVVJIFGFR-UHFFFAOYSA-N	InChI=1S/C25H25N3O5S/c1-2-28(16-9-4-3-5-10-16)14-8-13-27-20-15-19-21(22(26)25(20)34(31
CHEMBL1730252			Small molecule		230.18	32	43	1.32	77.49	5	0	0	0	N	0.58	None	None	0.6	0.6	2	MOL	-1	17	5	0	0	230.022	1.16	NEUTRAL	C12H6O5	Cc1cc(=O)c2c(o1)C(=O)c1occc1C2=O	HTALCQINWRTCCC-UHFFFAOYSA-N	InChI=1S/C12H6O5/c1-5-4-7(13)8-9(14)6-2-3-16-11(6)10(15)12(8)17-5/h2-4H
CHEMBL4870696			Unknown		1900-12-23 10:48:00	3	3	3.44	80.71	3	3	0	4	N	0.67	13.02	10.05	2.75	0.2	3	MOL	-1	27	5	3	0	358.179	-0.87	BASE	C22H22N4O	N#Cc1ccc(-c2ccc3c(C(=O)NCC4CCNCC4)c[nH]c3c2)cc1	TWDARRSXNPFGKY-UHFFFAOYSA-N	InChI=1S/C22H22N4O/c23-12-15-1-3-17(4-2-15)18-5-6-19-20(14-25-21(19)11-18)22(27)26-13-16-7-9-24-10-8-16/h1-6
CHEMBL1871771			Small molecule		425.47	7	8	2.16	111.29	6	1	0	6	N	0.56	10.06	None	2.1	2.1	2	MOL	-1	30	8	2	0	425.104	-1.54	NEUTRAL	C21H19N3O5S	C#CCOc1ccc(/C=C2/C(=O)N(c3ccc(S(N)(=O)=O)cc3)N=C2C)cc1OC	SQTYMEXLHWQARM-LDADJPATSA-N	InChI=1S/C21H19N3O5S/c1-4-11-29-19-10-5-15(13-20(19)28-3)12-18-14(2)23-24(21(18)25)16-6-8-17(9-7-16)30(22
CHEMBL4440768			Unknown		569.68	3	15	4.69	134.12	8	2	1	9	N	0.33	12.99	3.41	4.43	4.43	2	MOL	-1	40	11	2	2	569.231	-1.16	NEUTRAL	C28H35N5O6S	CSCC[C@H](NC(=O)OC(C)(C)C)C(=O)Nc1ccc([C@H]2N(c3ccc([N+](=O)[O-])cc3)C(=O)[C@@H]3CCCN32)cc1	GXLXTZMVJMYFBF-SONWIMMPSA-N	InChI=1S/C28H35N5O6S/c1-28(2
CHEMBL4519543			Unknown		552.68	4	6	0.18	218.31	6	8	2	16	N	0.08	11.84	11.58	-0.44	-5.04	2	MOL	-1	40	12	11	3	552.317	-0.02	BASE	C28H40N8O4	C[C@@](NC(=O)[C@H](CCCCN)NC(=O)[C@H](CCCNC(=N)N)NC(=O)c1ccccc1)(C(N)=O)c1ccccc1	ZKFHXZCNNNQGFW-VPYPWEPUSA-N	InChI=1S/C28H40N8O4/c1-28(26(30)40
CHEMBL1602380			Small molecule		536.86	19	21	6.84	74.68	3	1	2	5	N	0.39	3.75	None	7	3.71	3	MOL	-1	34	5	1	2	535.018	-0.71	ACID	C25H20Cl3NO4S	Cc1ccc(S(=O)(=O)N2[C@@H](c3cccc(Cl)c3)C(C(=O)O)=CC[C@H]2c2ccc(Cl)c(Cl)c2)cc1	HKTHGWFQFRLVQC-ZEQRLZLVSA-N	InChI=1S/C25H20Cl3NO4S/c1-15-5-8-19(9-6-15)34(32
CHEMBL4441561			Unknown		405.87	5	7	5.71	89.77	4	2	1	4	N	0.43	4.08	3.3	5.11	2.34	4	MOL	-1	28	5	2	1	405.034	-1.53	ACID	C21H12ClN3O2S	N#C/C(=C\c1ccc(-c2ccc(C(=O)O)cc2)s1)c1nc2cc(Cl)ccc2[nH]1	KCRGBCOERUHZLY-NTEUORMPSA-N	InChI=1S/C21H12ClN3O2S/c22-15-5-7-17-18(10-15)25-20(24-17)14(11-23)9-16-6-8-19(28-16)12-1-3-13(4-2-12)21(26)27/h1-10H
CHEMBL4877039			Unknown		449.47	4	5	3.86	101.29	3	3	0	10	N	0.48	11.58	None	3.51	3.51	2	MOL	-1	32	6	4	0	449.193	-1.12	NEUTRAL	C23H26F3N3O3	CCCCCC(=O)N[C@H](C(=O)NCc1ccc(C(N)=O)cc1)c1ccc(C(F)(F)F)cc1	WVOKIQOOUNTRKQ-FQEVSTJZSA-N	InChI=1S/C23H26F3N3O3/c1-2-3-4-5-19(30)29-20(16-10-12-18(13-11-16)23(24
CHEMBL4864150			Unknown		471.56	1900-01-04	5	3.64	110.52	4	3	0	10	N	0.42	11.82	None	3.39	3.39	3	MOL	-1	35	7	4	0	471.216	-1.11	NEUTRAL	C28H29N3O4	NC(=O)c1ccc(CNC(=O)[C@@H](NC(=O)C2CCC2)c2ccc(OCc3ccccc3)cc2)cc1	CICRVJXHSKJJJJ-VWLOTQADSA-N	InChI=1S/C28H29N3O4/c29-26(32)22-11-9-19(10-12-22)17-30-28(34)25(31-27(33)23-7-4-8-23)21-13-15-24(16-14-21)35-18-20-5-2-1-3-6-20/h1-3
CHEMBL4859686			Unknown		606.08	5	6	6.92	119.75	5	3	2	11	N	0.15	11.86	None	6.42	6.42	5	MOL	-1	44	8	4	2	605.172	-1.12	NEUTRAL	C35H28ClN3O5	NC(=O)c1cccc(NC(=O)[C@@H](NC(=O)c2ccc(Oc3ccc(Cl)cc3)cc2)c2ccc(OCc3ccccc3)cc2)c1	RQAOBDSRYRCAJX-YTTGMZPUSA-N	InChI=1S/C35H28ClN3O5/c36-27-13-19-31(20-14-27)44-30-17-11-25(12-18-30)34(41)39-32(35(42)38-28-8-4-7-26(21-28)33(37)40)24-9-15-29(16-10-24)43-22-23-5-2-1-3-6-23/h1-21
CHEMBL4867754			Unknown		1901-04-04 13:40:48	4	5	5.13	87.66	4	3	1	12	N	0.33	12.04	None	4.88	4.88	3	MOL	-1	34	6	3	1	460.236	-0.69	NEUTRAL	C28H32N2O4	CCCCCC(=O)N[C@H](C(=O)Nc1ccc(CO)cc1)c1ccc(OCc2ccccc2)cc1	ACHJAXAFWMHNCI-MHZLTWQESA-N	InChI=1S/C28H32N2O4/c1-2-3-5-10-26(32)30-27(28(33)29-24-15-11-21(19-31)12-16-24)23-13-17-25(18-14-23)34-20-22-8-6-4-7-9-22/h4
CHEMBL4856206			Unknown		555.6	4	5	5.44	110.52	4	3	2	13	N	0.24	11.89	None	5.08	5.08	3	MOL	-1	40	7	4	2	555.235	-1.03	NEUTRAL	C30H32F3N3O4	CCCCCC(=O)N[C@@H](C(=O)NCc1ccc(C(N)=O)cc1)c1ccc(OCc2ccc(C(F)(F)F)cc2)cc1	GOQVSFSOICSFPA-HHHXNRCGSA-N	InChI=1S/C30H32F3N3O4/c1-2-3-4-5-26(37)36-27(29(39)35-18-20-6-10-23(11-7-20)28(34)38)22-12-16-25(17-13-22)40-19-21-8-14-24(15-9-21)30(31
CHEMBL4857446			Unknown		613.67	4	6	5.71	136.82	6	3	2	12	N	0.15	11.65	None	5.62	5.62	5	MOL	-1	46	9	4	2	613.221	-0.97	NEUTRAL	C37H31N3O6	COc1cccc(COc2ccc([C@H](NC(=O)c3ccc(C(=O)c4ccccc4)cc3)C(=O)Nc3cccc(C(N)=O)c3)cc2)c1	POZOATHYURJGQK-XIFFEERXSA-N	InChI=1S/C37H31N3O6/c1-45-32-12-5-7-24(21-32)23-46-31-19-17-25(18-20-31)33(37(44)39-30-11-6-10-29(22-30)35(38)42)40-36(43)28-15-13-27(14-16-28)34(41)26-8-3-2-4-9-26/h2-22
CHEMBL2440341			Small molecule		652.8	8	20	0.01	271.2	8	9	2	21	N	0.03	12.19	11.73	-0.91	-5.57	1	MOL	-1	47	15	12	3	652.381	-0.27	BASE	C32H48N10O5	CCCC[C@H](NC(=O)[C@H](CCCCN)NC(=O)[C@H](CCCNC(=N)N)NC(=O)c1ccc(/C=C(\C#N)C(=O)NC2CC2)cc1)C(N)=O	IIZZPHMUHOCVEN-UZXAIGFNSA-N	InChI=1S/C32H48N10O5/c1-2-3-7-24(27(35)43)40-30(46)25(8-4-5-16-33)42-31(47)26(9-6-17-38-32(36)37)41-28(44)21-12-10-20(11-13-21)18-22(19-34)29(45)39-23-14-15-23/h10-13
CHEMBL1524427			Small molecule		311.34	17	20	3.23	57.01	5	0	0	2	N	0.68	None	None	3.66	3.66	1	MOL	-1	23	5	0	0	311.116	-0.46	None	C18H17NO4	COC(=O)c1c(C)c2c(C)cc3ccccn3c-2c1C(=O)OC	SQDDRYSFAXVCTQ-UHFFFAOYSA-N	InChI=1S/C18H17NO4/c1-10-9-12-7-5-6-8-19(12)16-13(10)11(2)14(17(20)22-3)15(16)18(21)23-4/h5-9H
CHEMBL1559790			Small molecule		482.35	22	23	4.45	66.84	5	1	0	6	N	0.48	2.78	None	4.92	1.42	2	MOL	-1	28	5	1	0	480.945	-1.95	ACID	C19H13BrFNO4S2	O=C(O)CN1C(=O)/C(=C\c2cc(Br)ccc2OCc2ccccc2F)SC1=S	WCRYAVDWVTWKPY-LZYBPNLTSA-N	InChI=1S/C19H13BrFNO4S2/c20-13-5-6-15(26-10-11-3-1-2-4-14(11)21)12(7-13)8-16-18(25)22(9-17(23)24)19(27)28-16/h1-8H
CHEMBL2440339			Small molecule		1901-06-01 15:50:24	7	16	-0.18	218.31	6	8	2	18	N	0.07	12.25	11.75	-0.76	-5.43	1	MOL	-1	37	12	11	3	518.333	0.04	BASE	C25H42N8O4	CCCC[C@H](NC(=O)[C@H](CCCCN)NC(=O)[C@H](CCCNC(=N)N)NC(=O)c1ccccc1)C(N)=O	MUOKBMBIEYGOKE-UFYCRDLUSA-N	InChI=1S/C25H42N8O4/c1-2-3-12-18(21(27)34)31-23(36)19(13-7-8-15-26)33-24(37)20(14-9-16-30-25(28)29)32-22(35)17-10-5-4-6-11-17/h4-6
CHEMBL4090517			Small molecule		391.35	4	5	4.12	66.69	4	0	0	3	N	0.58	None	3.38	4.28	4.28	2	MOL	-1	28	6	0	0	391.114	-1.06	NEUTRAL	C19H16F3N3O3	O=C1[C@@H]2CCCN2[C@@H](c2ccc(C(F)(F)F)cc2)N1c1ccc([N+](=O)[O-])cc1	SDQRJCBPOUKHJL-DLBZAZTESA-N	InChI=1S/C19H16F3N3O3/c20-19(21
CHEMBL1722512			Small molecule		526.45	17	18	5.95	74.68	3	1	2	5	N	0.45	3.23	None	6.47	3.03	3	MOL	-1	33	5	1	2	525.061	-0.41	ACID	C26H24BrNO4S	Cc1ccc([C@@H]2CC=C(C(=O)O)[C@H](c3ccc(Br)cc3)N2S(=O)(=O)c2ccc(C)cc2)cc1	CRKUILBKKOBSAO-DQEYMECFSA-N	InChI=1S/C26H24BrNO4S/c1-17-3-7-19(8-4-17)24-16-15-23(26(29)30)25(20-9-11-21(27)12-10-20)28(24)33(31
CHEMBL1705449			Small molecule		502.42	9	13	6.19	74.68	3	1	2	5	N	0.45	3.81	None	6.4	3.14	3	MOL	-1	33	5	1	2	501.057	-0.52	ACID	C25H21Cl2NO4S	Cc1ccc(S(=O)(=O)N2[C@@H](c3cccc(Cl)c3)C(C(=O)O)=CC[C@H]2c2cccc(Cl)c2)cc1	QNIFPONIZUCPIS-ZEQRLZLVSA-N	InChI=1S/C25H21Cl2NO4S/c1-16-8-10-21(11-9-16)33(31
CHEMBL4466110			Unknown		522.65	3	3	1.06	159.65	6	5	1	15	N	0.17	11.96	10.49	0.35	-4.68	2	MOL	-1	38	10	7	2	522.295	-0.34	BASE	C28H38N6O4	NCCCC[C@H](NC(=O)c1ccccc1)C(=O)N[C@@H](CCCCN)C(=O)N[C@@H]1CN(c2ccccc2)C1=O	FCWWFTAWZFYNGN-KMDXXIMOSA-N	InChI=1S/C28H38N6O4/c29-17-9-7-15-22(31-25(35)20-11-3-1-4-12-20)26(36)32-23(16-8-10-18-30)27(37)33-24-19-34(28(24)38)21-13-5-2-6-14-21/h1-6
CHEMBL4444175			Unknown		1901-01-03 09:07:12	4	17	2.82	96.15	6	1	0	4	N	0.66	9.91	2.98	2.94	2.94	2	MOL	-1	27	8	1	0	369.132	-0.39	NEUTRAL	C19H19N3O5	COc1cc([C@H]2N(c3ccc([N+](=O)[O-])cc3)C(=O)[C@@H]3CCCN32)ccc1O	CEXZOEADMIIIHX-MAUKXSAKSA-N	InChI=1S/C19H19N3O5/c1-27-17-11-12(4-9-16(17)23)18-20-10-2-3-15(20)19(24)21(18)13-5-7-14(8-6-13)22(25)26/h4-9
CHEMBL1342041			Small molecule		305.38	31	43	3.41	66.4	4	2	0	3	N	0.73	6.22	None	3.09	2.3	3	MOL	-1	20	4	2	0	305.018	-1.59	ACID	C14H11NO3S2	O=S(=O)(Nc1ccc(O)c2ccccc12)c1cccs1	PGMYLDPZRWWFCZ-UHFFFAOYSA-N	InChI=1S/C14H11NO3S2/c16-13-8-7-12(10-4-1-2-5-11(10)13)15-20(17
CHEMBL1527		2
CHEMBL4080284			Small molecule		368.35	6	8	3.01	109.83	6	0	0	4	N	0.61	None	2.79	3.34	3.34	2	MOL	-1	27	9	0	0	368.112	-0.71	NEUTRAL	C18H16N4O5	O=C1[C@@H]2CCCN2[C@@H](c2ccc([N+](=O)[O-])cc2)N1c1ccc([N+](=O)[O-])cc1	PLWMFGNUIJAFJT-DLBZAZTESA-N	InChI=1S/C18H16N4O5/c23-18-16-2-1-11-19(16)17(12-3-5-14(6-4-12)21(24)25)20(18)13-7-9-15(10-8-13)22(26)27/h3-10
CHEMBL4453926			Unknown		278.32	5	7	0.02	150.1	4	6	1	6	N	0.19	None	12.06	-0.12	-4.45	1	MOL	-1	20	8	8	1	278.149	-0.43	BASE	C12H18N6O2	N=C(N)NCCCOC(=O)c1ccc(NC(=N)N)cc1	GPOYOBOURQLEKM-UHFFFAOYSA-N	InChI=1S/C12H18N6O2/c13-11(14)17-6-1-7-20-10(19)8-2-4-9(5-3-8)18-12(15)16/h2-5H
CHEMBL4563372			Unknown		370.41	4	4	1.76	146.56	5	5	0	5	N	0.4	None	9.29	0.89	-1.7	2	MOL	-1	27	9	7	1	370.175	-0.97	BASE	C18H22N6O3	CN(C)C(=O)Oc1ccc(NC(=N)N)cc1C(=O)Nc1ccc(CN)cc1	RSMLUANZYDPRKH-UHFFFAOYSA-N	InChI=1S/C18H22N6O3/c1-24(2)18(26)27-15-8-7-13(23-17(20)21)9-14(15)16(25)22-12-5-3-11(10-19)4-6-12/h3-9H
CHEMBL4862682			Unknown		440.55	5	7	4.04	101.74	6	3	0	7	N	0.4	None	10.38	3.22	-1.34	4	MOL	-1	33	7	4	0	440.233	-0.75	BASE	C26H28N6O	NCc1ccc(-c2ncc(OCC3CCNCC3)nc2-c2ccc(-c3cn[nH]c3)cc2)cc1	MYADMJMAENDCBG-UHFFFAOYSA-N	InChI=1S/C26H28N6O/c27-13-18-1-3-21(4-2-18)25-26(22-7-5-20(6-8-22)23-14-30-31-15-23)32-24(16-29-25)33-17-19-9-11-28-12-10-19/h1-8
CHEMBL4854729			Unknown		635.77	1	2	3.25	184.45	6	7	2	16	N	0.04	12.29	11.77	2.86	0.77	4	MOL	-1	47	11	9	3	635.322	-0.35	BASE	C36H41N7O4	N=C(N)NCCC[C@H](NC(=O)c1ccccc1)C(=O)N[C@H](Cc1ccc(N)cc1)C(=O)NCc1ccc(OCc2ccccc2)cc1	CVEMOQCRCUFKLH-AJQTZOPKSA-N	InChI=1S/C36H41N7O4/c37-29-17-13-25(14-18-29)22-32(34(45)41-23-26-15-19-30(20-16-26)47-24-27-8-3-1-4-9-27)43-35(46)31(12-7-21-40-36(38)39)42-33(44)28-10-5-2-6-11-28/h1-6
CHEMBL4584771			Unknown		428.47	1	1	4.44	83.55	4	1	0	4	N	0.49	7.52	None	4.05	3.84	4	MOL	-1	31	6	1	0	428.083	-1.33	NEUTRAL	C24H16N2O4S	O=C1c2ccccc2C(=O)N1c1ccc(S(=O)(=O)Nc2cccc3ccccc23)cc1	SIWGOOIPNMHNLG-UHFFFAOYSA-N	InChI=1S/C24H16N2O4S/c27-23-20-9-3-4-10-21(20)24(28)26(23)17-12-14-18(15-13-17)31(29
CHEMBL4545602			Unknown		803.97	4	5	2.94	233.86	8	8	2	21	N	0.03	11.5	11.82	1.9	-2.35	4	MOL	-1	59	15	10	3	803.412	-0.42	BASE	C44H53N9O6	Cc1ccc(N2C[C@@H](NC(=O)[C@H](NC(=O)[C@H](CCCCN)NC(=O)[C@H](CCCNC(=N)N)NC(=O)c3ccccc3)c3ccc(OCc4ccccc4)cc3)C2=O)cc1	ZOUNLZGMYIOKQR-CDBYGCFJSA-N	InChI=1S/C44H53N9O6/c1-29-17-21-33(22-18-29)53-27-37(43(53)58)51-42(57)38(31-19-23-34(24-20-31)59-28-30-11-4-2-5-12-30)52-41(56)35(15-8-9-25-45)50-40(55)36(16-10-26-48-44(46)47)49-39(54)32-13-6-3-7-14-32/h2-7
CHEMBL4468338			Unknown		507.64	2	2	2.12	133.63	5	4	1	14	N	0.23	11.95	10.19	1.96	-0.53	2	MOL	-1	37	9	5	1	507.285	-0.32	BASE	C28H37N5O4	CCCC[C@H](NC(=O)[C@H](CCCCN)NC(=O)c1ccccc1)C(=O)N[C@H]1CN(c2ccccc2)C1=O	GKEXUVXWLORJJV-HJOGWXRNSA-N	InChI=1S/C28H37N5O4/c1-2-3-16-22(27(36)32-24-19-33(28(24)37)21-14-8-5-9-15-21)31-26(35)23(17-10-11-18-29)30-25(34)20-12-6-4-7-13-20/h4-9
CHEMBL5169561					393.63	6	10	None	None	None	None	None	None	None	None	None	None	None	None	None	MOL	-1	None	None	None	None	393.094	None	None	C21H17BClNO4	O=C(Nc1ccc2c(c1)B(O)OC2)c1cccc(OCc2ccc(Cl)cc2)c1	YTNKXESCXNRMLN-UHFFFAOYSA-N	InChI=1S/C21H17BClNO4/c23-17-7-4-14(5-8-17)12-27-19-3-1-2-15(10-19)21(25)24-18-9-6-16-13-28-22(26)20(16)11-18/h1-11
CHEMBL4854164			Unknown		557.61	4	5	6.48	119.75	5	3	2	10	N	0.18	11.74	None	5.75	5.75	5	MOL	-1	42	8	4	2	557.195	-0.92	NEUTRAL	C34H27N3O5	NC(=O)c1cccc(NC(=O)[C@@H](NC(=O)c2ccc(Oc3ccccc3)cc2)c2ccc(Oc3ccccc3)cc2)c1	RJDMRXJBBUFLDO-HKBQPEDESA-N	InChI=1S/C34H27N3O5/c35-32(38)25-8-7-9-26(22-25)36-34(40)31(23-14-18-29(19-15-23)41-27-10-3-1-4-11-27)37-33(39)24-16-20-30(21-17-24)42-28-12-5-2-6-13-28/h1-22
CHEMBL271094			Small molecule		1902-01-11 22:48:00	2	2	0.42	296.18	10	11	2	25	N	0.03	11.72	11.78	-0.87	-7.69	2	MOL	-1	52	17	14	3	742.406	-0.12	BASE	C34H54N12O5S	CCCC[C@H](NC(=O)c1ccccc1)C(=O)N[C@@H](CCCCN)C(=O)N[C@@H](CCCNC(=N)N)C(=O)N[C@@H](CCCNC(=N)N)C(=O)c1nccs1	AYNAORGENYBYKQ-CQJMVLFOSA-N	InChI=1S/C34H54N12O5S/c1-2-3-13-24(44-28(48)22-11-5-4-6-12-22)30(50)45-25(14-7-8-17-35)31(51)46-26(16-10-19-42-34(38)39)29(49)43-23(15-9-18-41-33(36)37)27(47)32-40-20-21-52-32/h4-6
CHEMBL4847621			Unknown		557.61	5	7	4.93	136.3	6	3	1	10	N	0.22	11.78	1.25	4.04	4.04	5	MOL	-1	42	9	4	1	557.206	-1.21	NEUTRAL	C33H27N5O4	NC(=O)c1cccc(NC(=O)[C@@H](NC(=O)c2ccc(-c3cncnc3)cc2)c2ccc(OCc3ccccc3)cc2)c1	VRCOOIIGTKBESS-PMERELPUSA-N	InChI=1S/C33H27N5O4/c34-31(39)26-7-4-8-28(17-26)37-33(41)30(24-13-15-29(16-14-24)42-20-22-5-2-1-3-6-22)38-32(40)25-11-9-23(10-12-25)27-18-35-21-36-19-27/h1-19
CHEMBL4548502			Unknown		552.68	4	6	0.39	218.31	6	8	2	17	N	0.08	12.46	11.8	-0.69	-5.39	2	MOL	-1	40	12	11	3	552.317	-0.01	BASE	C28H40N8O4	N=C(N)NCCC[C@H](NC(=O)c1ccccc1)C(=O)N[C@@H](CCCCN)C(=O)N[C@@H](CC(N)=O)c1ccccc1	BEEMGMOYNXNNBX-VABKMULXSA-N	InChI=1S/C28H40N8O4/c29-16-8-7-14-21(27(40)36-23(18-24(30)37)19-10-3-1-4-11-19)35-26(39)22(15-9-17-33-28(31)32)34-25(38)20-12-5-2-6-13-20/h1-6
CHEMBL4451922			Unknown		420.63	9	14	4.09	76.1	5	4	0	8	N	0.44	None	10.57	3.09	-5.85	3	MOL	-1	30	4	6	1	420.235	-0.27	BASE	C25H32N4S	NCc1ccc(-c2cc(CNCC3CCNCC3)sc2-c2ccc(CN)cc2)cc1	ITMNTGSOXHQAAV-UHFFFAOYSA-N	InChI=1S/C25H32N4S/c26-14-18-1-5-21(6-2-18)24-13-23(17-29-16-20-9-11-28-12-10-20)30-25(24)22-7-3-19(15-27)4-8-22/h1-8
CHEMBL4634176			Unknown		762.19	5	9	6.59	138.56	5	5	2	13	N	0.07	13.64	10.28	6.31	4.03	5	MOL	-1	47	9	6	3	647.23	-0.9	BASE	C39H35ClF3N5O6	N=C(N)Nc1ccc(CNC(=O)[C@@H](NC(=O)c2ccc(OCc3ccc(Cl)cc3)cc2)c2ccc(OCc3ccccc3)cc2)cc1.O=C(O)C(F)(F)F	YQCITMCDBLAPKT-GXUZKUJRSA-N	InChI=1S/C37H34ClN5O4.C2HF3O2/c38-30-14-6-27(7-15-30)24-47-33-20-12-29(13-21-33)35(44)43-34(36(45)41-22-25-8-16-31(17-9-25)42-37(39)40)28-10-18-32(19-11-28)46-23-26-4-2-1-3-5-26;3-2(4
CHEMBL4863404			Unknown		607.75	4	5	6.66	119.75	5	3	2	14	N	0.14	11.83	None	7.07	7.07	4	MOL	-1	45	8	4	2	607.305	-1	NEUTRAL	C37H41N3O5	Cc1ccc(C)c(OCCCC(C)(C)C(=O)N[C@H](C(=O)Nc2cccc(C(N)=O)c2)c2ccc(OCc3ccccc3)cc2)c1	CJUYVSGKCMTRFU-XIFFEERXSA-N	InChI=1S/C37H41N3O5/c1-25-14-15-26(2)32(22-25)44-21-9-20-37(3
CHEMBL4850580			Unknown		517.63	4	6	4.43	119.75	5	3	1	14	N	0.27	11.89	None	4.04	4.04	3	MOL	-1	38	8	4	1	517.258	-0.92	NEUTRAL	C30H35N3O5	CCCCCC(=O)N[C@H](C(=O)NCc1ccc(C(N)=O)cc1)c1ccc(OCc2cccc(OC)c2)cc1	XUPNDGGDDSLHOW-NDEPHWFRSA-N	InChI=1S/C30H35N3O5/c1-3-4-5-9-27(34)33-28(30(36)32-19-21-10-12-24(13-11-21)29(31)35)23-14-16-25(17-15-23)38-20-22-7-6-8-26(18-22)37-2/h6-8
CHEMBL4873289			Unknown		425.21	2	2	4.06	85.13	5	1	0	3	N	0.39	11.34	None	4.76	4.76	3	MOL	-1	22	6	1	0	424.933	-2.75	NEUTRAL	C14H8IN3O3S	O=C(Nc1nc2ccc([N+](=O)[O-])cc2s1)c1ccc(I)cc1	VCFKITQLHXTAMI-UHFFFAOYSA-N	InChI=1S/C14H8IN3O3S/c15-9-3-1-8(2-4-9)13(19)17-14-16-11-6-5-10(18(20)21)7-12(11)22-14/h1-7H
CHEMBL4103904			Small molecule		365.43	4	5	4.23	66.69	4	0	0	4	N	0.6	None	3.64	4.65	4.65	2	MOL	-1	27	6	0	0	365.174	-0.82	NEUTRAL	C21H23N3O3	CC(C)c1ccc([C@H]2N(c3ccc([N+](=O)[O-])cc3)C(=O)[C@@H]3CCCN32)cc1	QBNDCXACJHMLCQ-VQTJNVASSA-N	InChI=1S/C21H23N3O3/c1-14(2)15-5-7-16(8-6-15)20-22-13-3-4-19(22)21(25)23(20)17-9-11-18(12-10-17)24(26)27/h5-12
CHEMBL5176257					556.66	7	9	5.63	92.34	4	2	2	11	N	0.25	None	None	6.49	6.49	4	MOL	-1	40	6	2	2	556.183	-0.65	NEUTRAL	C32H29FN2O4S	O=C(NCc1ccccc1C(=O)N[C@H](/C=C(\F)S(=O)(=O)c1ccccc1)CCc1ccccc1)c1ccccc1	YFPRNVKEYWUQQU-UGYRVVAPSA-N	InChI=1S/C32H29FN2O4S/c33-30(40(38
CHEMBL1212972	NANAOMYCIN	NSC-267461	Small molecule		302.28	116	138	1.72	100.9	5	2	0	2	N	0.86	3.48	None	1.71	-1.73	1	MOL	-1	22	6	2	0	302.079	1.66	ACID	C16H14O6	CC1OC(CC(=O)O)CC2=C1C(=O)c1c(O)cccc1C2=O	ZCJHPTKRISJQTN-UHFFFAOYSA-N	InChI=1S/C16H14O6/c1-7-13-10(5-8(22-7)6-12(18)19)15(20)9-3-2-4-11(17)14(9)16(13)21/h2-4
CHEMBL1508598			Small molecule		323.35	22	29	3.44	57.12	5	0	0	5	N	0.62	None	0.58	4.13	4.13	2	MOL	-1	24	5	0	0	323.116	-0.59	NEUTRAL	C19H17NO4	CCOc1cc(/C=C2\C(=O)ON=C2c2ccccc2)ccc1OC	SZEYORBBJOBYND-PTNGSMBKSA-N	InChI=1S/C19H17NO4/c1-3-23-17-12-13(9-10-16(17)22-2)11-15-18(20-24-19(15)21)14-7-5-4-6-8-14/h4-12H
CHEMBL1421193			Small molecule		402.46	30	36	2.74	139.82	7	1	0	1	N	0.76	None	4.88	0.05	0.05	1	MOL	-1	30	8	2	0	402.18	-0.93	NEUTRAL	C22H22N6O2	CC(C)(C)OC(=O)N1CC=C2C(C#N)=C(N)C(C#N)(C#N)[C@H](c3cccnc3)[C@H]2C1	RQEJNDVQCMTJEN-ZWKOTPCHSA-N	InChI=1S/C22H22N6O2/c1-21(2
CHEMBL1418191			Small molecule		436.94	26	40	4.77	84.5	5	2	0	6	N	0.58	5.84	None	4.63	3.76	3	MOL	-1	28	6	2	0	436.032	-2.21	ACID	C19H17ClN2O4S2	COc1ccc(C)cc1NC(=O)c1ccccc1NS(=O)(=O)c1ccc(Cl)s1	LMBAUGFGWDFXIE-UHFFFAOYSA-N	InChI=1S/C19H17ClN2O4S2/c1-12-7-8-16(26-2)15(11-12)21-19(23)13-5-3-4-6-14(13)22-28(24
CHEMBL4085983			Small molecule		353.38	4	5	3.11	75.92	5	0	0	4	N	0.62	None	3.3	3.25	3.25	2	MOL	-1	26	7	0	0	353.138	-0.79	NEUTRAL	C19H19N3O4	COc1ccc([C@H]2N(c3ccc([N+](=O)[O-])cc3)C(=O)[C@@H]3CCCN32)cc1	UWRWZMBZQKQVLF-ZWKOTPCHSA-N	InChI=1S/C19H19N3O4/c1-26-16-10-4-13(5-11-16)18-20-12-2-3-17(20)19(23)21(18)14-6-8-15(9-7-14)22(24)25/h4-11
CHEMBL1335410			Small molecule		282.39	27	34	2.24	65.72	4	2	0	1	N	0.84	9.14	None	3.3	3.29	2	MOL	-1	18	4	2	0	282.05	-0.63	NEUTRAL	C12H14N2O2S2	CCC1(C)Cc2c(sc3[nH]c(=O)[nH]c(=O)c23)CS1	JUQCFBFVMLSKFD-UHFFFAOYSA-N	InChI=1S/C12H14N2O2S2/c1-3-12(2)4-6-7(5-17-12)18-10-8(6)9(15)13-11(16)14-10/h3-5H2
CHEMBL3190829			Small molecule		350.81	31	38	5.15	61.69	3	2	1	5	N	0.49	3.42	5.01	4.28	2.41	3	MOL	-1	25	4	2	1	350.082	-1.31	ACID	C20H15ClN2O2	O=C(O)c1cc(N/N=C/c2ccc(-c3ccccc3)cc2)ccc1Cl	RGQSZFCJTLRELQ-LPYMAVHISA-N	InChI=1S/C20H15ClN2O2/c21-19-11-10-17(12-18(19)20(24)25)23-22-13-14-6-8-16(9-7-14)15-4-2-1-3-5-15/h1-13
CHEMBL1369527			Small molecule		380.4	27	30	2.51	93.73	5	2	0	6	N	0.46	6.83	None	3.3	2.64	2	MOL	-1	28	7	2	0	380.137	-0.7	NEUTRAL	C21H20N2O5	Cc1cc(C)cc(OCCOc2cccc(C=C3C(=O)NC(=O)NC3=O)c2)c1	QWBDCXYLLVKTDM-UHFFFAOYSA-N	InChI=1S/C21H20N2O5/c1-13-8-14(2)10-17(9-13)28-7-6-27-16-5-3-4-15(11-16)12-18-19(24)22-21(26)23-20(18)25/h3-5
CHEMBL1421441			Small molecule		455.97	34	58	3.24	114.8	9	1	0	6	N	0.34	5.98	None	3.81	2.74	3	MOL	-1	28	8	1	0	454.995	-2.76	ACID	C16H14ClN5O3S3	CSc1nnc(NC(=O)c2nc(S(=O)(=O)Cc3cccc(C)c3)ncc2Cl)s1	GNYKFDWOQKNBQH-UHFFFAOYSA-N	InChI=1S/C16H14ClN5O3S3/c1-9-4-3-5-10(6-9)8-28(24
CHEMBL1714002			Small molecule		268.07	48	72	1.71	56.26	4	0	0	1	N	0.78	None	2.25	0.81	0.81	1	MOL	-1	15	4	0	0	266.953	0.61	NEUTRAL	C10H6BrNO3	COC1=C(Br)C(=O)c2ncccc2C1=O	VFJSDBUJXJBRRA-UHFFFAOYSA-N	InChI=1S/C10H6BrNO3/c1-15-10-6(11)9(14)7-5(8(10)13)3-2-4-12-7/h2-4H
CHEMBL1555532			Small molecule		347.31	40	58	2.35	144.21	7	0	0	5	N	0.6	12.28	None	2.43	2.43	2	MOL	-1	24	9	0	0	347.021	-1.59	NEUTRAL	C14H9N3O6S	N#Cc1c([N+](=O)[O-])cc([N+](=O)[O-])cc1S(=O)(=O)Cc1ccccc1	KBFRYZAVSLGLKQ-UHFFFAOYSA-N	InChI=1S/C14H9N3O6S/c15-8-12-13(17(20)21)6-11(16(18)19)7-14(12)24(22
CHEMBL4862353			Unknown		439.56	1900-01-04	1900-01-04	4.94	89	6	3	0	7	N	0.38	None	10.38	3.69	-0.88	4	MOL	-1	33	6	4	0	439.237	-0.27	BASE	C27H29N5O	NCc1ccc(-c2ncc(NCC3CCNCC3)nc2-c2ccc(-c3ccoc3)cc2)cc1	INAQUPORVOZIIL-UHFFFAOYSA-N	InChI=1S/C27H29N5O/c28-15-19-1-3-22(4-2-19)26-27(23-7-5-21(6-8-23)24-11-14-33-18-24)32-25(17-31-26)30-16-20-9-12-29-13-10-20/h1-8
CHEMBL1735496			Small molecule		264.27	23	27	1.68	124.32	6	4	0	1	N	0.46	7.34	None	2	1.66	2	MOL	-1	18	7	5	0	264.032	-0.2	NEUTRAL	C10H8N4O3S	NC(=S)N=Nc1c(O)cc(O)c2nc(O)ccc12	OBRQAPRZSYQOFM-UHFFFAOYSA-N	InChI=1S/C10H8N4O3S/c11-10(18)14-13-9-4-1-2-7(17)12-8(4)5(15)3-6(9)16/h1-3
CHEMBL1373248			Small molecule		395.51	23	24	4.66	57.61	4	1	0	5	N	0.59	3.69	None	5.15	1.84	2	MOL	-1	27	4	1	0	395.065	-0.88	ACID	C21H17NO3S2	CC(/C=C1\SC(=S)N(C(C(=O)O)c2ccccc2)C1=O)=C\c1ccccc1	BPNJKEMCBOUUAM-PZAFVPBJSA-N	InChI=1S/C21H17NO3S2/c1-14(12-15-8-4-2-5-9-15)13-17-19(23)22(21(26)27-17)18(20(24)25)16-10-6-3-7-11-16/h2-13
CHEMBL1302213			Small molecule		346.33	17	19	2.59	81.42	5	0	0	4	N	0.54	11.54	None	2.81	2.81	3	MOL	-1	24	5	0	0	346.031	-1.38	NEUTRAL	C17H11FO5S	O=C(CS(=O)(=O)c1ccccc1)c1cc2cc(F)ccc2oc1=O	WTZZPBVEBSEWHX-UHFFFAOYSA-N	InChI=1S/C17H11FO5S/c18-12-6-7-16-11(8-12)9-14(17(20)23-16)15(19)10-24(21
CHEMBL1325819			Small molecule		422.46	33	40	4.39	92.87	7	1	0	7	N	0.45	7.44	None	3.09	2.8	3	MOL	-1	30	7	1	0	422.094	-1.56	NEUTRAL	C22H18N2O5S	C=CCOc1cccc(C2C(C(=O)c3ccc(C)o3)=C(O)C(=O)N2c2nccs2)c1	PYQWDQPEVCAOFG-UHFFFAOYSA-N	InChI=1S/C22H18N2O5S/c1-3-10-28-15-6-4-5-14(12-15)18-17(19(25)16-8-7-13(2)29-16)20(26)21(27)24(18)22-23-9-11-30-22/h3-9
CHEMBL1583428			Small molecule		417.53	24	26	3.9	92.7	5	2	0	6	N	0.54	4.09	None	5.2	2.1	1	MOL	-1	29	6	2	0	417.161	-0.99	ACID	C22H27NO5S	CCCOC(=O)c1c(NC(=O)C2C3C=CC(C3)C2C(=O)O)sc2c1CCC(C)C2	IVFLOMBMZSYNAC-UHFFFAOYSA-N	InChI=1S/C22H27NO5S/c1-3-8-28-22(27)18-14-7-4-11(2)9-15(14)29-20(18)23-19(24)16-12-5-6-13(10-12)17(16)21(25)26/h5-6
CHEMBL1302460			Small molecule		442.52	34	60	5.28	95.5	3	3	1	6	N	0.27	4.07	None	6.3	3.18	3	MOL	-1	33	6	3	1	442.189	-0.73	ACID	C27H26N2O4	Cc1ccc(NC(=O)C(=Cc2ccc(C(=O)O)cc2)C(=O)Nc2ccc(C)cc2C)c(C)c1	QZOHMGLHJDZRBE-UHFFFAOYSA-N	InChI=1S/C27H26N2O4/c1-16-5-11-23(18(3)13-16)28-25(30)22(15-20-7-9-21(10-8-20)27(32)33)26(31)29-24-12-6-17(2)14-19(24)4/h5-15H
CHEMBL1711303			Small molecule		323.42	89	102	3.94	37.38	4	0	0	3	N	0.86	None	None	3.43	3.43	2	MOL	-1	23	3	0	0	323.098	-0.67	None	C19H17NO2S	Cc1ccc(SC2=C(N(C)C)C(=O)c3ccccc3C2=O)cc1	QOHQFFNJYZABNV-UHFFFAOYSA-N	InChI=1S/C19H17NO2S/c1-12-8-10-13(11-9-12)23-19-16(20(2)3)17(21)14-6-4-5-7-15(14)18(19)22/h4-11H
CHEMBL3196837			Small molecule		280.67	34	57	1.69	110.86	7	4	0	3	N	0.39	8.54	2.84	2.11	2.08	2	MOL	-1	19	7	4	0	280.036	-1.07	NEUTRAL	C11H9ClN4O3	Oc1ccc(/C=N/Nc2ccc(Cl)nn2)c(O)c1O	PJTJMBGVLYBKCZ-WLRTZDKTSA-N	InChI=1S/C11H9ClN4O3/c12-8-3-4-9(16-14-8)15-13-5-6-1-2-7(17)11(19)10(6)18/h1-5
CHEMBL3190629			Small molecule		322.41	34	50	1.56	42.31	5	1	0	2	N	0.85	8.69	6.48	2.35	2.28	2	MOL	-1	24	5	1	0	322.179	-0.14	NEUTRAL	C19H22N4O	Oc1ccc2ccccc2c1/C=N\C12CN3CCN(CN(C3)C1)C2	QFZSMDVUUHMSJC-UKWGHVSLSA-N	InChI=1S/C19H22N4O/c24-18-6-5-15-3-1-2-4-16(15)17(18)9-20-19-10-21-7-8-22(11-19)14-23(12-19)13-21/h1-6
CHEMBL1707443			Small molecule		324.38	15	17	0.47	85.63	7	3	0	4	N	0.69	8.43	6.58	0.51	0.4	1	MOL	-1	23	7	3	0	324.168	-0.28	NEUTRAL	C16H24N2O5	Oc1c(CN2CCOCC2)cc(CN2CCOCC2)c(O)c1O	OLWXHJQGZRMVFN-UHFFFAOYSA-N	InChI=1S/C16H24N2O5/c19-14-12(10-17-1-5-22-6-2-17)9-13(15(20)16(14)21)11-18-3-7-23-8-4-18/h9
CHEMBL1562359			Small molecule		305.68	29	49	1.39	114.71	7	0	0	3	N	0.62	9.66	3.93	0.93	0.93	2	MOL	-1	21	8	0	0	305.032	-1.53	NEUTRAL	C12H8ClN5O3	Cn1nc([N+](=O)[O-])c(C(C#N)c2ccccn2)c(Cl)c1=O	ZYSJYQBAWUHFAF-UHFFFAOYSA-N	InChI=1S/C12H8ClN5O3/c1-17-12(19)10(13)9(11(16-17)18(20)21)7(6-14)8-4-2-3-5-15-8/h2-5
CHEMBL1494242			Small molecule		435.46	19	22	3.46	112.28	6	2	0	6	N	0.67	3.4	1.6	2.39	-0.85	2	MOL	-1	31	8	2	0	435.089	-1.06	ACID	C22H17N3O5S	COc1cc(/C=C2/C(=N)N3C(c4ccccc4)=CSC3=NC2=O)ccc1OCC(=O)O	AXDOBMHWCWLCJF-IOBVOHSESA-N	InChI=1S/C22H17N3O5S/c1-29-18-10-13(7-8-17(18)30-11-19(26)27)9-15-20(23)25-16(14-5-3-2-4-6-14)12-31-22(25)24-21(15)28/h2-10
CHEMBL1321664			Small molecule		296.76	22	26	4.15	32.67	2	0	0	2	N	0.77	None	None	4.19	4.19	2	MOL	-1	21	3	0	0	296.072	-1.49	NEUTRAL	C17H13ClN2O	CC1=NN(c2ccccc2)C(=O)/C1=C/c1ccc(Cl)cc1	BGJYICFWALJLBY-LFIBNONCSA-N	InChI=1S/C17H13ClN2O/c1-12-16(11-13-7-9-14(18)10-8-13)17(21)20(19-12)15-5-3-2-4-6-15/h2-11H
CHEMBL1542987			Small molecule		445.99	20	23	2.15	115.45	7	1	0	9	N	0.27	-2.01	None	-2.3	-5.85	2	MOL	-1	25	7	1	0	444.955	-0.91	ACID	C13H16ClNO6S4	O=S(=O)([O-])CCC[n+]1c(SCCCS(=O)(=O)O)sc2ccc(Cl)cc21	WMWBBWXKVNVBAW-UHFFFAOYSA-N	InChI=1S/C13H16ClNO6S4/c14-10-3-4-12-11(9-10)15(5-1-7-24(16
CHEMBL1327390			Small molecule		456.55	15	16	4.01	95.94	6	2	0	8	N	0.46	3.56	None	4.62	1.26	2	MOL	-1	31	7	2	0	456.081	-1.75	ACID	C22H20N2O5S2	CCOc1ccc(/C=C2\SC(=S)N(CCC(=O)Nc3ccccc3C(=O)O)C2=O)cc1	FQGAOUZLMHHXJR-AQTBWJFISA-N	InChI=1S/C22H20N2O5S2/c1-2-29-15-9-7-14(8-10-15)13-18-20(26)24(22(30)31-18)12-11-19(25)23-17-6-4-3-5-16(17)21(27)28/h3-10
CHEMBL1345295			Small molecule		367.32	16	16	2.27	118.85	6	1	0	4	N	0.38	6.56	None	2.45	1.58	2	MOL	-1	27	9	1	0	367.08	-1.51	NEUTRAL	C18H13N3O6	COc1ccc(N2C(=O)NC(=O)/C(=C\c3ccccc3[N+](=O)[O-])C2=O)cc1	FXLKNNQWUAUHQO-GXDHUFHOSA-N	InChI=1S/C18H13N3O6/c1-27-13-8-6-12(7-9-13)20-17(23)14(16(22)19-18(20)24)10-11-4-2-3-5-15(11)21(25)26/h2-10H
CHEMBL1381676			Small molecule		523.6	29	37	3.33	134.6	11	1	2	7	N	0.47	None	None	3.5	3.5	3	MOL	-1	36	11	1	2	523.11	-2.04	NEUTRAL	C23H21N7O4S2	CCC1=NN2C(=N)/C(=C\c3ccc(OCc4cc(=O)n5nc(CC)sc5n4)c(OC)c3)C(=O)N=C2S1	MUSDKGOTOVMEHM-QOAJVQELSA-N	InChI=1S/C23H21N7O4S2/c1-4-17-27-29-19(31)10-13(25-22(29)35-17)11-34-15-7-6-12(9-16(15)33-3)8-14-20(24)30-23(26-21(14)32)36-18(5-2)28-30/h6-10
CHEMBL1386851			Small molecule		378.88	42	56	3.26	56.17	5	2	0	3	N	0.63	9.09	0.39	3.74	3.73	2	MOL	-1	25	5	2	0	378.08	-0.78	NEUTRAL	C18H19ClN2O3S	COc1cc(C(=S)N2CCN(c3ccccc3Cl)CC2)cc(O)c1O	BUROKOGOWXVRCQ-UHFFFAOYSA-N	InChI=1S/C18H19ClN2O3S/c1-24-16-11-12(10-15(22)17(16)23)18(25)21-8-6-20(7-9-21)14-5-3-2-4-13(14)19/h2-5
CHEMBL1575481			Small molecule		449.94	25	25	4.21	76.07	6	1	0	7	N	0.5	3.25	None	4.45	1.02	2	MOL	-1	29	6	1	0	449.016	-1.33	ACID	C20H16ClNO5S2	COc1ccc(/C=C2/SC(=S)N(CC(=O)O)C2=O)cc1OCc1ccc(Cl)cc1	PTZRHJKDNQVHKV-RQZCQDPDSA-N	InChI=1S/C20H16ClNO5S2/c1-26-15-7-4-13(8-16(15)27-11-12-2-5-14(21)6-3-12)9-17-19(25)22(10-18(23)24)20(28)29-17/h2-9H
CHEMBL1373316			Small molecule		338.79	44	64	2.06	89.75	7	0	0	4	N	0.62	None	None	2.09	2.09	1	MOL	-1	20	7	0	0	337.98	-1.34	NEUTRAL	C10H11ClN2O5S2	C=CS(=O)(=O)c1sc(Cl)c(N2CCOCC2)c1[N+](=O)[O-]	BDUFBTGQWFRIIG-UHFFFAOYSA-N	InChI=1S/C10H11ClN2O5S2/c1-2-20(16
CHEMBL1484839			Small molecule		457.49	20	23	4.58	89.03	7	2	0	3	N	0.44	8.2	0.56	5.44	5.38	4	MOL	-1	33	7	2	0	457.101	-1.1	NEUTRAL	C24H16FN5O2S	O=C1Nc2ccc(F)cc2C12Nc1ccccc1-c1nnc(SCc3ccccc3)nc1O2	ZXUITKOCSDQREV-UHFFFAOYSA-N	InChI=1S/C24H16FN5O2S/c25-15-10-11-19-17(12-15)24(22(31)26-19)28-18-9-5-4-8-16(18)20-21(32-24)27-23(30-29-20)33-13-14-6-2-1-3-7-14/h1-12
CHEMBL4860519			Unknown		635.77	1	2	3.25	184.45	6	7	2	16	N	0.04	12.29	11.77	2.86	0.77	4	MOL	-1	47	11	9	3	635.322	-0.35	BASE	C36H41N7O4	N=C(N)NCCC[C@H](NC(=O)c1ccccc1)C(=O)N[C@@H](Cc1ccc(N)cc1)C(=O)NCc1ccc(OCc2ccccc2)cc1	CVEMOQCRCUFKLH-ACHIHNKUSA-N	InChI=1S/C36H41N7O4/c37-29-17-13-25(14-18-29)22-32(34(45)41-23-26-15-19-30(20-16-26)47-24-27-8-3-1-4-9-27)43-35(46)31(12-7-21-40-36(38)39)42-33(44)28-10-5-2-6-11-28/h1-6
CHEMBL1526088			Small molecule		491.36	29	43	4.57	97.22	6	2	0	7	N	0.55	2.55	None	4.54	1.03	2	MOL	-1	30	7	2	0	490.02	-1.2	ACID	C21H19BrN2O5S	CCc1ccc(NC2=NC(=O)/C(=C/c3cc(Br)c(OCC(=O)O)c(OC)c3)S2)cc1	ILBKHLJIVOZMET-YVLHZVERSA-N	InChI=1S/C21H19BrN2O5S/c1-3-12-4-6-14(7-5-12)23-21-24-20(27)17(30-21)10-13-8-15(22)19(16(9-13)28-2)29-11-18(25)26/h4-10H
CHEMBL1587073			Small molecule		369.46	20	22	4.73	77.84	4	2	0	10	N	0.59	3.26	3.99	5.3	2.46	2	MOL	-1	27	5	2	0	369.194	-0.49	ACID	C22H27NO4	CCCCN(CCCC)c1ccc(C(=O)c2ccccc2C(=O)O)c(O)c1	QPNFUBAIQZJEPO-UHFFFAOYSA-N	InChI=1S/C22H27NO4/c1-3-5-13-23(14-6-4-2)16-11-12-19(20(24)15-16)21(25)17-9-7-8-10-18(17)22(26)27/h7-12
CHEMBL1559687			Small molecule		373.3	24	35	1.91	122.01	6	2	0	4	N	0.37	6.29	None	2.05	1.06	2	MOL	-1	27	9	2	0	373.071	-1.32	ACID	C17H12FN3O6	COc1cc(/C=C2/C(=O)NN(c3ccc(F)cc3)C2=O)cc([N+](=O)[O-])c1O	JRSIRPWLVZNJHD-SDQBBNPISA-N	InChI=1S/C17H12FN3O6/c1-27-14-8-9(7-13(15(14)22)21(25)26)6-12-16(23)19-20(17(12)24)11-4-2-10(18)3-5-11/h2-8
CHEMBL1568897			Small molecule		451.96	40	87	3.64	114.8	8	1	0	6	N	0.57	6.05	None	3.87	2.82	3	MOL	-1	29	8	1	0	451.054	-2.49	ACID	C18H18ClN5O3S2	Cc1cccc(CS(=O)(=O)c2ncc(Cl)c(C(=O)Nc3nnc(C(C)C)s3)n2)c1	UMBCEWOZRUBUBU-UHFFFAOYSA-N	InChI=1S/C18H18ClN5O3S2/c1-10(2)16-23-24-17(28-16)22-15(25)14-13(19)8-20-18(21-14)29(26
CHEMBL1498652		DNDI1417080	Small molecule		275.26	58	75	3.12	66.73	4	1	0	1	N	0.87	5.14	None	2.98	0.82	2	MOL	-1	21	4	1	0	275.058	0.37	ACID	C17H9NO3	O=C1C(C2=C(O)c3ccccc3C2=O)=Nc2ccccc21	BAKONHLLIOUFIF-UHFFFAOYSA-N	InChI=1S/C17H9NO3/c19-15-9-5-1-2-6-10(9)16(20)13(15)14-17(21)11-7-3-4-8-12(11)18-14/h1-8
CHEMBL1495219			Small molecule		358.75	31	36	1.88	119.64	8	0	0	3	N	0.52	9.53	2.51	1.65	1.65	3	MOL	-1	25	9	0	0	358.058	-1.43	NEUTRAL	C15H11ClN6O3	Cn1nc([N+](=O)[O-])c(C(C#N)c2nc3ccccc3n2C)c(Cl)c1=O	ZGPISPVTYMYSHB-UHFFFAOYSA-N	InChI=1S/C15H11ClN6O3/c1-20-10-6-4-3-5-9(10)18-13(20)8(7-17)11-12(16)15(23)21(2)19-14(11)22(24)25/h3-6
CHEMBL1323243			Small molecule		491.94	19	22	5.23	89.03	7	2	1	3	N	0.38	8.2	0.55	6.04	5.98	4	MOL	-1	34	7	2	1	491.062	-1.27	NEUTRAL	C24H15ClFN5O2S	O=C1Nc2ccc(Cl)cc2C12Nc1ccccc1-c1nnc(SCc3ccccc3F)nc1O2	DZFFJXWRIOZAFE-UHFFFAOYSA-N	InChI=1S/C24H15ClFN5O2S/c25-14-9-10-19-16(11-14)24(22(32)27-19)29-18-8-4-2-6-15(18)20-21(33-24)28-23(31-30-20)34-12-13-5-1-3-7-17(13)26/h1-11
CHEMBL1370977			Small molecule		505.67	32	53	5.11	51.71	5	1	2	5	N	0.41	None	7.89	5.43	4.8	4	MOL	-1	38	6	1	2	505.284	-1.61	NEUTRAL	C32H35N5O	Cc1cc(N2CCN(C)CC2)ccc1NC(=O)c1c2c(nc3ccccc13)CCN(Cc1ccccc1)C2	FJZHGDHTWMAUJR-UHFFFAOYSA-N	InChI=1S/C32H35N5O/c1-23-20-25(37-18-16-35(2)17-19-37)12-13-28(23)34-32(38)31-26-10-6-7-11-29(26)33-30-14-15-36(22-27(30)31)21-24-8-4-3-5-9-24/h3-13
CHEMBL1313807			Small molecule		441.28	37	47	5.6	80.65	4	1	1	4	N	0.42	4.64	None	5.14	2.45	4	MOL	-1	28	5	1	1	440.026	-0.14	ACID	C22H17BrO5	Cc1c(CCC(=O)O)c(=O)oc2c(C)c3occ(-c4ccc(Br)cc4)c3cc12	XZBVNZSCZGJTMA-UHFFFAOYSA-N	InChI=1S/C22H17BrO5/c1-11-15(7-8-19(24)25)22(26)28-21-12(2)20-17(9-16(11)21)18(10-27-20)13-3-5-14(23)6-4-13/h3-6
CHEMBL1536196			Small molecule		377.42	54	78	2.97	52.49	4	3	0	4	N	0.74	9.3	8.69	2.57	1.57	2	MOL	-1	18	3	3	0	261.082	-0.07	BASE	C18H19NO6S	CNCc1ccccc1Sc1ccc(O)c(O)c1.O=C(O)/C=C\C(=O)O	CFRDXVIPIQMLKR-BTJKTKAUSA-N	InChI=1S/C14H15NO2S.C4H4O4/c1-15-9-10-4-2-3-5-14(10)18-11-6-7-12(16)13(17)8-11;5-3(6)1-2-4(7)8/h2-8
CHEMBL3145018			Small molecule		373.37	17	19	3.18	128.51	6	1	0	5	N	0.54	5.82	None	2.45	1.37	3	MOL	-1	28	8	1	0	373.118	-1.07	ACID	C20H15N5O3	Cc1[nH]n(-c2ccccc2)c(=O)c1C(c1ccccc1[N+](=O)[O-])C(C#N)C#N	OARIAFKCQWDTON-UHFFFAOYSA-N	InChI=1S/C20H15N5O3/c1-13-18(20(26)24(23-13)15-7-3-2-4-8-15)19(14(11-21)12-22)16-9-5-6-10-17(16)25(27)28/h2-10
CHEMBL1549691			Small molecule		376.85	30	37	4.12	80.25	4	0	0	5	N	0.79	9.17	0.35	3.58	3.57	2	MOL	-1	27	5	0	0	376.109	-0.92	NEUTRAL	C21H17ClN4O	CC1=NN(Cc2ccccc2)C(=O)C1C(c1ccc(Cl)cc1)C(C#N)C#N	OHFPJFDKCJZTDM-UHFFFAOYSA-N	InChI=1S/C21H17ClN4O/c1-14-19(21(27)26(25-14)13-15-5-3-2-4-6-15)20(17(11-23)12-24)16-7-9-18(22)10-8-16/h2-10
CHEMBL1535285			Small molecule		408.8	34	43	3.76	99.85	4	2	0	4	N	0.51	2.94	None	3.32	-0.45	3	MOL	-1	29	7	2	0	408.051	-1.31	ACID	C21H13ClN2O5	O=C1NN(c2ccccc2)C(=O)/C1=C/c1ccc(-c2ccc(Cl)c(C(=O)O)c2)o1	BWOAQNUVYKZNFJ-LFIBNONCSA-N	InChI=1S/C21H13ClN2O5/c22-17-8-6-12(10-15(17)21(27)28)18-9-7-14(29-18)11-16-19(25)23-24(20(16)26)13-4-2-1-3-5-13/h1-11H
CHEMBL1402473			Small molecule		315.35	37	49	3.37	79.65	6	2	0	3	N	0.57	9.21	2.6	3.6	3.59	3	MOL	-1	22	5	2	0	315.057	-0.63	NEUTRAL	C16H13NO4S	Cc1nc(COC(=O)c2cc(O)c3ccccc3c2O)cs1	FVZIEJLGRLIWGL-UHFFFAOYSA-N	InChI=1S/C16H13NO4S/c1-9-17-10(8-22-9)7-21-16(20)13-6-14(18)11-4-2-3-5-12(11)15(13)19/h2-6
CHEMBL1449785			Small molecule		566.4	19	22	4.5	99.21	8	0	1	7	N	0.36	None	0.29	4.5	4.5	2	MOL	-1	37	8	0	1	565.074	0.41	NEUTRAL	C28H24BrNO7	COC(=O)CCC(=O)OC1(C)C(=O)C2=CN(c3ccccc3)C(c3ccc(OC)cc3)=CC2=C(Br)C1=O	HQDGNVKTFFISSL-UHFFFAOYSA-N	InChI=1S/C28H24BrNO7/c1-28(37-24(32)14-13-23(31)36-3)26(33)21-16-30(18-7-5-4-6-8-18)22(15-20(21)25(29)27(28)34)17-9-11-19(35-2)12-10-17/h4-12
CHEMBL330407		ST-3100	Small molecule		315.37	41	132	3.47	62.94	5	1	0	6	N	0.65	None	3.93	2.85	2.85	2	MOL	-1	23	5	2	0	315.147	0.31	NEUTRAL	C18H21NO4	COc1ccc(/C=C\c2cc(OC)c(OC)c(OC)c2)cc1N	QSAMWSFELUCKOA-WAYWQWQTSA-N	InChI=1S/C18H21NO4/c1-20-15-8-7-12(9-14(15)19)5-6-13-10-16(21-2)18(23-4)17(11-13)22-3/h5-11H					5-trimethoxystyryl)aniline'	'(Z)-5-(3	4	5-trimethoxystyryl)-2-methoxybenzenamine'	'(Z)-5-(3	4	5-trimethoxystyryl)-2-methoxybenzenamine'	'(Z)-2-methoxy-5-(3	4	5-trimethoxystyryl)aniline'	'2-Methoxy-5-[(Z)-2-(3	4
CHEMBL1480398			Small molecule		433.53	32	43	4.2	111.42	7	0	0	4	N	0.4	11.46	None	4.91	4.91	1	MOL	-1	30	7	0	0	433.156	-0.29	NEUTRAL	C22H27NO6S	Cc1sc(C(C2C(=O)CC(C)(C)CC2=O)C2C(=O)CC(C)(C)CC2=O)cc1[N+](=O)[O-]	ZPMRLHCWBPUUKA-UHFFFAOYSA-N	InChI=1S/C22H27NO6S/c1-11-12(23(28)29)6-17(30-11)20(18-13(24)7-21(2
CHEMBL1503442			Small molecule		315.33	17	23	3.65	59.3	4	1	0	2	N	0.58	9.97	None	3.84	3.84	3	MOL	-1	24	4	1	0	315.089	-0.68	NEUTRAL	C20H13NO3	O=C1C(=Cc2cccn2-c2ccc(O)cc2)C(=O)c2ccccc21	OUOUCHDQRGGLDH-UHFFFAOYSA-N	InChI=1S/C20H13NO3/c22-15-9-7-13(8-10-15)21-11-3-4-14(21)12-18-19(23)16-5-1-2-6-17(16)20(18)24/h1-12
CHEMBL1422763			Small molecule		440.5	32	37	5.55	79.2	4	1	1	8	N	0.47	4.06	None	5.95	2.83	3	MOL	-1	33	6	1	1	440.174	-0.83	ACID	C27H24N2O4	CCCC1=NN(c2ccccc2)C(=O)/C1=C\c1ccc(OCc2ccc(C(=O)O)cc2)cc1	JQFHVIXDOTUIRX-ULJHMMPZSA-N	InChI=1S/C27H24N2O4/c1-2-6-25-24(26(30)29(28-25)22-7-4-3-5-8-22)17-19-11-15-23(16-12-19)33-18-20-9-13-21(14-10-20)27(31)32/h3-5
CHEMBL1570497			Small molecule		1900-11-22 11:16:48	50	67	4.36	46.18	4	2	0	7	N	0.79	None	10.19	3.82	1.16	2	MOL	-1	24	4	2	0	327.231	-0.66	BASE	C20H29N3O	CCC(CNc1cc(OC)cc2cccnc12)NC1CCCCC1	BQBNRUUEFJVRMO-UHFFFAOYSA-N	InChI=1S/C20H29N3O/c1-3-16(23-17-9-5-4-6-10-17)14-22-19-13-18(24-2)12-15-8-7-11-21-20(15)19/h7-8
CHEMBL1372964			Small molecule		428.37	19	22	1.71	119.85	8	2	0	5	N	0.59	5.66	None	2.28	0.54	3	MOL	-1	31	9	2	0	428.102	-0.27	ACID	C21H17FN2O7	COc1ccc2c(c1OC)C(=O)OC2c1c(O)n(Cc2ccc(F)cc2)c(=O)[nH]c1=O	WWYXQYASDFTHRC-UHFFFAOYSA-N	InChI=1S/C21H17FN2O7/c1-29-13-8-7-12-14(17(13)30-2)20(27)31-16(12)15-18(25)23-21(28)24(19(15)26)9-10-3-5-11(22)6-4-10/h3-8
CHEMBL1578345			Small molecule		298.71	37	42	2.97	82.33	6	0	0	5	N	0.48	None	None	3.05	3.05	2	MOL	-1	19	6	0	0	297.981	-2.17	NEUTRAL	C11H7ClN2O4S	O=C(COc1cccnc1[N+](=O)[O-])c1ccc(Cl)s1	CKTKFEWOMQQSNQ-UHFFFAOYSA-N	InChI=1S/C11H7ClN2O4S/c12-10-4-3-9(19-10)7(15)6-18-8-2-1-5-13-11(8)14(16)17/h1-5H
CHEMBL1409603			Small molecule		363.37	49	78	3.26	101.39	6	2	0	6	N	0.51	None	None	1.93	1.93	4	MOL	-1	27	7	2	0	363.122	-1.01	NEUTRAL	C20H17N3O4	O=C(NCCCO)c1ccc2nc(-c3ccco3)c(-c3ccco3)nc2c1	NBNNGINQKQBMTP-UHFFFAOYSA-N	InChI=1S/C20H17N3O4/c24-9-3-8-21-20(25)13-6-7-14-15(12-13)23-19(17-5-2-11-27-17)18(22-14)16-4-1-10-26-16/h1-2
CHEMBL1585923			Small molecule		481.49	27	36	2.96	141.5	8	1	0	6	N	0.32	10.06	None	2.75	2.75	3	MOL	-1	34	10	2	0	481.094	-1.34	NEUTRAL	C23H19N3O7S	COc1cc(/C=C2\C(=O)N(c3ccc(S(N)(=O)=O)cc3)N=C2C)ccc1OC(=O)c1ccco1	ILLLMNLHJDPUEC-PDGQHHTCSA-N	InChI=1S/C23H19N3O7S/c1-14-18(22(27)26(25-14)16-6-8-17(9-7-16)34(24
CHEMBL3145167			Small molecule		385.35	17	20	4.41	59.91	4	1	0	3	N	0.57	7.89	2.89	5.61	5.49	4	MOL	-1	28	5	1	0	385.104	-1.19	NEUTRAL	C20H14F3N3O2	COc1ccc(-c2cc(C(F)(F)F)c3c(=O)n(-c4ccccc4)[nH]c3n2)cc1	WMRPFXSCXRSUIZ-UHFFFAOYSA-N	InChI=1S/C20H14F3N3O2/c1-28-14-9-7-12(8-10-14)16-11-15(20(21
CHEMBL1308276			Small molecule		335.11	32	51	4.68	46.01	3	1	0	2	N	0.87	12.17	None	5.47	5.47	2	MOL	-1	21	3	1	0	333.989	-1.27	NEUTRAL	C13H7Cl2F3N2O	Oc1nc(/C=C/c2ccc(Cl)cc2Cl)cc(C(F)(F)F)n1	MMOUYBCDJMEUFG-DUXPYHPUSA-N	InChI=1S/C13H7Cl2F3N2O/c14-8-3-1-7(10(15)5-8)2-4-9-6-11(13(16
CHEMBL1318818			Small molecule		406.5	29	38	5.63	33.73	4	1	1	8	N	0.53	None	6.77	5.24	5.14	3	MOL	-1	30	4	1	1	406.206	-1.45	NEUTRAL	C25H27FN2O2	COc1cc(CNc2ccc(N3CCCC3)cc2)ccc1OCc1ccccc1F	QKTUUPCFPKVPHG-UHFFFAOYSA-N	InChI=1S/C25H27FN2O2/c1-29-25-16-19(8-13-24(25)30-18-20-6-2-3-7-23(20)26)17-27-21-9-11-22(12-10-21)28-14-4-5-15-28/h2-3
CHEMBL1410383			Small molecule		530.37	26	30	3.45	99.21	8	0	1	7	N	0.39	None	None	3.07	3.07	1	MOL	-1	34	8	0	1	529.074	0.65	NEUTRAL	C25H24BrNO7	COC(=O)CCC(=O)OC1(C)C(=O)C2=CN(C3CC3)C(c3ccc(OC)cc3)=CC2=C(Br)C1=O	ZWILRIIIGUBNDA-UHFFFAOYSA-N	InChI=1S/C25H24BrNO7/c1-25(34-21(29)11-10-20(28)33-3)23(30)18-13-27(15-6-7-15)19(12-17(18)22(26)24(25)31)14-4-8-16(32-2)9-5-14/h4-5
CHEMBL1420606			Small molecule		371.48	24	33	5.55	66.4	4	2	1	5	N	0.62	3.71	None	6.12	2.82	3	MOL	-1	25	4	2	1	371.065	-1.58	ACID	C19H17NO3S2	CC(C)c1ccc(-c2csc(NC(=O)c3cccs3)c2C(=O)O)cc1	WMECFCLKNUKCCW-UHFFFAOYSA-N	InChI=1S/C19H17NO3S2/c1-11(2)12-5-7-13(8-6-12)14-10-25-18(16(14)19(22)23)20-17(21)15-4-3-9-24-15/h3-11H
CHEMBL1369048			Small molecule		436.42	19	20	2.45	131.03	6	3	0	8	N	0.33	4.06	None	2.95	-0.83	2	MOL	-1	32	9	3	0	436.127	-0.16	ACID	C23H20N2O7	C=CCc1cc(C=C2C(=O)NC(=O)NC2=O)cc(OC)c1OCc1ccc(C(=O)O)cc1	UXTNPNLYIOMMHB-UHFFFAOYSA-N	InChI=1S/C23H20N2O7/c1-3-4-16-9-14(10-17-20(26)24-23(30)25-21(17)27)11-18(31-2)19(16)32-12-13-5-7-15(8-6-13)22(28)29/h3
CHEMBL1509826			Small molecule		403.37	46	63	2.34	128.08	8	1	0	5	N	0.35	6.55	None	2.37	1.49	2	MOL	-1	28	10	1	0	403.047	-1.65	NEUTRAL	C17H13N3O7S	COc1ccc(OC)c(N2C(=O)NC(=O)/C(=C/c3ccc([N+](=O)[O-])s3)C2=O)c1	XYHFPHPBHDRPSH-FLIBITNWSA-N	InChI=1S/C17H13N3O7S/c1-26-9-3-5-13(27-2)12(7-9)19-16(22)11(15(21)18-17(19)23)8-10-4-6-14(28-10)20(24)25/h3-8H
CHEMBL379110	PANDURATIN A		Small molecule		406.52	16	99	6.01	66.76	4	2	1	6	N	0.46	8.87	None	6.98	6.97	2	MOL	-1	30	4	2	1	406.214	1.66	NEUTRAL	C26H30O4	COc1cc(O)c(C(=O)[C@@H]2[C@H](CC=C(C)C)C(C)=CC[C@H]2c2ccccc2)c(O)c1	LYDZCXVWCFJAKQ-ZFGGDYGUSA-N	InChI=1S/C26H30O4/c1-16(2)10-12-20-17(3)11-13-21(18-8-6-5-7-9-18)24(20)26(29)25-22(27)14-19(30-4)15-23(25)28/h5-11
CHEMBL1610098			Small molecule		416.51	22	29	2.66	95.16	6	2	0	4	N	0.5	5.48	4.86	2.88	3.05	3	MOL	-1	27	7	2	0	416.007	-1.69	ACID	C17H12N4O3S3	O=C1/C(=C/c2nc3ccccc3[nH]2)SC(=S)N1NS(=O)(=O)c1ccccc1	LPCULTSNOQVFPX-UVTDQMKNSA-N	InChI=1S/C17H12N4O3S3/c22-16-14(10-15-18-12-8-4-5-9-13(12)19-15)26-17(25)21(16)20-27(23
CHEMBL1726363			Small molecule		285.09	19	26	1.74	75.27	3	2	0	1	N	0.61	7.03	None	1.99	1.48	1	MOL	-1	18	5	2	0	283.976	-0.88	NEUTRAL	C11H6Cl2N2O3	O=C1NC(=O)C(=Cc2c(Cl)cccc2Cl)C(=O)N1	SQYOZZVSVQWNJN-UHFFFAOYSA-N	InChI=1S/C11H6Cl2N2O3/c12-7-2-1-3-8(13)5(7)4-6-9(16)14-11(18)15-10(6)17/h1-4H
CHEMBL1410860			Small molecule		355.78	29	45	4.21	75.63	3	2	0	5	N	0.72	3.37	None	4.63	1.22	3	MOL	-1	25	5	2	0	355.061	-1.34	ACID	C19H14ClNO4	O=C(COc1cccc2ccccc12)Nc1ccc(Cl)cc1C(=O)O	JGBZPKPCLDMFCI-UHFFFAOYSA-N	InChI=1S/C19H14ClNO4/c20-13-8-9-16(15(10-13)19(23)24)21-18(22)11-25-17-7-3-5-12-4-1-2-6-14(12)17/h1-10H
CHEMBL1562843			Small molecule		442.43	12	13	5.15	106.01	7	1	1	6	N	0.41	7.32	None	3.63	3.29	4	MOL	-1	33	8	1	1	442.116	-1.46	NEUTRAL	C25H18N2O6	Cc1cc(N2C(=O)C(O)=C(C(=O)c3ccco3)C2c2cccc(Oc3ccccc3)c2)no1	VXQIAZGZAQAYKQ-UHFFFAOYSA-N	InChI=1S/C25H18N2O6/c1-15-13-20(26-33-15)27-22(21(24(29)25(27)30)23(28)19-11-6-12-31-19)16-7-5-10-18(14-16)32-17-8-3-2-4-9-17/h2-14
CHEMBL1413174			Small molecule		320.78	25	26	4.36	71.45	4	2	0	7	N	0.74	3.88	2.9	5.19	2.27	2	MOL	-1	22	5	2	0	320.093	-1.56	ACID	C16H17ClN2O3	CCCCOc1ccc(Nc2cc(Cl)ccc2C(=O)O)cn1	VJFNMPCCIPJOHB-UHFFFAOYSA-N	InChI=1S/C16H17ClN2O3/c1-2-3-8-22-15-7-5-12(10-18-15)19-14-9-11(17)4-6-13(14)16(20)21/h4-7
CHEMBL1890961			Small molecule		199.21	19	28	1.11	37.15	3	0	0	1	Y	0.5	None	None	1.46	1.46	1	MOL	-1	15	3	0	0	199.063	0.33	None	C12H9NO2	O=C1C=C(N2CC2)c2ccccc2C1=O	KWBYKWLHLZKMKF-UHFFFAOYSA-N	InChI=1S/C12H9NO2/c14-11-7-10(13-5-6-13)8-3-1-2-4-9(8)12(11)15/h1-4
CHEMBL1534470			Small molecule		270.24	33	37	3.32	99.32	5	2	0	4	N	0.66	4.54	0.02	4.1	0.98	2	MOL	-1	20	6	2	0	270.064	-0.16	ACID	C14H10N2O4	O=Cc1cc(N=Nc2cccc(C(=O)O)c2)ccc1O	VEUVVTPWFGTPGG-UHFFFAOYSA-N	InChI=1S/C14H10N2O4/c17-8-10-7-12(4-5-13(10)18)16-15-11-3-1-2-9(6-11)14(19)20/h1-8
CHEMBL369917			Small molecule		1902-03-16 21:50:24	1900-01-01	1	-1.37	334.46	10	10	2	25	N	0.03	2.86	11.04	-1.02	-5.56	1	MOL	-1	55	19	15	3	806.383	0.06	ZWITTERION	C32H53F3N12O7S	CCCC[C@H](NC(=O)c1ccccc1)C(=O)N[C@@H](CCCCN)C(=O)N[C@@H](CCCN=C(N)N)C(=O)N[C@@H](CCCN=C(N)N)C(=O)NS(=O)(=O)C(F)(F)F	XGJGUPXMOJOGRZ-ZJZGAYNASA-N	InChI=1S/C32H53F3N12O7S/c1-2-3-13-21(43-25(48)20-11-5-4-6-12-20)26(49)44-22(14-7-8-17-36)27(50)45-23(15-9-18-41-30(37)38)28(51)46-24(16-10-19-42-31(39)40)29(52)47-55(53
CHEMBL1551702			Small molecule		322.32	19	29	1.9	90.98	5	1	0	5	N	0.67	None	0.59	2.6	2.6	2	MOL	-1	24	6	2	0	322.095	-0.91	NEUTRAL	C18H14N2O4	NC(=O)COc1ccc(/C=C2\C(=O)ON=C2c2ccccc2)cc1	ZYRATCJQUPGQHJ-GDNBJRDFSA-N	InChI=1S/C18H14N2O4/c19-16(21)11-23-14-8-6-12(7-9-14)10-15-17(20-24-18(15)22)13-4-2-1-3-5-13/h1-10H
CHEMBL1563172			Small molecule		385.24	29	36	None	None	None	None	None	None	None	None	None	None	None	None	None	MOL	-1	None	None	None	None	384.983	None	None	C11H12AsN5O4S	CSc1nc(N)c(N=Nc2ccc([As](=O)(O)O)cc2)c(O)n1	UDSHJJLSLFLOEZ-UHFFFAOYSA-N	InChI=1S/C11H12AsN5O4S/c1-22-11-14-9(13)8(10(18)15-11)17-16-7-4-2-6(3-5-7)12(19
CHEMBL1497153			Small molecule		505.87	32	38	5.49	169.55	5	5	2	6	N	0.15	3.09	None	5.08	-2.44	5	MOL	-1	36	10	5	2	505.068	-0.52	ACID	C25H16ClN3O7	O=C(O)c1[nH]c2ccccc2c1C(c1cc(Cl)cc([N+](=O)[O-])c1O)c1c(C(=O)O)[nH]c2ccccc12	SHGNRLBRVBRCMJ-UHFFFAOYSA-N	InChI=1S/C25H16ClN3O7/c26-11-9-14(23(30)17(10-11)29(35)36)18(19-12-5-1-3-7-15(12)27-21(19)24(31)32)20-13-6-2-4-8-16(13)28-22(20)25(33)34/h1-10
CHEMBL1349629			Small molecule		340.19	14	14	3.52	89.1	6	2	0	2	N	0.7	5.15	0.51	4.09	2.25	3	MOL	-1	21	5	3	0	338.964	-1.22	ACID	C13H7Cl2N3O2S	Nc1nc2ncc(C(=O)c3cc(Cl)cc(Cl)c3O)cc2s1	MRKCFRHCSVSAEV-UHFFFAOYSA-N	InChI=1S/C13H7Cl2N3O2S/c14-6-2-7(11(20)8(15)3-6)10(19)5-1-9-12(17-4-5)18-13(16)21-9/h1-4
CHEMBL1736502			Small molecule		312.43	19	25	3.62	52.6	5	0	0	10	N	0.46	None	None	3.59	3.59	0	MOL	-1	21	4	0	0	312.139	0.78	None	C16H24O4S	CCCCCCCCSC1=CC(=O)C(OC)=C(OC)C1=O	HJWWFWFGMWCDJK-UHFFFAOYSA-N	InChI=1S/C16H24O4S/c1-4-5-6-7-8-9-10-21-13-11-12(17)15(19-2)16(20-3)14(13)18/h11H
CHEMBL1408494			Small molecule		505.6	12	12	3.84	147.31	10	3	1	7	N	0.25	5.88	0.44	4.3	3.44	4	MOL	-1	33	10	3	1	505.055	-2.7	ACID	C20H19N5O5S3	Cc1cc(NS(=O)(=O)c2ccc(NC(=O)CSc3nc(O)c4c(C)c(C)sc4n3)cc2)no1	WKBFYEBRQDTVEB-UHFFFAOYSA-N	InChI=1S/C20H19N5O5S3/c1-10-8-15(24-30-10)25-33(28
CHEMBL1359054			Small molecule		374.35	29	40	3.11	99.85	4	2	0	4	N	0.54	3.95	None	2.72	-0.77	3	MOL	-1	28	7	2	0	374.09	-1.13	ACID	C21H14N2O5	O=C1NN(c2ccccc2)C(=O)/C1=C/c1ccc(-c2cccc(C(=O)O)c2)o1	OQHJSOSZNUBMCF-SFQUDFHCSA-N	InChI=1S/C21H14N2O5/c24-19-17(20(25)23(22-19)15-7-2-1-3-8-15)12-16-9-10-18(28-16)13-5-4-6-14(11-13)21(26)27/h1-12H
CHEMBL1597427			Small molecule		360.89	48	61	4.96	33.73	4	1	0	7	N	0.76	None	6.77	4.33	4.24	2	MOL	-1	25	4	1	0	360.161	-1.37	NEUTRAL	C20H25ClN2O2	CCOc1cc(CNc2ccc(N3CCCC3)cc2)cc(Cl)c1OC	QQWGJAPOKIMOPE-UHFFFAOYSA-N	InChI=1S/C20H25ClN2O2/c1-3-25-19-13-15(12-18(21)20(19)24-2)14-22-16-6-8-17(9-7-16)23-10-4-5-11-23/h6-9
CHEMBL1360525			Small molecule		360.31	16	16	3.23	152.26	7	2	0	5	N	0.52	2.88	3.86	2.62	0.2	3	MOL	-1	25	10	2	0	360.017	-1.16	ACID	C14H8N4O6S	O=C(O)c1cc([N+](=O)[O-])c(Sc2nc3ccccc3[nH]2)c([N+](=O)[O-])c1	ZANXKUYWOKRINS-UHFFFAOYSA-N	InChI=1S/C14H8N4O6S/c19-13(20)7-5-10(17(21)22)12(11(6-7)18(23)24)25-14-15-8-3-1-2-4-9(8)16-14/h1-6H
CHEMBL1970118			Small molecule		388.38	20	22	4.64	123.71	5	3	0	6	N	0.25	3.86	2.21	4.82	-1.01	3	MOL	-1	29	8	3	0	388.117	-0.63	ACID	C21H16N4O4	O=C(O)c1ccc(N=N/C(=N\Nc2ccc(C(=O)O)cc2)c2ccccc2)cc1	SDGBZJGBNHNZEV-AJUGEIQBSA-N	InChI=1S/C21H16N4O4/c26-20(27)15-6-10-17(11-7-15)22-24-19(14-4-2-1-3-5-14)25-23-18-12-8-16(9-13-18)21(28)29/h1-13
CHEMBL1731730			Small molecule		303.57	20	27	4.65	40.46	2	2	0	2	N	0.85	5.72	None	5.27	3.7	2	MOL	-1	18	2	2	0	301.967	-0.25	ACID	C13H9Cl3O2	Oc1c(Cl)cccc1Cc1cc(Cl)cc(Cl)c1O	FPYKANAPFVRJCL-UHFFFAOYSA-N	InChI=1S/C13H9Cl3O2/c14-9-5-8(13(18)11(16)6-9)4-7-2-1-3-10(15)12(7)17/h1-3
CHEMBL1497243			Small molecule		478.89	29	41	5.28	109.41	6	1	1	6	N	0.38	3.98	None	4.83	1.66	3	MOL	-1	34	8	1	1	478.093	-1.31	ACID	C25H19ClN2O6	CCOC(=O)c1cc(-c2ccc(/C=C3/C(=O)N(c4ccc(C(=O)O)cc4)N=C3C)o2)ccc1Cl	XBQCTMFKHJVUSM-CPNJWEJPSA-N	InChI=1S/C25H19ClN2O6/c1-3-33-25(32)20-12-16(6-10-21(20)26)22-11-9-18(34-22)13-19-14(2)27-28(23(19)29)17-7-4-15(5-8-17)24(30)31/h4-13H
CHEMBL1347373			Small molecule		449.29	25	32	1.7	113.32	6	3	0	5	N	0.36	3.42	2.13	2.41	-1.07	2	MOL	-1	27	8	3	0	447.984	-1.56	ACID	C17H13BrN4O4S	O=C(O)CCn1cc(C=C2C(=O)NC(=S)NC2=O)c(-c2cccc(Br)c2)n1	OFWJRKOYACGVQC-UHFFFAOYSA-N	InChI=1S/C17H13BrN4O4S/c18-11-3-1-2-9(6-11)14-10(8-22(21-14)5-4-13(23)24)7-12-15(25)19-17(27)20-16(12)26/h1-3
CHEMBL1717449			Small molecule		461.09	11	13	2.82	114.53	5	2	0	1	N	0.43	-3.05	0.26	3.05	1.08	2	MOL	-1	23	6	3	0	458.841	0	ACID	C14H7Br2NO5S	Nc1c(Br)cc(Br)c2c1C(=O)c1c(cccc1S(=O)(=O)O)C2=O	DXZPYQPJOJTKPU-UHFFFAOYSA-N	InChI=1S/C14H7Br2NO5S/c15-6-4-7(16)12(17)11-10(6)13(18)5-2-1-3-8(23(20
CHEMBL1374665			Small molecule		306.75	19	24	1.65	49.85	4	0	0	2	N	0.78	None	0.22	1.59	1.59	1	MOL	-1	21	5	0	0	306.077	-1.58	NEUTRAL	C15H15ClN2O3	Cc1cccc(N2C(=O)C(Cl)=C(N3CCOCC3)C2=O)c1	RKSZLYBJRMWRCR-UHFFFAOYSA-N	InChI=1S/C15H15ClN2O3/c1-10-3-2-4-11(9-10)18-14(19)12(16)13(15(18)20)17-5-7-21-8-6-17/h2-4
CHEMBL1583386			Small molecule		462.53	13	15	5.14	77.51	5	0	1	5	N	0.57	12.77	None	6.21	6.21	1	MOL	-1	33	5	0	1	462.222	-0.3	NEUTRAL	C26H32F2O5	Cc1cc(C(C2C(=O)CC(C)(C)CC2=O)C2C(=O)CC(C)(C)CC2=O)cc(C)c1OC(F)F	FBZPPHZBLBYRRW-UHFFFAOYSA-N	InChI=1S/C26H32F2O5/c1-13-7-15(8-14(2)23(13)33-24(27)28)20(21-16(29)9-25(3
CHEMBL1499798			Small molecule		396.51	26	29	5.11	90.19	4	2	1	5	N	0.73	2.91	None	5.87	2.39	2	MOL	-1	28	5	2	1	396.151	-1.5	ACID	C22H24N2O3S	CCC(C)(C)C1CCc2c(sc(NC(=O)c3ccccc3C(=O)O)c2C#N)C1	RRUGLXREDULFCQ-UHFFFAOYSA-N	InChI=1S/C22H24N2O3S/c1-4-22(2
CHEMBL1527565			Small molecule		246.26	129	165	2.79	80.92	4	4	0	1	N	0.58	9.19	None	3.43	3.43	2	MOL	-1	18	4	4	0	246.089	0.71	NEUTRAL	C14H14O4	Cc1cc(O)c(-c2cc(O)c(C)cc2O)cc1O	DSVRCBOSZSZMRX-UHFFFAOYSA-N	InChI=1S/C14H14O4/c1-7-3-13(17)9(5-11(7)15)10-6-12(16)8(2)4-14(10)18/h3-6
CHEMBL1523077			Small molecule		469.74	18	18	4.34	87.66	4	3	0	5	N	0.45	2.91	None	4.99	1.5	2	MOL	-1	27	6	3	0	467.955	-1.54	ACID	C18H14BrClN2O4S	COc1ccc(Br)cc1/C=C/C(=O)NC(=S)Nc1ccc(Cl)c(C(=O)O)c1	IZTOTAQCKOFSRQ-FARCUNLSSA-N	InChI=1S/C18H14BrClN2O4S/c1-26-15-6-3-11(19)8-10(15)2-7-16(23)22-18(27)21-12-4-5-14(20)13(9-12)17(24)25/h2-9H
CHEMBL3191525			Small molecule		386.48	36	51	5.53	54.71	5	1	1	3	N	0.47	8.61	None	6.45	6.42	4	MOL	-1	28	4	1	1	386.109	-0.73	NEUTRAL	C23H18N2O2S	COc1ccc2c(c1)-c1nc(/N=C/c3c(O)ccc4ccccc34)sc1CC2	OMXLJPJHRBQBCC-ZMOGYAJESA-N	InChI=1S/C23H18N2O2S/c1-27-16-9-6-15-8-11-21-22(18(15)12-16)25-23(28-21)24-13-19-17-5-3-2-4-14(17)7-10-20(19)26/h2-7
CHEMBL1428710			Small molecule		388.38	27	31	2.55	93.53	6	1	0	4	N	0.55	6.55	1.27	2.59	1.72	3	MOL	-1	29	8	1	0	388.117	-1.67	NEUTRAL	C21H16N4O4	COc1ccccc1N1C(=O)NC(=O)/C(=C\c2cnn(-c3ccccc3)c2)C1=O	KGCBQYUEMURHIF-LFIBNONCSA-N	InChI=1S/C21H16N4O4/c1-29-18-10-6-5-9-17(18)25-20(27)16(19(26)23-21(25)28)11-14-12-22-24(13-14)15-7-3-2-4-8-15/h2-13H
CHEMBL3190974			Small molecule		425.3	45	65	3.43	102.15	6	4	0	5	N	0.25	8.54	0.73	3.99	3.96	2	MOL	-1	25	6	4	0	424.009	-1.28	NEUTRAL	C17H17BrN2O4S	Cc1cc(SCC(=O)N/N=C/c2ccc(O)c(O)c2O)c(C)cc1Br	MHXNCTXMKNIAOZ-FBCYGCLPSA-N	InChI=1S/C17H17BrN2O4S/c1-9-6-14(10(2)5-12(9)18)25-8-15(22)20-19-7-11-3-4-13(21)17(24)16(11)23/h3-7
CHEMBL5414400					1901-12-27 21:21:36	5	8	2.74	223.79	8	6	2	19	N	0.05	11.47	11.18	1.98	-2.43	4	MOL	0	52	13	9	3	727.315	-0.44	BASE	C38H45N7O6S	CN([C@@H](Cc1ccc(C(=N)N)cc1)C(=O)N[C@@H](CCCCN)C(=O)N[C@@H](C(N)=O)c1ccc(OCc2ccccc2)cc1)S(=O)(=O)c1ccccc1	QPRZZQIINVCWIK-DHWXLLNHSA-N	InChI=1S/C38H45N7O6S/c1-45(52(49
CHEMBL1730401			Small molecule		239.25	34	42	1.37	100.62	4	3	0	1	N	0.52	-2.16	3.4	0.79	-1.39	2	MOL	-1	16	5	4	0	239.025	-0.07	ACID	C10H9NO4S	Nc1cccc2c(O)cc(S(=O)(=O)O)cc12	GGZZISOUXJHYOY-UHFFFAOYSA-N	InChI=1S/C10H9NO4S/c11-9-3-1-2-7-8(9)4-6(5-10(7)12)16(13
CHEMBL1451059			Small molecule		280.41	47	60	2.78	46.94	4	2	0	8	N	0.72	8.08	9.62	1.5	-0.46	1	MOL	-1	20	4	2	0	280.215	-0.24	BASE	C16H28N2O2	CCN(CC)Cc1cc(O)c(CN(CC)CC)cc1O	NVTLOLOYAHYCBL-UHFFFAOYSA-N	InChI=1S/C16H28N2O2/c1-5-17(6-2)11-13-9-16(20)14(10-15(13)19)12-18(7-3)8-4/h9-10
CHEMBL5201309					283.09	6	9	None	None	None	None	None	None	None	None	None	None	None	None	None	MOL	-1	None	None	None	None	283.102	None	None	C15H14BNO4	O=C(Nc1ccc2c(c1)B(O)OC2)OCc1ccccc1	JSMJWEGBQCHSGF-UHFFFAOYSA-N	InChI=1S/C15H14BNO4/c18-15(20-9-11-4-2-1-3-5-11)17-13-7-6-12-10-21-16(19)14(12)8-13/h1-8
CHEMBL5187156					360.18	6	9	None	None	None	None	None	None	None	None	None	None	None	None	None	MOL	-1	None	None	None	None	360.128	None	None	C20H17BN2O4	O=C(Nc1ccc2c(c1)B(O)OC2)c1cccc(OCc2ccccc2)n1	HYVRWWCUPYAFTR-UHFFFAOYSA-N	InChI=1S/C20H17BN2O4/c24-20(22-16-10-9-15-13-27-21(25)17(15)11-16)18-7-4-8-19(23-18)26-12-14-5-2-1-3-6-14/h1-11
CHEMBL5417792					588.74	7	10	-0.1	226.59	7	7	2	17	N	0.07	11.63	12	-0.94	-5.49	2	MOL	0	41	13	10	3	588.284	-0.43	BASE	C27H40N8O5S	CN([C@@H](CCCNC(=N)N)C(=O)N[C@@H](CCCCN)C(=O)N[C@@H](C(N)=O)c1ccccc1)S(=O)(=O)c1ccccc1	FMTMFDSMGDISKX-RJGXRXQPSA-N	InChI=1S/C27H40N8O5S/c1-35(41(39
CHEMBL5419139					667.84	5	7	18:28:48	238.62	8	8	2	18	N	0.05	9.7	11.45	-0.07	-4.45	3	MOL	0	47	14	11	3	667.326	-0.54	BASE	C32H45N9O5S	CN(C)c1cccc2c(S(=O)(=O)N[C@@H](CCCNC(=N)N)C(=O)N[C@@H](CCCCN)C(=O)N[C@@H](C(N)=O)c3ccccc3)cccc12	IBWMDAUJZOBRDR-PNIUZAESSA-N	InChI=1S/C32H45N9O5S/c1-41(2)26-17-8-14-23-22(26)13-9-18-27(23)47(45
CHEMBL5407343					1901-08-24 18:14:24	1900-01-05	7	0.2	226.59	7	7	2	17	N	0.07	11.65	12.01	-0.42	-4.98	2	MOL	0	42	13	10	3	602.3	-0.5	BASE	C28H42N8O5S	Cc1ccc(S(=O)(=O)N(C)[C@@H](CCCNC(=N)N)C(=O)N[C@@H](CCCCN)C(=O)N[C@@H](C(N)=O)c2ccccc2)cc1	RHYCOHWWNQZACG-KMDXXIMOSA-N	InChI=1S/C28H42N8O5S/c1-19-13-15-21(16-14-19)42(40
CHEMBL5416985					609.15	1900-01-05	1900-01-07	0.21	235.38	7	8	2	17	N	0.07	9.5	11.93	-0.58	-4.84	2	MOL	0	41	13	11	3	608.23	-0.57	BASE	C26H37ClN8O5S	N=C(N)NCCC[C@H](NS(=O)(=O)c1ccc(Cl)cc1)C(=O)N[C@@H](CCCCN)C(=O)N[C@@H](C(N)=O)c1ccccc1	RLQAKSNVIWNFBI-FDFHNCONSA-N	InChI=1S/C26H37ClN8O5S/c27-18-11-13-19(14-12-18)41(39
CHEMBL5401044					637.76	1900-01-05	7	0.97	223.3	8	6	2	16	N	0.04	8.4	14.8	-0.07	-0.97	3	MOL	0	45	13	9	3	637.268	-0.54	BASE	C31H39N7O6S	CN([C@@H](Cc1ccc(/C(N)=N/O)cc1)C(=O)N[C@@H](CCCCN)C(=O)N[C@@H](C(N)=O)c1ccccc1)S(=O)(=O)c1ccccc1	LVXQBTBXOPQXKV-GMQQYTKMSA-N	InChI=1S/C31H39N7O6S/c1-38(45(43
CHEMBL1476673			Small molecule		521.64	25	31	4.23	110.21	8	1	1	10	N	0.21	4.22	None	4.98	1.96	2	MOL	-1	34	8	1	1	521.064	-1.15	ACID	C23H23NO7S3	COc1cc(/C=C2\SC(=S)N(CCCCC(=O)O)C2=O)ccc1OS(=O)(=O)c1ccc(C)cc1	MSYMJUVDHOZRKA-ZHZULCJRSA-N	InChI=1S/C23H23NO7S3/c1-15-6-9-17(10-7-15)34(28
CHEMBL1521427			Small molecule		342.4	18	21	3.47	80.25	4	0	0	5	N	0.83	9.18	0.78	2.98	2.97	2	MOL	-1	26	5	0	0	342.148	-0.7	NEUTRAL	C21H18N4O	CC1=NN(Cc2ccccc2)C(=O)C1C(c1ccccc1)C(C#N)C#N	ZIGSJELRQGYINN-UHFFFAOYSA-N	InChI=1S/C21H18N4O/c1-15-19(20(18(12-22)13-23)17-10-6-3-7-11-17)21(26)25(24-15)14-16-8-4-2-5-9-16/h2-11
CHEMBL1537099			Small molecule		492.62	27	29	6.08	65.34	4	0	1	5	N	0.43	None	None	6.71	6.71	3	MOL	-1	37	6	0	1	492.252	-0.47	NEUTRAL	C31H32N4O2	CC1=NN(c2ccc(C)cc2C)C(=O)C1C(c1ccccc1)C1C(=O)N(c2ccc(C)cc2C)N=C1C	LJOKOQCZARJUNC-UHFFFAOYSA-N	InChI=1S/C31H32N4O2/c1-18-12-14-25(20(3)16-18)34-30(36)27(22(5)32-34)29(24-10-8-7-9-11-24)28-23(6)33-35(31(28)37)26-15-13-19(2)17-21(26)4/h7-17
CHEMBL3194086			Small molecule		293.28	46	61	2.6	83.47	4	2	0	3	N	0.85	3.9	None	3.19	-0.02	2	MOL	-1	22	5	2	0	293.069	0.18	ACID	C17H11NO4	O=C1C=C(Nc2ccccc2C(=O)O)c2ccccc2C1=O	DKNWWFXZRIJCFI-UHFFFAOYSA-N	InChI=1S/C17H11NO4/c19-15-9-14(10-5-1-2-6-11(10)16(15)20)18-13-8-4-3-7-12(13)17(21)22/h1-9
CHEMBL1736432			Small molecule		264.24	92	103	1.36	99.35	6	0	0	2	N	0.46	None	None	1.19	1.19	2	MOL	-1	19	8	0	0	264.086	-1.4	NEUTRAL	C11H12N4O4	O=[N+]([O-])c1cc2no[n+]([O-])c2cc1N1CCCCC1	JVZAGLAAFBGAEY-UHFFFAOYSA-N	InChI=1S/C11H12N4O4/c16-14(17)11-6-8-9(15(18)19-12-8)7-10(11)13-4-2-1-3-5-13/h6-7H
CHEMBL1470408			Small molecule		423.49	31	38	5.21	96.57	6	1	1	7	N	0.41	4.22	2.02	5.15	2.13	3	MOL	-1	30	7	1	1	423.125	-1.44	ACID	C22H21N3O4S	O=C(O)CC/C(=C\c1ccc(N2CCCC2)c([N+](=O)[O-])c1)c1nc2ccccc2s1	GMOOWXWPYJPLOX-DTQAZKPQSA-N	InChI=1S/C22H21N3O4S/c26-21(27)10-8-16(22-23-17-5-1-2-6-20(17)30-22)13-15-7-9-18(19(14-15)25(28)29)24-11-3-4-12-24/h1-2
CHEMBL1454835			Small molecule		443.46	14	15	3.77	108.71	5	2	0	4	N	0.47	4.65	None	4.2	0.65	3	MOL	-1	33	8	2	0	443.148	-1.48	ACID	C25H21N3O5	Cc1ccc(N2C(=O)NC(=O)/C(=C\c3cc(C)n(-c4ccc(C(=O)O)cc4)c3C)C2=O)cc1	UVYBUVXTOVILPS-FYJGNVAPSA-N	InChI=1S/C25H21N3O5/c1-14-4-8-20(9-5-14)28-23(30)21(22(29)26-25(28)33)13-18-12-15(2)27(16(18)3)19-10-6-17(7-11-19)24(31)32/h4-13H
CHEMBL1529471			Small molecule		418.45	35	44	2.91	120.08	7	3	0	5	N	0.39	2.61	None	3.51	0	2	MOL	-1	28	8	3	0	418.029	-1.71	ACID	C18H14N2O6S2	CC(C(=O)Nc1ccc(O)c(C(=O)O)c1)N1C(=O)/C(=C/c2ccco2)SC1=S	RPKPCZUDZKOHDP-ZSOIEALJSA-N	InChI=1S/C18H14N2O6S2/c1-9(15(22)19-10-4-5-13(21)12(7-10)17(24)25)20-16(23)14(28-18(20)27)8-11-3-2-6-26-11/h2-9
CHEMBL1494334			Small molecule		475.29	43	54	4.42	76.97	7	1	0	4	N	0.55	9.65	2.17	3.66	3.65	4	MOL	-1	27	6	1	0	394.071	-2.21	NEUTRAL	C17H14BrF3N4O2S	Br.Cc1nn(CCc2nc(-c3ccco3)cs2)c2nc(O)cc(C(F)(F)F)c12	FVQTZKHNLRBLPR-UHFFFAOYSA-N	InChI=1S/C17H13F3N4O2S.BrH/c1-9-15-10(17(18
CHEMBL197766			Small molecule		418.5	2	2	-1	199.07	5	8	1	13	N	0.09	12.8	12.01	-1.79	-6.25	1	MOL	-1	30	11	10	2	418.244	0.24	BASE	C19H30N8O3	N=C(N)NCCC[C@@H](C=O)NC(=O)[C@H](CCCNC(=N)N)NC(=O)c1ccccc1	WUSKBVHDFFKPEG-GJZGRUSLSA-N	InChI=1S/C19H30N8O3/c20-18(21)24-10-4-8-14(12-28)26-17(30)15(9-5-11-25-19(22)23)27-16(29)13-6-2-1-3-7-13/h1-3
CHEMBL274959			Small molecule		1901-12-07 21:07:12	1900-01-02	1900-01-02	0.57	283.29	8	11	2	23	N	0.03	12.05	11.7	-0.1	-6.97	2	MOL	-1	51	16	14	3	707.423	0.09	BASE	C35H53N11O5	CCCC[C@H](NC(=O)c1ccccc1)C(=O)N[C@@H](CCCCN)C(=O)N[C@@H](CCCNC(=N)N)C(=O)N[C@H](C=O)Cc1ccc(NC(=N)N)cc1	KCBSONGMKLRTRU-DZUOILHNSA-N	InChI=1S/C35H53N11O5/c1-2-3-12-27(44-30(48)24-10-5-4-6-11-24)32(50)45-28(13-7-8-19-36)33(51)46-29(14-9-20-41-34(37)38)31(49)42-26(22-47)21-23-15-17-25(18-16-23)43-35(39)40/h4-6
CHEMBL1466466			Small molecule		384.37	25	35	3.53	117.82	6	1	0	5	N	0.48	4.03	None	3.4	0.25	2	MOL	-1	27	8	1	0	384.042	-1.75	ACID	C18H12N2O6S	O=C(O)c1cccc(CN2C(=O)S/C(=C/c3cccc([N+](=O)[O-])c3)C2=O)c1	CKVJBQJWIBGJNO-OQLLNIDSSA-N	InChI=1S/C18H12N2O6S/c21-16-15(9-11-3-2-6-14(8-11)20(25)26)27-18(24)19(16)10-12-4-1-5-13(7-12)17(22)23/h1-9H
CHEMBL1458709			Small molecule		386.04	27	34	3.67	61.36	3	3	0	3	N	0.56	7.35	None	4.16	3.84	2	MOL	-1	19	4	3	0	383.911	-0.96	NEUTRAL	C13H10Br2N2O2	O=C(NNc1cc(Br)c(O)c(Br)c1)c1ccccc1	CHQWSTWLMNEQBG-UHFFFAOYSA-N	InChI=1S/C13H10Br2N2O2/c14-10-6-9(7-11(15)12(10)18)16-17-13(19)8-4-2-1-3-5-8/h1-7
CHEMBL1504429			Small molecule		445.48	33	47	4.26	133.28	11	1	1	8	N	0.18	13.45	0.8	4.21	4.21	4	MOL	-1	30	10	1	0	445.051	-1.61	NEUTRAL	C18H15N5O5S2	CC(=O)OCCCNc1cc(Sc2nc3ccccc3s2)c2nonc2c1[N+](=O)[O-]	JVJXCUAWYNIAOL-UHFFFAOYSA-N	InChI=1S/C18H15N5O5S2/c1-10(24)27-8-4-7-19-12-9-14(15-16(22-28-21-15)17(12)23(25)26)30-18-20-11-5-2-3-6-13(11)29-18/h2-3
CHEMBL1359270			Small molecule		496.03	24	29	6.1	74.68	3	1	1	6	N	0.45	3.78	None	6.75	3.48	3	MOL	-1	34	5	1	1	495.127	-0.61	ACID	C27H26ClNO4S	CCc1ccc([C@@H]2CC=C(C(=O)O)[C@H](c3ccc(Cl)cc3)N2S(=O)(=O)c2ccc(C)cc2)cc1	ACJOQJGTZBPCMX-UIOOFZCWSA-N	InChI=1S/C27H26ClNO4S/c1-3-19-6-8-20(9-7-19)25-17-16-24(27(30)31)26(21-10-12-22(28)13-11-21)29(25)34(32
CHEMBL369916			Small molecule		1901-08-24 17:45:36	2	3	-0.83	257.27	7	10	2	20	N	0.04	12.01	11.75	-1.67	-5.91	1	MOL	-1	43	15	12	3	602.365	0.17	BASE	C28H46N10O5	CCCC[C@H](NC(=O)c1ccccc1)C(=O)N[C@@H](C)C(=O)N[C@@H](CCCNC(=N)N)C(=O)N[C@H](C=O)CCCNC(=N)N	RBOVBMBEVYITQH-QESAQDPVSA-N	InChI=1S/C28H46N10O5/c1-3-4-13-21(38-24(41)19-10-6-5-7-11-19)25(42)35-18(2)23(40)37-22(14-9-16-34-28(31)32)26(43)36-20(17-39)12-8-15-33-27(29)30/h5-7
CHEMBL4549166			Unknown		550.66	2	2	0.19	195.53	6	7	2	15	N	0.07	11.91	11.64	-0.69	-5.27	2	MOL	-1	40	12	9	3	550.302	-0.23	BASE	C28H38N8O4	N=C(N)NCCC[C@H](NC(=O)[C@H](CCCCN)NC(=O)c1ccccc1)C(=O)N[C@H]1CN(c2ccccc2)C1=O	BRMVJHGPDGEBRD-VABKMULXSA-N	InChI=1S/C28H38N8O4/c29-16-8-7-14-21(33-24(37)19-10-3-1-4-11-19)25(38)34-22(15-9-17-32-28(30)31)26(39)35-23-18-36(27(23)40)20-12-5-2-6-13-20/h1-6
CHEMBL1464233			Small molecule		350.17	12	13	2.79	57.12	5	0	0	4	N	0.48	None	None	3.34	3.34	1	MOL	-1	21	5	0	0	348.995	-0.73	NEUTRAL	C15H12BrNO4	C#CCOc1c(Br)cc(/C=C2/C(=O)ON=C2C)cc1OC	QMBJMLWHKVDQDJ-IZZDOVSWSA-N	InChI=1S/C15H12BrNO4/c1-4-5-20-14-12(16)7-10(8-13(14)19-3)6-11-9(2)17-21-15(11)18/h1
CHEMBL1402117			Small molecule		437.3	45	56	3.3	101.25	9	4	0	1	N	0.27	8.22	0.06	5.25	5.19	3	MOL	-1	25	7	2	0	435.93	-0.41	NEUTRAL	C15H9BrN4O3S2	Oc1nc(S)nc2c1C(c1ccc(Br)cc1)c1c(O)nc(S)nc1O2	ZTAHCRBSESSJBQ-UHFFFAOYSA-N	InChI=1S/C15H9BrN4O3S2/c16-6-3-1-5(2-4-6)7-8-10(21)17-14(24)19-12(8)23-13-9(7)11(22)18-15(25)20-13/h1-4
CHEMBL1434750			Small molecule		498.81	36	40	4.97	66.84	5	1	0	6	N	0.45	2.78	None	5.38	1.89	2	MOL	-1	28	5	1	0	496.916	-1.69	ACID	C19H13BrClNO4S2	O=C(O)CN1C(=O)/C(=C\c2cc(Br)ccc2OCc2ccc(Cl)cc2)SC1=S	MLYJQALAWVQLEE-LZYBPNLTSA-N	InChI=1S/C19H13BrClNO4S2/c20-13-3-6-15(26-10-11-1-4-14(21)5-2-11)12(7-13)8-16-18(25)22(9-17(23)24)19(27)28-16/h1-8H
CHEMBL1464107			Small molecule		353.77	30	33	4.34	81.15	5	1	0	3	N	0.59	3.5	1.3	3.71	0.34	4	MOL	-1	25	6	1	0	353.057	-2.12	ACID	C18H12ClN3O3	Cc1nn(-c2cccc(Cl)c2)c2nc(-c3ccco3)cc(C(=O)O)c12	YABKWSWWULJVQN-UHFFFAOYSA-N	InChI=1S/C18H12ClN3O3/c1-10-16-13(18(23)24)9-14(15-6-3-7-25-15)20-17(16)22(21-10)12-5-2-4-11(19)8-12/h2-9H
CHEMBL1366252			Small molecule		462.32	37	52	4.27	80.75	5	0	0	4	N	0.43	None	None	3.82	3.82	3	MOL	-1	28	6	0	0	460.993	-0.56	NEUTRAL	C20H16BrNO5S	CC(=O)Oc1c(Br)cc(N(C(C)=O)S(=O)(=O)c2ccccc2)c2ccccc12	MTHDJZLMERZSHH-UHFFFAOYSA-N	InChI=1S/C20H16BrNO5S/c1-13(23)22(28(25
CHEMBL1336916			Small molecule		453.57	10	12	6.22	75.01	5	1	1	4	N	0.4	13.02	0.32	6.77	6.77	4	MOL	-1	33	5	1	1	453.151	-1.66	NEUTRAL	C27H23N3O2S	COc1ccccc1-c1cc(C(=O)Nc2sc3c(c2C#N)CCC(C)C3)c2ccccc2n1	IGAJWUIFDUDIPE-UHFFFAOYSA-N	InChI=1S/C27H23N3O2S/c1-16-11-12-18-21(15-28)27(33-25(18)13-16)30-26(31)20-14-23(19-8-4-6-10-24(19)32-2)29-22-9-5-3-7-17(20)22/h3-10
CHEMBL1368398			Small molecule		443.48	20	22	2.99	107.39	9	0	0	7	N	0.48	None	None	3.01	3.01	2	MOL	-1	31	9	0	0	443.115	-1.6	NEUTRAL	C21H21N3O6S	CCOC(=O)c1sc(N2N=C(C)/C(=C\c3ccc(OCC(=O)OC)cc3)C2=O)nc1C	AKBGLCIGQGUMLW-MHWRWJLKSA-N	InChI=1S/C21H21N3O6S/c1-5-29-20(27)18-13(3)22-21(31-18)24-19(26)16(12(2)23-24)10-14-6-8-15(9-7-14)30-11-17(25)28-4/h6-10H
CHEMBL1319867			Small molecule		306.67	49	74	3.23	114.32	7	2	0	3	N	0.43	9.78	None	4.3	4.3	3	MOL	-1	21	8	2	0	306.016	-1.47	NEUTRAL	C12H7ClN4O4	O=[N+]([O-])c1c(Nc2ccccc2O)cc(Cl)c2nonc12	BBXXJKHZFAFARR-UHFFFAOYSA-N	InChI=1S/C12H7ClN4O4/c13-6-5-8(14-7-3-1-2-4-9(7)18)12(17(19)20)11-10(6)15-21-16-11/h1-5
CHEMBL1310138		NSC-19063	Small molecule		230.34	43	52	1.65	54.46	6	3	0	1	N	0.3	7.1	1.61	2.43	1.94	2	MOL	-1	13	4	1	0	229.976	-1.16	NEUTRAL	C6H6N4S3	CSc1nc(S)c2[nH]c(S)nc2n1	JSAISLSAHDZRIP-UHFFFAOYSA-N	InChI=1S/C6H6N4S3/c1-13-6-9-3-2(4(11)10-6)7-5(12)8-3/h1H3
CHEMBL1587876			Small molecule		328.75	22	26	3.94	63.6	4	1	0	3	N	0.68	10.69	None	4.11	4.11	2	MOL	-1	23	4	1	0	328.05	-0.2	NEUTRAL	C18H13ClO4	Cc1ccc(C(=O)C2=C(O)C(=O)OC2c2ccc(Cl)cc2)cc1	UPRUOKFAVULMIL-UHFFFAOYSA-N	InChI=1S/C18H13ClO4/c1-10-2-4-11(5-3-10)15(20)14-16(21)18(22)23-17(14)12-6-8-13(19)9-7-12/h2-9
CHEMBL1464715			Small molecule		278.36	11	16	2.35	73.12	5	2	0	2	N	0.87	8.97	None	2.44	2.43	1	MOL	-1	18	4	2	0	278.018	-0.35	NEUTRAL	C12H10N2O2S2	CSC1=C(C#N)C(=O)NC(c2ccccc2O)S1	BMYPWEVZWIEMRP-UHFFFAOYSA-N	InChI=1S/C12H10N2O2S2/c1-17-12-8(6-13)10(16)14-11(18-12)7-4-2-3-5-9(7)15/h2-5
CHEMBL1569472			Small molecule		421.16	29	37	4.26	136.72	7	1	0	4	N	0.38	3.84	None	4.14	2.28	3	MOL	-1	26	9	1	0	419.959	-0.44	ACID	C16H9BrN2O7	Cc1oc2cc([N+](=O)[O-])c(O)c([N+](=O)[O-])c2c1C(=O)c1ccc(Br)cc1	BLKKMZKDHSIEHD-UHFFFAOYSA-N	InChI=1S/C16H9BrN2O7/c1-7-12(15(20)8-2-4-9(17)5-3-8)13-11(26-7)6-10(18(22)23)16(21)14(13)19(24)25/h2-6
CHEMBL1334390			Small molecule		544.4	24	31	3.7	99.21	8	0	1	8	N	0.36	None	None	3.39	3.39	1	MOL	-1	35	8	0	1	543.089	0.53	NEUTRAL	C26H26BrNO7	COC(=O)CCC(=O)OC1(C)C(=O)C2=CN(CC3CC3)C(c3ccc(OC)cc3)=CC2=C(Br)C1=O	VVAKFTBHHOBQGF-UHFFFAOYSA-N	InChI=1S/C26H26BrNO7/c1-26(35-22(30)11-10-21(29)34-3)24(31)19-14-28(13-15-4-5-15)20(12-18(19)23(27)25(26)32)16-6-8-17(33-2)9-7-16/h6-9
CHEMBL1466912			Small molecule		369.33	39	42	2.08	122.01	6	2	0	4	N	0.37	6.68	None	2.42	1.62	2	MOL	-1	27	9	2	0	369.096	-1.26	NEUTRAL	C18H15N3O6	COc1cc(/C=C2/C(=O)NN(c3cccc(C)c3)C2=O)cc([N+](=O)[O-])c1O	OVGKGOCKQDNRIG-QPEQYQDCSA-N	InChI=1S/C18H15N3O6/c1-10-4-3-5-12(6-10)20-18(24)13(17(23)19-20)7-11-8-14(21(25)26)16(22)15(9-11)27-2/h3-9
CHEMBL1341762			Small molecule		350.76	22	28	1.13	76.15	6	0	0	3	N	0.6	None	0.2	1.08	1.08	1	MOL	-1	24	7	0	0	350.067	-1.31	NEUTRAL	C16H15ClN2O5	COC(=O)c1cccc(N2C(=O)C(Cl)=C(N3CCOCC3)C2=O)c1	CWUMLSCAZHQBLU-UHFFFAOYSA-N	InChI=1S/C16H15ClN2O5/c1-23-16(22)10-3-2-4-11(9-10)19-14(20)12(17)13(15(19)21)18-5-7-24-8-6-18/h2-4
CHEMBL1703976			Small molecule		418.45	34	48	5.87	66.76	4	2	1	2	N	0.35	8.25	None	6.33	6.27	5	MOL	-1	32	4	2	1	418.12	0.25	NEUTRAL	C28H18O4	O=C1OC(c2ccc3ccccc3c2O)(c2ccc3ccccc3c2O)c2ccccc21	QELHXIAPFXFETO-UHFFFAOYSA-N	InChI=1S/C28H18O4/c29-25-19-9-3-1-7-17(19)13-15-23(25)28(22-12-6-5-11-21(22)27(31)32-28)24-16-14-18-8-2-4-10-20(18)26(24)30/h1-16
CHEMBL5205883					191	7	12	None	None	None	None	None	None	None	None	None	None	None	None	None	MOL	-1	None	None	None	None	191.087	None	None	C8H10BN3O2	N=C(N)Nc1ccc2c(c1)B(O)OC2	HFROOFZYKCPBEL-UHFFFAOYSA-N	InChI=1S/C8H10BN3O2/c10-8(11)12-6-2-1-5-4-14-9(13)7(5)3-6/h1-3
CHEMBL1611182			Small molecule		306.67	51	86	3.23	114.32	7	2	0	3	N	0.56	8.94	None	4.3	4.29	3	MOL	-1	21	8	2	0	306.016	-1.49	NEUTRAL	C12H7ClN4O4	O=[N+]([O-])c1c(Nc2cccc(O)c2)cc(Cl)c2nonc12	RLGNDHVNTYCNDN-UHFFFAOYSA-N	InChI=1S/C12H7ClN4O4/c13-8-5-9(14-6-2-1-3-7(18)4-6)12(17(19)20)11-10(8)15-21-16-11/h1-5
CHEMBL1308404			Small molecule		306.67	51	90	3.23	114.32	7	2	0	3	N	0.43	9.91	None	4.3	4.3	3	MOL	-1	21	8	2	0	306.016	-1.42	NEUTRAL	C12H7ClN4O4	O=[N+]([O-])c1c(Nc2ccc(O)cc2)cc(Cl)c2nonc12	OBXCWWZWQQDMOY-UHFFFAOYSA-N	InChI=1S/C12H7ClN4O4/c13-8-5-9(14-6-1-3-7(18)4-2-6)12(17(19)20)11-10(8)15-21-16-11/h1-5
CHEMBL4846133			Unknown		458.6	4	5	5.36	67.43	3	2	1	13	N	0.34	12.29	None	5.64	5.64	3	MOL	-1	34	5	2	1	458.257	-0.65	NEUTRAL	C29H34N2O3	CCCCCC(=O)N[C@H](C(=O)NCCc1ccccc1)c1ccc(OCc2ccccc2)cc1	FHHCRGKUIAWMRC-NDEPHWFRSA-N	InChI=1S/C29H34N2O3/c1-2-3-6-15-27(32)31-28(29(33)30-21-20-23-11-7-4-8-12-23)25-16-18-26(19-17-25)34-22-24-13-9-5-10-14-24/h4-5
CHEMBL4850641			Unknown		474.6	4	5	5.33	76.66	4	2	1	13	N	0.33	12.1	None	5.19	5.19	3	MOL	-1	35	6	2	1	474.252	-0.84	NEUTRAL	C29H34N2O4	CCCCCC(=O)N[C@H](C(=O)NCc1cccc(OC)c1)c1ccc(OCc2ccccc2)cc1	GQXMDRMIECPOSL-NDEPHWFRSA-N	InChI=1S/C29H34N2O4/c1-3-4-6-14-27(32)31-28(29(33)30-20-23-12-9-13-26(19-23)34-2)24-15-17-25(18-16-24)35-21-22-10-7-5-8-11-22/h5
CHEMBL1724452			Small molecule		529.5	30	44	4.04	51.43	3	0	0	3	N	0.27	None	None	2.41	2.41	5	MOL	-1	29	5	0	0	380.139	-0.59	NEUTRAL	C25H18F3N3O5S	C[n+]1c(-c2ccccc2)cc2c(=Cc3ccc([N+](=O)[O-])cc3)c3ccccc3n21.O=S(=O)([O-])C(F)(F)F	RRILKACDATXKOV-UHFFFAOYSA-M	InChI=1S/C24H18N3O2.CHF3O3S/c1-25-23(18-7-3-2-4-8-18)16-24-21(20-9-5-6-10-22(20)26(24)25)15-17-11-13-19(14-12-17)27(28)29;2-1(3
CHEMBL1464014			Small molecule		309.33	29	36	1.69	71.41	4	1	0	3	N	0.69	7.07	None	1.96	1.47	2	MOL	-1	23	6	1	0	309.111	-1.54	NEUTRAL	C17H15N3O3	Cn1cccc1/C=C1\C(=O)NC(=O)N(Cc2ccccc2)C1=O	NDLGXFLRQWAXEY-GXDHUFHOSA-N	InChI=1S/C17H15N3O3/c1-19-9-5-8-13(19)10-14-15(21)18-17(23)20(16(14)22)11-12-6-3-2-4-7-12/h2-10H
CHEMBL3189815			Small molecule		500.49	20	22	3.31	169.46	9	3	1	11	N	0.2	2.81	3.55	3.22	0.15	3	MOL	-1	35	12	3	2	500.1	-1.76	ACID	C22H20N4O8S	COc1ccccc1NS(=O)(=O)c1ccc(N/N=C/c2ccccc2OCC(=O)O)c([N+](=O)[O-])c1	VJJRKUBQYFZLJW-YDZHTSKRSA-N	InChI=1S/C22H20N4O8S/c1-33-21-9-5-3-7-18(21)25-35(31
CHEMBL1439832			Small molecule		420.54	16	17	3.1	75.71	6	1	0	5	N	0.59	5.47	None	4.12	3.9	2	MOL	-1	27	6	1	0	420.027	-1.67	ACID	C18H16N2O4S3	COc1ccccc1/C=C1\SC(=S)N(NS(=O)(=O)c2ccc(C)cc2)C1=O	MXFOXSCQVFQTOJ-WJDWOHSUSA-N	InChI=1S/C18H16N2O4S3/c1-12-7-9-14(10-8-12)27(22
CHEMBL1478587			Small molecule		439.59	39	48	5.29	75.97	7	1	1	5	N	0.26	4.21	1.18	6.29	3.27	4	MOL	-1	29	5	1	1	439.048	-1.55	ACID	C21H17N3O2S3	CSc1nc(SCC(=O)O)c2sc3nc(-c4ccccc4)c4c(c3c2n1)CCC4	RYIBMIRKLHXWMK-UHFFFAOYSA-N	InChI=1S/C21H17N3O2S3/c1-27-21-23-17-15-12-8-5-9-13(12)16(11-6-3-2-4-7-11)22-19(15)29-18(17)20(24-21)28-10-14(25)26/h2-4
CHEMBL3190381			Small molecule		377.33	26	33	2.04	88.38	6	2	0	2	N	0.78	6.99	None	3.47	3.01	2	MOL	-1	27	7	2	0	377.11	-1.27	NEUTRAL	C17H14F3N5O2	O=C1Nn2c(nc3c(c2=O)CCCC3)/C1=N/Nc1cccc(C(F)(F)F)c1	ZUGDHVGQUMCMSJ-QRVIBDJDSA-N	InChI=1S/C17H14F3N5O2/c18-17(19
CHEMBL1730974			Small molecule		315.35	36	52	3.54	86.63	4	3	0	3	N	0.64	-1.84	0.37	1.71	0.87	3	MOL	-1	22	5	3	0	315.057	-0.56	ACID	C16H13NO4S	O=S(=O)(O)c1ccc(O)c2cc(Nc3ccccc3)ccc12	AXBQRFCKHZGXSI-UHFFFAOYSA-N	InChI=1S/C16H13NO4S/c18-15-8-9-16(22(19
CHEMBL1535670			Small molecule		372.4	21	22	2.77	90.65	6	0	0	5	N	0.51	11.44	None	3.03	3.03	3	MOL	-1	26	6	0	0	372.067	-0.99	NEUTRAL	C19H16O6S	COc1ccc(S(=O)(=O)CC(=O)c2cc3cccc(C)c3oc2=O)cc1	JBBCRTHXDWLCEW-UHFFFAOYSA-N	InChI=1S/C19H16O6S/c1-12-4-3-5-13-10-16(19(21)25-18(12)13)17(20)11-26(22
CHEMBL1499794			Small molecule		410.88	28	33	5.13	83.21	5	1	1	6	N	0.57	2.38	None	5.13	1.61	3	MOL	-1	28	5	1	1	410.049	-1.35	ACID	C21H15ClN2O3S	COc1ccc(-c2cc(-c3ccc(Cl)cc3)c(C#N)c(SCC(=O)O)n2)cc1	MNJYACUFABJXCT-UHFFFAOYSA-N	InChI=1S/C21H15ClN2O3S/c1-27-16-8-4-14(5-9-16)19-10-17(13-2-6-15(22)7-3-13)18(11-23)21(24-19)28-12-20(25)26/h2-10H
CHEMBL1577622			Small molecule		424.8	30	35	3.68	116.92	5	2	0	5	N	0.6	3.36	None	3.71	0.29	3	MOL	-1	30	8	2	0	424.046	-1.53	ACID	C21H13ClN2O6	O=C(Nc1ccc(Cl)cc1C(=O)O)c1ccc2c(c1)C(=O)N(Cc1ccco1)C2=O	UGCMUKUXNTUIEQ-UHFFFAOYSA-N	InChI=1S/C21H13ClN2O6/c22-12-4-6-17(16(9-12)21(28)29)23-18(25)11-3-5-14-15(8-11)20(27)24(19(14)26)10-13-2-1-7-30-13/h1-9H
CHEMBL1541950			Small molecule		371.62	19	22	2.1	49.85	4	0	0	2	N	0.75	None	0.22	1.84	1.84	1	MOL	-1	21	5	0	0	369.972	-1.37	NEUTRAL	C14H12BrClN2O3	O=C1C(Cl)=C(N2CCOCC2)C(=O)N1c1ccc(Br)cc1	UNYJPUJARUYGKS-UHFFFAOYSA-N	InChI=1S/C14H12BrClN2O3/c15-9-1-3-10(4-2-9)18-13(19)11(16)12(14(18)20)17-5-7-21-8-6-17/h1-4H
CHEMBL1502247			Small molecule		405.46	30	34	5.44	70.64	5	2	1	2	N	0.47	4.02	None	5.73	3.07	4	MOL	-1	31	5	2	1	405.148	-0.61	ACID	C26H19N3O2	Cc1cccc(C2C3=C(O)c4ccccc4C3=Nc3nn(-c4ccccc4)c(O)c32)c1	SNQAHNHNIPJPTK-UHFFFAOYSA-N	InChI=1S/C26H19N3O2/c1-15-8-7-9-16(14-15)20-21-23(18-12-5-6-13-19(18)24(21)30)27-25-22(20)26(31)29(28-25)17-10-3-2-4-11-17/h2-14
CHEMBL4850831			Unknown		253.26	2	2	3.39	62.47	3	2	0	2	N	0.74	9.45	None	2.84	2.84	3	MOL	-1	19	4	2	0	253.074	-0.77	NEUTRAL	C15H11NO3	O=C(Nc1ccccc1)c1cc2cc(O)ccc2o1	YPMDKGFKXHXABG-UHFFFAOYSA-N	InChI=1S/C15H11NO3/c17-12-6-7-13-10(8-12)9-14(19-13)15(18)16-11-4-2-1-3-5-11/h1-9
CHEMBL1730762			Small molecule		316.27	84	90	1.04	110.13	7	2	0	2	N	0.78	7.87	None	1.67	1.54	1	MOL	-1	23	7	2	0	316.058	2.24	NEUTRAL	C16H12O7	COC1=CC(=O)C(C2CC(=O)c3c(O)cc(O)cc3O2)=CC1=O	LALMIDHSHXJNPR-UHFFFAOYSA-N	InChI=1S/C16H12O7/c1-22-14-5-9(18)8(4-10(14)19)13-6-12(21)16-11(20)2-7(17)3-15(16)23-13/h2-5
CHEMBL1503793			Small molecule		418.45	41	44	2.91	120.08	7	3	0	5	N	0.5	2.87	None	3.51	0.02	2	MOL	-1	28	8	3	0	418.029	-1.67	ACID	C18H14N2O6S2	CC(C(=O)Nc1ccc(C(=O)O)c(O)c1)N1C(=O)/C(=C\c2ccco2)SC1=S	DMQCJSQWRZRAFU-RIYZIHGNSA-N	InChI=1S/C18H14N2O6S2/c1-9(15(22)19-10-4-5-12(17(24)25)13(21)7-10)20-16(23)14(28-18(20)27)8-11-3-2-6-26-11/h2-9
CHEMBL1416451			Small molecule		438.98	14	14	6.05	52.57	2	2	1	6	N	0.46	4.07	None	6.95	3.83	3	MOL	-1	30	4	2	1	438.117	-1.32	ACID	C24H23ClN2O2S	Cc1cc(C)cc(NC(=S)N(Cc2ccc(Cl)cc2)Cc2ccc(C(=O)O)cc2)c1	MISOSUODNLUIEH-UHFFFAOYSA-N	InChI=1S/C24H23ClN2O2S/c1-16-11-17(2)13-22(12-16)26-24(30)27(15-19-5-9-21(25)10-6-19)14-18-3-7-20(8-4-18)23(28)29/h3-13H
CHEMBL4483351			Unknown		1596.92	7	12	None	None	None	None	None	None	None	None	None	None	None	None	None	MOL	-1	None	None	None	None	1595.82	None	None	C77H113N17O18S	CC[C@H](C)[C@@H]1NC(=O)[C@H](CC(N)=O)NC(=O)[C@H](C(C)C)NC(=O)[C@H](CC(C)C)NC(=O)[C@H]([C@@H](C)O)NC(=O)[C@H](CC(N)=O)NC(=O)[C@H](Cc2ccc(OC)cc2)N(C)C(=O)[C@H]([C@@H](C)CC)NC(=O)[C@H](CCCCN)NC(=O)[C@H](Cc2c[nH]c3ccccc23)NC(=O)[C@H](Cc2ccc(O)cc2)NC(=O)CSC[C@@H](C(N)=O)NC1=O	NNQJQSMDPAXAOX-HQDZOIGNSA-N	InChI=1S/C77H113N17O18S/c1-12-41(7)63-75(109)89-57(66(81)100)37-113-38-61(99)83-53(31-44-21-25-47(96)26-22-44)68(102)85-54(33-46-36-82-50-19-15-14-18-49(46)50)69(103)84-51(20-16-17-29-78)67(101)92-64(42(8)13-2)77(111)94(10)58(32-45-23-27-48(112-11)28-24-45)73(107)86-55(34-59(79)97)72(106)93-65(43(9)95)76(110)87-52(30-39(3)4)70(104)90-62(40(5)6)74(108)88-56(35-60(80)98)71(105)91-63/h14-15					104)(H	91	105)(H	92	101)(H	93	106)/t41-	42-	43+	51-	52-	53-
CHEMBL4867805			Unknown		449.56	3	3	3.54	111.56	8	5	0	10	N	0.3	None	10.36	2.98	0.21	3	MOL	-1	33	8	5	0	449.243	-0.34	BASE	C25H31N5O3	ONCc1ccc(-c2ncc(OCCC3CCNCC3)nc2-c2ccc(CNO)cc2)cc1	LWXKBVKHXXDHKI-UHFFFAOYSA-N	InChI=1S/C25H31N5O3/c31-28-15-19-1-5-21(6-2-19)24-25(22-7-3-20(4-8-22)16-29-32)30-23(17-27-24)33-14-11-18-9-12-26-13-10-18/h1-8
CHEMBL1313324			Small molecule		416.51	46	53	4.23	83.64	7	1	0	5	N	0.49	4.34	0.92	3.82	0.89	3	MOL	-1	27	6	1	0	415.996	-2.2	ACID	C18H12N2O4S3	O=C(O)CCN1C(=O)/C(=C/c2ccc(-c3nc4ccccc4s3)o2)SC1=S	LDIHFJPZWBYWJD-ZROIWOOFSA-N	InChI=1S/C18H12N2O4S3/c21-15(22)7-8-20-17(23)14(27-18(20)25)9-10-5-6-12(24-10)16-19-11-3-1-2-4-13(11)26-16/h1-6
CHEMBL5177478					1901-12-12 19:26:24	1900-01-04	10	4.01	177.67	7	6	2	20	N	0.1	11.82	10.49	2.67	-2.35	3	MOL	-1	51	11	8	3	712.356	-0.55	BASE	C37H47F3N6O5	CC(=O)N[C@@H](CCCCN)C(=O)N[C@@H](CCCCN)C(=O)N[C@H](C(=O)NCc1ccccc1)c1ccc(OCc2ccc(C(F)(F)F)cc2)cc1	HHIMYGNCUXLNRB-ZDCRTTOTSA-N	InChI=1S/C37H47F3N6O5/c1-25(47)44-31(11-5-7-21-41)34(48)45-32(12-6-8-22-42)35(49)46-33(36(50)43-23-26-9-3-2-4-10-26)28-15-19-30(20-16-28)51-24-27-13-17-29(18-14-27)37(38
CHEMBL4475125			Unknown		372.42	5	8	2.79	92.04	6	2	0	8	N	0.69	11.96	7.98	2	1.32	2	MOL	-1	27	7	3	0	372.168	-0.21	NEUTRAL	C20H24N2O5	COc1ccc(/C=C\c2cc(OC)c(OC)c(OC)c2)cc1NC(=O)CN	FWCRWOGLPQTJMO-WAYWQWQTSA-N	InChI=1S/C20H24N2O5/c1-24-16-8-7-13(9-15(16)22-19(23)12-21)5-6-14-10-17(25-2)20(27-4)18(11-14)26-3/h5-11H
CHEMBL4518162			Unknown		818.93	7	1900-01-12	1900-01-01 02:52:48	297.35	11	11	3	23	N	0.03	11.4	21.4	-0.64	-4.52	3	MOL	-1	59	19	13	3	818.408	0	BASE	C40H54N10O9	COc1ccc(/C=C\c2cc(OC)c(OC)c(OC)c2)cc1NC(=O)[C@H](CO)NC(=O)[C@H](CCCNC(=N)N)NC(=O)[C@H](CCCNC(=N)N)NC(=O)c1ccccc1	DVDDFRDUKGGSDW-HDXSJABNSA-N	InChI=1S/C40H54N10O9/c1-56-31-17-16-24(14-15-25-21-32(57-2)34(59-4)33(22-25)58-3)20-29(31)49-38(55)30(23-51)50-37(54)28(13-9-19-46-40(43)44)48-36(53)27(12-8-18-45-39(41)42)47-35(52)26-10-6-5-7-11-26/h5-7
CHEMBL4569882			Unknown		627.75	1	1	1.17	244.94	9	9	2	18	N	0.05	11.57	12.17	-0.5	-5.12	2	MOL	-1	45	15	12	3	627.349	0.12	BASE	C30H45N9O6	COc1ccc(/C=C\c2cc(OC)c(OC)c(OC)c2)cc1NC(=O)[C@H](CCCNC(=N)N)NC(=O)[C@@H](N)CCCNC(=N)N	REJZDTRORBLDTE-KFKZIDAKSA-N	InChI=1S/C30H45N9O6/c1-42-23-12-11-18(9-10-19-16-24(43-2)26(45-4)25(17-19)44-3)15-22(23)39-28(41)21(8-6-14-37-30(34)35)38-27(40)20(31)7-5-13-36-29(32)33/h9-12
CHEMBL3197063			Small molecule		387.41	43	51	4.97	66.62	4	2	0	6	N	0.36	4.78	4.17	4.99	2.88	4	MOL	-1	29	5	2	0	387.138	-1.67	ACID	C23H18FN3O2	O=C(O)c1ccc(N/N=C/c2cn(Cc3ccccc3F)c3ccccc23)cc1	HJSYMFSLQFSSPA-DHRITJCHSA-N	InChI=1S/C23H18FN3O2/c24-21-7-3-1-5-17(21)14-27-15-18(20-6-2-4-8-22(20)27)13-25-26-19-11-9-16(10-12-19)23(28)29/h1-13
CHEMBL4872757			Unknown		1901-04-02 14:38:24	6	6	4.54	82.29	6	2	0	7	N	0.54	None	10.38	3.69	-0.87	3	MOL	-1	34	6	3	0	458.268	-0.49	BASE	C28H34N4O2	NCc1ccc(-c2ncc(OCC3CCNCC3)nc2-c2ccc(C3CCOCC3)cc2)cc1	SHQTYLJBMZVELU-UHFFFAOYSA-N	InChI=1S/C28H34N4O2/c29-17-20-1-3-24(4-2-20)27-28(25-7-5-22(6-8-25)23-11-15-33-16-12-23)32-26(18-31-27)34-19-21-9-13-30-14-10-21/h1-8
CHEMBL1391887			Small molecule		341.34	22	26	3.73	57.12	5	0	0	5	N	0.61	None	None	4.21	4.21	2	MOL	-1	25	5	0	0	341.106	-0.94	NEUTRAL	C19H16FNO4	COc1cc(/C=C2/C(=O)ON=C2C)ccc1OCc1cccc(F)c1	BROYBEXFLWWCHR-CXUHLZMHSA-N	InChI=1S/C19H16FNO4/c1-12-16(19(22)25-21-12)9-13-6-7-17(18(10-13)23-2)24-11-14-4-3-5-15(20)8-14/h3-10H
CHEMBL1477046			Small molecule		348.42	10	11	4.06	59.06	4	1	0	4	N	0.77	6.78	None	4.49	3.95	3	MOL	-1	23	4	1	0	348.04	-2.29	NEUTRAL	C16H13FN2O2S2	Cc1ccc(S(=O)(=O)Nc2nc(-c3ccc(F)cc3)cs2)cc1	KAHFGBYYBYIHFU-UHFFFAOYSA-N	InChI=1S/C16H13FN2O2S2/c1-11-2-8-14(9-3-11)23(20
CHEMBL1386409			Small molecule		278.36	43	59	1.56	49.41	4	1	0	3	N	0.39	7.68	None	2.54	2.36	1	MOL	-1	18	4	1	0	278.018	-2.25	NEUTRAL	C12H10N2O2S2	C=CCN1C(=O)/C(=C/c2cccs2)C(=O)NC1=S	WABDRTXYPFNUPO-VQHVLOKHSA-N	InChI=1S/C12H10N2O2S2/c1-2-5-14-11(16)9(10(15)13-12(14)17)7-8-4-3-6-18-8/h2-4
CHEMBL1570573			Small molecule		326.3	21	24	2.48	82.81	6	0	0	3	N	0.63	None	None	2.34	2.34	1	MOL	-1	24	6	0	0	326.079	1.83	NEUTRAL	C18H14O6	CC1(OC(=O)c2ccco2)C(=O)C=C2C=C(C3CC3)OC=C2C1=O	RPKPRQGWDHATHB-UHFFFAOYSA-N	InChI=1S/C18H14O6/c1-18(24-17(21)13-3-2-6-22-13)15(19)8-11-7-14(10-4-5-10)23-9-12(11)16(18)20/h2-3
CHEMBL4458744			Unknown		1902-02-26 21:50:24	1900-01-05	12	1.76	277.12	10	10	2	22	N	0.03	11.65	11.77	0.06	-4.05	3	MOL	-1	57	18	12	3	788.397	-0.2	BASE	C39H52N10O8	COc1ccc(/C=C\c2cc(OC)c(OC)c(OC)c2)cc1NC(=O)CNC(=O)[C@H](CCCNC(=N)N)NC(=O)[C@H](CCCNC(=N)N)NC(=O)c1ccccc1	ISNWJIUJEHCIOE-IZQVUIENSA-N	InChI=1S/C39H52N10O8/c1-54-30-17-16-24(14-15-25-21-31(55-2)34(57-4)32(22-25)56-3)20-29(30)47-33(50)23-46-36(52)27(12-8-18-44-38(40)41)49-37(53)28(13-9-19-45-39(42)43)48-35(51)26-10-6-5-7-11-26/h5-7
CHEMBL1173036			Small molecule		435.44	8	9	5.56	96.61	4	2	1	4	N	0.28	3.63	None	5.32	1.99	5	MOL	-1	33	6	2	1	435.111	-0.59	ACID	C27H17NO5	O=C(O)c1ccccc1-c1ccccc1C(=O)Nc1ccc2c(c1)oc(=O)c1ccccc12	KWLDLJHPVBNVLM-UHFFFAOYSA-N	InChI=1S/C27H17NO5/c29-25(21-10-4-1-7-17(21)18-8-2-5-11-22(18)26(30)31)28-16-13-14-20-19-9-3-6-12-23(19)27(32)33-24(20)15-16/h1-15H
CHEMBL4545306			Unknown		1902-03-12 22:19:12	5	12	2.14	277.12	10	10	2	22	N	0.03	11.58	13.08	0.6	-3.48	3	MOL	-1	58	18	12	3	802.413	-0.13	BASE	C40H54N10O8	COc1ccc(/C=C\c2cc(OC)c(OC)c(OC)c2)cc1NC(=O)[C@H](C)NC(=O)[C@H](CCCNC(=N)N)NC(=O)[C@H](CCCNC(=N)N)NC(=O)c1ccccc1	GMBVPACDQMRKCT-IZJPQAJZSA-N	InChI=1S/C40H54N10O8/c1-24(35(51)50-30-21-25(17-18-31(30)55-2)15-16-26-22-32(56-3)34(58-5)33(23-26)57-4)47-37(53)28(13-9-19-45-39(41)42)49-38(54)29(14-10-20-46-40(43)44)48-36(52)27-11-7-6-8-12-27/h6-8
CHEMBL3144932			Small molecule		497.51	29	36	4.06	138.95	7	3	0	6	N	0.24	5.7	1.23	3.49	1.14	5	MOL	-1	37	10	3	0	497.17	-0.66	ACID	C27H23N5O5	Cc1[nH]n(-c2ccccc2)c(=O)c1C(c1cccc([N+](=O)[O-])c1O)c1c(C)[nH]n(-c2ccccc2)c1=O	MJOHOGSCUVWOFH-UHFFFAOYSA-N	InChI=1S/C27H23N5O5/c1-16-22(26(34)30(28-16)18-10-5-3-6-11-18)24(20-14-9-15-21(25(20)33)32(36)37)23-17(2)29-31(27(23)35)19-12-7-4-8-13-19/h3-15
CHEMBL1556267			Small molecule		339.38	15	19	0.81	89.4	5	1	0	4	N	0.43	7.26	3.03	-2.58	-2.89	3	MOL	-1	24	7	1	0	339.079	-1.34	NEUTRAL	C16H13N5O2S	Cc1cc[n+](-c2[n-]c(=O)sc2C=NNC(=O)c2ccncc2)cc1	BSYKASCLRFEYJM-UHFFFAOYSA-N	InChI=1S/C16H13N5O2S/c1-11-4-8-21(9-5-11)14-13(24-16(23)19-14)10-18-20-15(22)12-2-6-17-7-3-12/h2-10H
CHEMBL4647630			Unknown		482.63	1900-01-05	9	1900-01-03 02:24:00	1900-05-15 12:57:36	5	4	0	16	N	0.27	12.04	10.2	2.73	0.13	2	MOL	-1	35	8	6	1	482.289	-0.35	BASE	C27H38N4O4	CCCCCC(=O)N[C@H](C(=O)N[C@@H](CCCCN)C(N)=O)c1ccc(OCc2ccccc2)cc1	DXLVFBACFMQSBK-ZCYQVOJMSA-N	InChI=1S/C27H38N4O4/c1-2-3-5-13-24(32)31-25(27(34)30-23(26(29)33)12-8-9-18-28)21-14-16-22(17-15-21)35-19-20-10-6-4-7-11-20/h4
CHEMBL4869765			Unknown		1900-12-28 11:02:24	3	3	3.57	66.15	3	3	0	5	N	0.65	None	10.05	2.66	0.11	3	MOL	-1	27	5	3	0	363.195	-0.59	BASE	C22H25N3O2	COc1ccc(-c2ccc3cc(C(=O)NCC4CCNCC4)[nH]c3c2)cc1	WEGCCPFCAZRGPM-UHFFFAOYSA-N	InChI=1S/C22H25N3O2/c1-27-19-6-4-16(5-7-19)17-2-3-18-13-21(25-20(18)12-17)22(26)24-14-15-8-10-23-11-9-15/h2-7
CHEMBL1700996			Small molecule		477.74	103	133	0.71	110.54	8	3	0	6	N	0.44	8.37	4.73	1.51	1.47	1	MOL	-1	27	8	3	0	440.058	-0.1	NEUTRAL	C18H22BrClN2O6	Cl.O=C1C(Br)=C(N2CCN(CCOCCO)CC2)C(=O)c2c(O)ccc(O)c21	ZTXPHSRJNZYSEG-UHFFFAOYSA-N	InChI=1S/C18H21BrN2O6.ClH/c19-15-16(21-5-3-20(4-6-21)7-9-27-10-8-22)18(26)14-12(24)2-1-11(23)13(14)17(15)25;/h1-2
CHEMBL1568915			Small molecule		454.7	27	1900-01-31	7.75	54.37	2	1	1	5	N	0.34	4.62	None	7.46	4.75	0	MOL	-1	33	3	1	1	454.345	3.38	ACID	C30H46O3	C/C(=C/CCC(C)[C@H]1CC[C@@]2(C)C3=C(CC[C@]12C)[C@@]1(C)CCC(=O)C(C)(C)[C@@H]1CC3)C(=O)O	KDCSSVADTHDYGI-NDEGSFCNSA-N	InChI=1S/C30H46O3/c1-19(9-8-10-20(2)26(32)33)21-13-17-30(7)23-11-12-24-27(3
CHEMBL1517470			Small molecule		444.4	35	41	2.54	143.63	6	3	0	3	N	0.34	-2.34	None	1.6	1.29	3	MOL	-1	30	8	4	0	422.057	-0.38	ACID	C21H13N2NaO6S	Nc1c(S(=O)(=O)[O-])cc(NC(=O)c2ccccc2)c2c1C(=O)c1ccccc1C2=O.[Na+]	SDWAITUIRFGLGJ-UHFFFAOYSA-M	InChI=1S/C21H14N2O6S.Na/c22-18-15(30(27
CHEMBL5184844					264.09	6	9	None	None	None	None	None	None	None	None	None	None	None	None	None	MOL	-1	None	None	None	None	264.107	None	None	C15H13BN2O2	N#Cc1ccc(CNc2ccc3c(c2)B(O)OC3)cc1	FJRFWJVFKLLXHC-UHFFFAOYSA-N	InChI=1S/C15H13BN2O2/c17-8-11-1-3-12(4-2-11)9-18-14-6-5-13-10-20-16(19)15(13)7-14/h1-7
CHEMBL1581158			Small molecule		197.24	42	56	2.84	29.1	2	1	0	0	Y	0.7	11.9	2.64	2.58	2.58	2	MOL	-1	15	2	1	0	197.084	0.46	NEUTRAL	C13H11NO	O=C1CCNc2cc3ccccc3cc21	AIBRSQPCCIXKIF-UHFFFAOYSA-N	InChI=1S/C13H11NO/c15-13-5-6-14-12-8-10-4-2-1-3-9(10)7-11(12)13/h1-4
CHEMBL1318358			Small molecule		571.58	27	30	3.15	124.09	7	2	1	6	N	0.31	-1.23	None	1.3	0.21	2	MOL	-1	37	9	2	1	571.015	-1.79	ACID	C22H16F3N3O6S3	O=C(CN1C(=O)/C(=C2/SC(=S)N(CCS(=O)(=O)O)C2=O)c2ccccc21)Nc1cccc(C(F)(F)F)c1	WAQMHVNONNSMQL-ISLYRVAYSA-N	InChI=1S/C22H16F3N3O6S3/c23-22(24
CHEMBL1401841			Small molecule		240.26	40	54	2.8	44.24	4	0	0	2	N	0.65	None	2.67	2.74	2.74	3	MOL	-1	18	4	0	0	240.09	-0.45	NEUTRAL	C14H12N2O2	COc1ccc2nc3cccc(OC)c3nc2c1	CXHKQNZBSNIFHR-UHFFFAOYSA-N	InChI=1S/C14H12N2O2/c1-17-9-6-7-10-12(8-9)16-14-11(15-10)4-3-5-13(14)18-2/h3-8H
CHEMBL1392133			Small molecule		428.55	15	17	4.78	109.49	4	3	0	6	N	0.62	4.57	None	5.53	2.78	2	MOL	-1	30	6	4	0	428.177	-0.93	ACID	C23H28N2O4S	Cc1sc(NC(=O)C2CCCCC2C(=O)O)c(C(N)=O)c1-c1ccc(C(C)C)cc1	PYNJLWRXJQEMHX-UHFFFAOYSA-N	InChI=1S/C23H28N2O4S/c1-12(2)14-8-10-15(11-9-14)18-13(3)30-22(19(18)20(24)26)25-21(27)16-6-4-5-7-17(16)23(28)29/h8-12
CHEMBL390559			Small molecule		1901-03-24 23:45:36	26	29	4.68	75.43	6	1	0	8	N	0.36	4.29	1.79	4.39	1.42	2	MOL	-1	29	6	1	0	449.063	-1.77	ACID	C20H20ClN3O3S2	Cc1nn(-c2ccccc2)c(Cl)c1/C=C1\SC(=S)N(CCCCCC(=O)O)C1=O	VIZMVONYWAFVSZ-VBKFSLOCSA-N	InChI=1S/C20H20ClN3O3S2/c1-13-15(18(21)24(22-13)14-8-4-2-5-9-14)12-16-19(27)23(20(28)29-16)11-7-3-6-10-17(25)26/h2
CHEMBL1980535			Small molecule		630.82	62	71	7.21	105.59	7	2	2	8	N	0.13	None	None	5.25	5.25	0	MOL	-1	46	7	2	2	630.356	2.73	NEUTRAL	C39H50O7	CC(=O)O[C@H]1CC(C)(C)C(=C=C/C(C)=C/C=C/C=C/C=C(C)/C=C2/C=C(/C=C/[C@@]34O[C@]3(C)C[C@@H](O)CC4(C)C)C(=O)O2)[C@](C)(O)C1	UYRDHEJRPVSJFM-VSWVFQEASA-N	InChI=1S/C39H50O7/c1-26(16-17-33-35(4
CHEMBL1554169			Small molecule		278.31	39	65	3.28	54.37	2	1	0	3	N	0.69	3.49	None	3.92	0.55	2	MOL	-1	21	3	1	0	278.094	0.13	ACID	C18H14O3	O=C(O)/C=C/C(=O)c1ccc2c(c1)CCc1ccccc1-2	DZRPKYLCYLWFLO-MDZDMXLPSA-N	InChI=1S/C18H14O3/c19-17(9-10-18(20)21)14-7-8-16-13(11-14)6-5-12-3-1-2-4-15(12)16/h1-4
CHEMBL1731834			Small molecule		554.51	17	19	6.77	74.68	3	1	2	6	N	0.37	3.22	None	7.2	3.76	3	MOL	-1	35	5	1	2	553.092	-0.47	ACID	C28H28BrNO4S	Cc1ccc(S(=O)(=O)N2[C@@H](c3ccc(Br)cc3)C(C(=O)O)=CC[C@H]2c2ccc(C(C)C)cc2)cc1	DCYVLMBIGDAZHF-SVBPBHIXSA-N	InChI=1S/C28H28BrNO4S/c1-18(2)20-6-8-21(9-7-20)26-17-16-25(28(31)32)27(22-10-12-23(29)13-11-22)30(26)35(33
CHEMBL4439735			Unknown		1345.57	1	4	None	None	None	None	None	None	None	None	None	None	None	None	None	MOL	-1	None	None	None	None	1344.68	None	None	C57H88N26O11S	CC(C)C[C@H](NC(=O)[C@H](Cc1cnc[nH]1)NC(=O)[C@H](CCCNC(=N)N)NC(=O)[C@H](CCCNC(=N)N)NC(=O)[C@H](CCCNC(=N)N)NC(=O)[C@H](CCCNC(=N)N)NC(=O)c1ccccc1N)C(=O)N[C@@H](CS)C(=O)N[C@@H](Cc1c[nH]c2ccc([N+](=O)[O-])cc12)C(N)=O	MQQDPSUPLXJFOS-YTAGXALCSA-N	InChI=1S/C57H88N26O11S/c1-29(2)21-42(51(90)82-44(27-95)53(92)79-41(45(59)84)22-30-25-73-36-16-15-32(83(93)94)24-34(30)36)80-52(91)43(23-31-26-68-28-74-31)81-50(89)40(14-8-20-72-57(66)67)78-49(88)39(13-7-19-71-56(64)65)77-48(87)38(12-6-18-70-55(62)63)76-47(86)37(11-5-17-69-54(60)61)75-46(85)33-9-3-4-10-35(33)58/h3-4					62	63	70)(H4	64	65	71)(H4	66	67	72)/t37-	38-	39-	40-
CHEMBL1546134			Small molecule		334.4	49	80	3.49	59.28	5	1	0	3	N	0.75	11.72	0.65	3.6	3.6	3	MOL	-1	24	5	1	0	334.089	-2.08	NEUTRAL	C18H14N4OS	CC1=NNC(=O)/C1=C\c1cn(-c2ccccc2)nc1-c1cccs1	DXXTUWLUMLDCIK-GDNBJRDFSA-N	InChI=1S/C18H14N4OS/c1-12-15(18(23)20-19-12)10-13-11-22(14-6-3-2-4-7-14)21-17(13)16-8-5-9-24-16/h2-11H
CHEMBL1598985			Small molecule		423.91	36	57	2.77	114.8	8	1	0	6	N	0.61	6.06	None	2.81	1.77	3	MOL	-1	27	8	1	0	423.023	-2.6	ACID	C16H14ClN5O3S2	CCc1nnc(NC(=O)c2nc(S(=O)(=O)Cc3ccccc3)ncc2Cl)s1	KQXGUMFOKFQRCK-UHFFFAOYSA-N	InChI=1S/C16H14ClN5O3S2/c1-2-12-21-22-15(26-12)20-14(23)13-11(17)8-18-16(19-13)27(24
CHEMBL4876027			Unknown		1901-01-23 12:57:36	3	3	4.86	56.92	2	3	0	4	N	0.6	13.02	10.05	4.44	1.89	3	MOL	-1	29	4	3	0	389.247	-0.7	BASE	C25H31N3O	CC(C)(C)c1ccc(-c2ccc3c(C(=O)NCC4CCNCC4)c[nH]c3c2)cc1	QNMZAUPLZFCYGX-UHFFFAOYSA-N	InChI=1S/C25H31N3O/c1-25(2
CHEMBL1486827			Small molecule		310.31	45	58	2.41	95.58	6	3	0	4	N	0.51	7.96	1.41	3.19	3.08	3	MOL	-1	23	6	3	0	310.095	-0.82	NEUTRAL	C17H14N2O4	O=C(Cc1cnn(-c2ccccc2)c1)c1ccc(O)c(O)c1O	DUNQZZMQXKCENE-UHFFFAOYSA-N	InChI=1S/C17H14N2O4/c20-14-7-6-13(16(22)17(14)23)15(21)8-11-9-18-19(10-11)12-4-2-1-3-5-12/h1-7
CHEMBL1342821			Small molecule		370.86	37	47	5.12	65.38	5	3	1	3	N	0.46	8.87	2.06	5.17	5.16	4	MOL	-1	24	4	3	1	334.078	-1.02	NEUTRAL	C19H15ClN2O2S	Cl.Oc1ccc(-c2csc(Nc3cccc4ccccc34)n2)cc1O	UBJSGMXYKDIPSE-UHFFFAOYSA-N	InChI=1S/C19H14N2O2S.ClH/c22-17-9-8-13(10-18(17)23)16-11-24-19(21-16)20-15-7-3-5-12-4-1-2-6-14(12)15;/h1-11
CHEMBL66953	PURPUROGALLIN		Small molecule		220.18	116	206	1.02	97.99	5	4	0	0	N	0.5	6.78	2.94	1.94	1.22	2	MOL	-1	16	5	4	0	220.037	1.05	NEUTRAL	C11H8O5	O=c1c(O)cccc2cc(O)c(O)c(O)c12	WDGFFVCWBZVLCE-UHFFFAOYSA-N	InChI=1S/C11H8O5/c12-6-3-1-2-5-4-7(13)10(15)11(16)8(5)9(6)14/h1-4					6-tetrahydroxy-5H-benzo[7]annulen-5-one'	'SID26665710'	'SID26749165'	'Purpurogallin'	None	'2	3	4	6-tetrahydroxy-5H-benzo[7]annulen-5-one'	'PURPUROGALLIN'	'CO-ADD:0135900'	'Purpurogallin'
CHEMBL1529285			Small molecule		464.52	46	58	5.15	95.5	4	3	1	5	N	0.45	4.49	1.15	4.27	1.44	3	MOL	-1	33	6	3	1	464.121	-1.23	ACID	C25H21FN2O4S	O=C(O)c1ccc(NS(=O)(=O)c2ccc3c(c2)C2C=CCC2C(c2ccccc2F)N3)cc1	CTTOGPAAVKCXEG-UHFFFAOYSA-N	InChI=1S/C25H21FN2O4S/c26-22-7-2-1-4-20(22)24-19-6-3-5-18(19)21-14-17(12-13-23(21)27-24)33(31
CHEMBL1327721			Small molecule		403.45	51	79	3.69	127.21	10	2	0	7	N	0.27	13.45	0.8	3.77	3.77	4	MOL	-1	27	9	2	0	403.041	-1.82	NEUTRAL	C16H13N5O4S2	O=[N+]([O-])c1c(NCCCO)cc(Sc2nc3ccccc3s2)c2nonc12	BDNBQEJUOYJFPM-UHFFFAOYSA-N	InChI=1S/C16H13N5O4S2/c22-7-3-6-17-10-8-12(13-14(20-25-19-13)15(10)21(23)24)27-16-18-9-4-1-2-5-11(9)26-16/h1-2
CHEMBL1306943			Small molecule		407.29	40	49	3.16	160.96	7	1	0	4	N	0.39	3.89	None	3.1	-0.12	3	MOL	-1	30	11	1	1	407.039	-0.86	ACID	C19H9N3O8	O=C(O)c1cccc(N2C(=O)c3cc([N+](=O)[O-])cc4cc([N+](=O)[O-])cc(c34)C2=O)c1	NIPZTHWSGKAQER-UHFFFAOYSA-N	InChI=1S/C19H9N3O8/c23-17-14-7-12(21(27)28)5-10-6-13(22(29)30)8-15(16(10)14)18(24)20(17)11-3-1-2-9(4-11)19(25)26/h1-8H
CHEMBL4642885			Unknown		656.53	5	9	6.09	93.45	4	3	2	13	N	0.23	12.05	9.28	5.68	3.83	3	MOL	-1	37	6	4	2	541.19	-0.9	BASE	C31H34Cl2F3N3O5	CCCCCC(=O)N[C@@H](C(=O)NCc1ccc(CN)cc1)c1ccc(OCc2ccc(Cl)c(Cl)c2)cc1.O=C(O)C(F)(F)F	YXONDJBKEKNMHT-LNLSOMNWSA-N	InChI=1S/C29H33Cl2N3O3.C2HF3O2/c1-2-3-4-5-27(35)34-28(29(36)33-18-21-8-6-20(17-32)7-9-21)23-11-13-24(14-12-23)37-19-22-10-15-25(30)26(31)16-22;3-2(4
CHEMBL1353221			Small molecule		251.17	54	80	1.24	77.38	4	1	0	0	N	0.36	4.73	None	-1.45	-0.11	1	MOL	-1	17	5	1	0	229.037	0.73	ACID	C12H6NNaO4	O=c1ccc2[n+]([O-])c3ccc([O-])cc3oc-2c1.[Na+]	IVGPGQSSDLDOLH-UHFFFAOYSA-M	InChI=1S/C12H7NO4.Na/c14-7-1-3-9-11(5-7)17-12-6-8(15)2-4-10(12)13(9)16;/h1-6
CHEMBL1425314			Small molecule		352.41	36	43	4.86	73.12	3	2	0	3	N	0.47	6.82	None	4.83	4.15	2	MOL	-1	26	4	2	0	352.159	-1.88	NEUTRAL	C21H21FN2O2	Cc1ccc(F)c(NC(=O)/C(C#N)=C(\O)c2ccc(C(C)(C)C)cc2)c1	PGHKSDYRLSZKEF-MNDPQUGUSA-N	InChI=1S/C21H21FN2O2/c1-13-5-10-17(22)18(11-13)24-20(26)16(12-23)19(25)14-6-8-15(9-7-14)21(2
CHEMBL1514916			Small molecule		330.42	1900-02-04	48	4.29	66.76	4	2	0	1	N	0.6	9.19	None	4.58	4.57	1	MOL	-1	24	4	2	0	330.183	2.67	NEUTRAL	C20H26O4	CC(C)c1cc2c(c(O)c1O)[C@@]13CCCC(C)(C)C1CC2OC3=O	XUSYGBPHQBWGAD-RUZSNYSVSA-N	InChI=1S/C20H26O4/c1-10(2)11-8-12-13-9-14-19(3
CHEMBL1347107			Small molecule		408.41	39	46	3.39	137.26	7	4	0	5	N	0.37	3.57	3.24	1.15	-0.92	4	MOL	-1	30	9	4	0	408.143	-0.61	ACID	C21H20N4O5	COC(=O)c1ccc(-c2ccc(C(c3c(C)n[nH]c3O)c3c(C)n[nH]c3O)o2)cc1	PBHGPBFYTOSLSJ-UHFFFAOYSA-N	InChI=1S/C21H20N4O5/c1-10-16(19(26)24-22-10)18(17-11(2)23-25-20(17)27)15-9-8-14(30-15)12-4-6-13(7-5-12)21(28)29-3/h4-9
CHEMBL3186541			Small molecule		494.59	41	51	4.05	109.74	5	1	0	6	N	0.56	9.86	None	4.17	4.17	3	MOL	-1	34	7	1	0	494.097	-0.86	NEUTRAL	C25H22N2O5S2	CC(C)c1ccc(S(=O)(=O)/N=C2\C=C(NS(=O)(=O)c3ccccc3)C(=O)c3ccccc32)cc1	XZMSGMDXZKYDIU-WNAAXNPUSA-N	InChI=1S/C25H22N2O5S2/c1-17(2)18-12-14-20(15-13-18)34(31
CHEMBL4457825			Unknown		285.35	4	4	2.24	81.58	4	2	0	4	N	0.9	None	9.54	1.6	-2.03	2	MOL	-1	21	5	4	0	285.148	-0.76	BASE	C16H19N3O2	CN(C(=O)Oc1ccc(CN)cc1)c1ccc(CN)cc1	QJSCNUWZHFILJZ-UHFFFAOYSA-N	InChI=1S/C16H19N3O2/c1-19(14-6-2-12(10-17)3-7-14)16(20)21-15-8-4-13(11-18)5-9-15/h2-9H
CHEMBL1443706			Small molecule		1901-08-09 12:14:24	22	28	3.91	130.88	8	2	1	9	N	0.3	4.51	5.72	2.51	2.63	3	MOL	-1	36	10	2	1	550.075	-2.6	ACID	C23H24Cl2N4O6S2	Cl.O=C(NCC(c1cccs1)N1CCOCC1)c1ccccc1NS(=O)(=O)c1ccc(Cl)c([N+](=O)[O-])c1	CCDSOBCYIMEFBF-UHFFFAOYSA-N	InChI=1S/C23H23ClN4O6S2.ClH/c24-18-8-7-16(14-20(18)28(30)31)36(32
CHEMBL4439506			Unknown		292.34	4	5	0.41	150.1	4	6	1	7	N	0.19	None	12.08	0.4	-3.93	1	MOL	-1	21	8	8	1	292.165	-0.38	BASE	C13H20N6O2	N=C(N)NCCCCOC(=O)c1ccc(NC(=N)N)cc1	WJCTVLQRCJUVAP-UHFFFAOYSA-N	InChI=1S/C13H20N6O2/c14-12(15)18-7-1-2-8-21-11(20)9-3-5-10(6-4-9)19-13(16)17/h3-6H
CHEMBL4552906			Unknown		271.32	4	4	2.36	81.58	4	2	0	3	N	0.84	None	9.23	1.65	-0.16	2	MOL	-1	20	5	4	0	271.132	-0.81	BASE	C15H17N3O2	CN(C(=O)Oc1ccc(CN)cc1)c1ccc(N)cc1	CDQWIMPSKIANFP-UHFFFAOYSA-N	InChI=1S/C15H17N3O2/c1-18(13-6-4-12(17)5-7-13)15(19)20-14-8-2-11(10-16)3-9-14/h2-9H
CHEMBL1523343			Small molecule		304.8	38	53	4.69	15.27	2	1	0	4	N	0.88	None	6.76	4.43	4.34	2	MOL	-1	21	2	1	0	304.114	-2.07	NEUTRAL	C17H18ClFN2	Fc1cccc(Cl)c1CNc1ccc(N2CCCC2)cc1	BUSKJINUTRECTE-UHFFFAOYSA-N	InChI=1S/C17H18ClFN2/c18-16-4-3-5-17(19)15(16)12-20-13-6-8-14(9-7-13)21-10-1-2-11-21/h3-9
CHEMBL1555752			Small molecule		504.01	43	55	4.83	112.78	6	2	1	7	N	0.32	3.49	0.01	4.01	0.63	2	MOL	-1	34	8	2	1	503.128	-0.82	ACID	C24H26ClN3O5S	CCN(CC)C(=O)c1ccc2c(c1)C1C(Cl)C(Sc3ccccc3[N+](=O)[O-])CC1C(C(=O)O)N2	SUNBETZXGKUILP-UHFFFAOYSA-N	InChI=1S/C24H26ClN3O5S/c1-3-27(4-2)23(29)13-9-10-16-14(11-13)20-15(22(26-16)24(30)31)12-19(21(20)25)34-18-8-6-5-7-17(18)28(32)33/h5-11
CHEMBL3196706			Small molecule		258.28	28	32	3.35	64.65	3	0	0	3	N	0.48	None	None	3.56	3.56	2	MOL	-1	20	3	0	0	258.079	-0.91	None	C17H10N2O	N#C/C(=C\c1ccc(C#N)cc1)C(=O)c1ccccc1	MWWFOFPTOCNHDM-MHWRWJLKSA-N	InChI=1S/C17H10N2O/c18-11-14-8-6-13(7-9-14)10-16(12-19)17(20)15-4-2-1-3-5-15/h1-10H/b16-10+	FALSE	-1	['SID26665161'
CHEMBL1718737			Small molecule		261.28	108	121	3.27	39.07	3	0	0	0	N	0.62	None	None	2.84	2.84	3	MOL	-1	20	3	0	0	261.079	0.6	NEUTRAL	C17H11NO2	Cn1c2ccccc2c2ccc3c(c21)C(=O)C=CC3=O	IUPDQKLAXUTBLE-UHFFFAOYSA-N	InChI=1S/C17H11NO2/c1-18-13-5-3-2-4-10(13)11-6-7-12-14(19)8-9-15(20)16(12)17(11)18/h2-9H
CHEMBL305978			Small molecule		262.27	57	76	4.15	52.06	4	0	0	2	N	0.54	None	None	3.49	3.49	4	MOL	-1	20	4	0	0	262.074	-0.79	NEUTRAL	C16H10N2O2	c1coc(-c2nc3ccccc3nc2-c2ccco2)c1	GMUROSQCXMKHEN-UHFFFAOYSA-N	InChI=1S/C16H10N2O2/c1-2-6-12-11(5-1)17-15(13-7-3-9-19-13)16(18-12)14-8-4-10-20-14/h1-10H	FALSE	-1	['30'
CHEMBL1566530			Small molecule		498.81	33	35	4.97	66.84	5	1	0	6	N	0.45	2.78	None	5.38	1.89	2	MOL	-1	28	5	1	0	496.916	-1.87	ACID	C19H13BrClNO4S2	O=C(O)CN1C(=O)/C(=C\c2cc(Br)ccc2OCc2ccccc2Cl)SC1=S	AIZIUORFVVXUMS-LZYBPNLTSA-N	InChI=1S/C19H13BrClNO4S2/c20-13-5-6-15(26-10-11-3-1-2-4-14(11)21)12(7-13)8-16-18(25)22(9-17(23)24)19(27)28-16/h1-8H
CHEMBL1448985			Small molecule		409.45	58	76	5.12	81.16	5	1	1	6	N	0.42	None	None	4.57	4.57	5	MOL	-1	31	6	1	1	409.143	-1.05	NEUTRAL	C25H19N3O3	O=C(NCCc1ccccc1)c1ccc2nc(-c3ccco3)c(-c3ccco3)nc2c1	PNWLIGGQZQMFPW-UHFFFAOYSA-N	InChI=1S/C25H19N3O3/c29-25(26-13-12-17-6-2-1-3-7-17)18-10-11-19-20(16-18)28-24(22-9-5-15-31-22)23(27-19)21-8-4-14-30-21/h1-11
CHEMBL1321179			Small molecule		327.17	29	39	2	49.85	4	0	0	2	N	0.78	None	0.2	1.68	1.68	1	MOL	-1	21	5	0	0	326.022	-1.6	NEUTRAL	C14H12Cl2N2O3	O=C1C(Cl)=C(N2CCOCC2)C(=O)N1c1cccc(Cl)c1	PMIBEPLMHZSRRL-UHFFFAOYSA-N	InChI=1S/C14H12Cl2N2O3/c15-9-2-1-3-10(8-9)18-13(19)11(16)12(14(18)20)17-4-6-21-7-5-17/h1-3
CHEMBL1594915			Small molecule		391.22	31	39	2.99	70.08	5	1	0	4	N	0.64	8.89	None	3.01	2.99	2	MOL	-1	24	6	1	0	390.022	-0.91	NEUTRAL	C17H15BrN2O4	COc1ccccc1N(O)C1CC(=O)N(c2ccc(Br)cc2)C1=O	DPEIVCCRZOZFHN-UHFFFAOYSA-N	InChI=1S/C17H15BrN2O4/c1-24-15-5-3-2-4-13(15)20(23)14-10-16(21)19(17(14)22)12-8-6-11(18)7-9-12/h2-9
CHEMBL1529705			Small molecule		491.94	23	27	5.23	89.03	7	2	1	3	N	0.38	8.2	0.56	6.04	5.98	4	MOL	-1	34	7	2	1	491.062	-1.29	NEUTRAL	C24H15ClFN5O2S	O=C1Nc2ccc(F)cc2C12Nc1ccccc1-c1nnc(SCc3ccccc3Cl)nc1O2	FWARKQAKPIPKQZ-UHFFFAOYSA-N	InChI=1S/C24H15ClFN5O2S/c25-17-7-3-1-5-13(17)12-34-23-28-21-20(30-31-23)15-6-2-4-8-18(15)29-24(33-21)16-11-14(26)9-10-19(16)27-22(24)32/h1-11
CHEMBL3196407			Small molecule		301.35	44	54	4.18	50.41	4	1	0	2	N	0.56	8.6	2.44	4.73	4.7	4	MOL	-1	23	4	1	0	301.122	-0.76	NEUTRAL	C19H15N3O	Cn1c(/N=C/c2c(O)ccc3ccccc23)nc2ccccc21	RVIQFZNHDLEALN-UDWIEESQSA-N	InChI=1S/C19H15N3O/c1-22-17-9-5-4-8-16(17)21-19(22)20-12-15-14-7-3-2-6-13(14)10-11-18(15)23/h2-12
CHEMBL1449334			Small molecule		259.29	54	68	3.11	64.95	6	0	0	3	N	0.67	None	None	2.56	2.56	3	MOL	-1	18	5	0	0	259.041	-1.65	NEUTRAL	C12H9N3O2S	CSc1nnc(-c2ccco2)c(-c2ccco2)n1	SERAYZIPJKSYSO-UHFFFAOYSA-N	InChI=1S/C12H9N3O2S/c1-18-12-13-10(8-4-2-6-16-8)11(14-15-12)9-5-3-7-17-9/h2-7H
CHEMBL1494499	SAVIRIN	Savirin	Small molecule		368.42	20	25	2.94	97.45	7	1	0	3	N	0.6	9.14	None	4.38	4.37	4	MOL	-1	26	7	1	0	368.094	-1.74	NEUTRAL	C18H16N4O3S	CC(C)c1ccc(S(=O)(=O)c2nnn3c2nc(O)c2ccccc23)cc1	VXRPWYOOYFIHSS-UHFFFAOYSA-N	InChI=1S/C18H16N4O3S/c1-11(2)12-7-9-13(10-8-12)26(24
CHEMBL1387843			Small molecule		230.09	55	75	2.04	51.8	4	1	0	0	N	0.7	None	1.29	2.06	2.06	2	MOL	-1	11	3	2	0	228.931	-1.46	NEUTRAL	C6H4BrN3S	Nc1cc2nsnc2cc1Br	CDEJXRZSAIZTRF-UHFFFAOYSA-N	InChI=1S/C6H4BrN3S/c7-3-1-5-6(2-4(3)8)10-11-9-5/h1-2H
CHEMBL1521297			Small molecule		316.31	46	69	3.87	64.35	4	0	0	2	N	0.53	None	None	3.95	3.95	3	MOL	-1	24	4	0	0	316.074	0.28	NEUTRAL	C20H12O4	Cc1ccc(C(=O)c2coc3c2C(=O)C(=O)c2ccccc2-3)cc1	OOYQRVPZOGWCNP-UHFFFAOYSA-N	InChI=1S/C20H12O4/c1-11-6-8-12(9-7-11)17(21)15-10-24-20-14-5-3-2-4-13(14)18(22)19(23)16(15)20/h2-10H
CHEMBL1506031			Small molecule		218.26	45	55	1.8	68.18	5	1	0	1	N	0.74	None	2.21	1.45	1.45	2	MOL	-1	16	5	2	0	218.117	-1.34	NEUTRAL	C11H14N4O	Nc1ccc(N2CCCCC2)c2nonc12	LTNPOSGMLWWFOH-UHFFFAOYSA-N	InChI=1S/C11H14N4O/c12-8-4-5-9(11-10(8)13-16-14-11)15-6-2-1-3-7-15/h4-5H
CHEMBL1529115			Small molecule		391.47	50	89	2.15	97.38	5	1	0	3	N	0.86	12.73	None	1.23	1.23	2	MOL	-1	26	6	1	0	391.055	-0.87	NEUTRAL	C18H17NO5S2	Cc1ccc(NC(=O)C2=C(c3ccccc3)S(=O)(=O)CCS2(=O)=O)cc1	JVNAUJPDGUYHKO-UHFFFAOYSA-N	InChI=1S/C18H17NO5S2/c1-13-7-9-15(10-8-13)19-18(20)17-16(14-5-3-2-4-6-14)25(21
CHEMBL1368308			Small molecule		580.43	16	16	4.49	99.21	8	0	1	8	N	0.33	None	None	4.33	4.33	2	MOL	-1	38	8	0	1	579.089	0.41	NEUTRAL	C29H26BrNO7	COC(=O)CCC(=O)OC1(C)C(=O)C2=CN(Cc3ccccc3)C(c3ccc(OC)cc3)=CC2=C(Br)C1=O	QDHLWUOXIMOSNO-UHFFFAOYSA-N	InChI=1S/C29H26BrNO7/c1-29(38-25(33)14-13-24(32)37-3)27(34)22-17-31(16-18-7-5-4-6-8-18)23(15-21(22)26(30)28(29)35)19-9-11-20(36-2)12-10-19/h4-12
CHEMBL1438240			Small molecule		360.89	41	57	4.96	33.73	4	1	0	7	N	0.76	None	6.77	4.33	4.24	2	MOL	-1	25	4	1	0	360.161	-1.36	NEUTRAL	C20H25ClN2O2	CCOc1c(Cl)cc(CNc2ccc(N3CCCC3)cc2)cc1OC	RIFAGEDURJEQIZ-UHFFFAOYSA-N	InChI=1S/C20H25ClN2O2/c1-3-25-20-18(21)12-15(13-19(20)24-2)14-22-16-6-8-17(9-7-16)23-10-4-5-11-23/h6-9
CHEMBL5207093					268.08	6	9	None	None	None	None	None	None	None	None	None	None	None	None	None	MOL	-1	None	None	None	None	268.102	None	None	C14H13BN2O3	Nc1ccc(C(=O)Nc2ccc3c(c2)B(O)OC3)cc1	BMYBUGCDYDINAY-UHFFFAOYSA-N	InChI=1S/C14H13BN2O3/c16-11-4-1-9(2-5-11)14(18)17-12-6-3-10-8-20-15(19)13(10)7-12/h1-7
CHEMBL5186197					352.13	6	10	None	None	None	None	None	None	None	None	None	None	None	None	None	MOL	-1	None	None	None	None	352.103	None	None	C18H14BFN2O4	Cc1onc(-c2ccc(F)cc2)c1C(=O)Nc1ccc2c(c1)B(O)OC2	JELFHMNDZWDROS-UHFFFAOYSA-N	InChI=1S/C18H14BFN2O4/c1-10-16(17(22-26-10)11-2-5-13(20)6-3-11)18(23)21-14-7-4-12-9-25-19(24)15(12)8-14/h2-8
CHEMBL254613	PINOSTROBIN	Pinostrombin	Small molecule		270.28	31	43	3.11	55.76	4	1	0	2	N	0.91	8.69	None	3.28	3.26	2	MOL	-1	20	4	1	0	270.089	1.33	NEUTRAL	C16H14O4	COc1cc(O)c2c(c1)O[C@H](c1ccccc1)CC2=O	ORJDDOBAOGKRJV-AWEZNQCLSA-N	InChI=1S/C16H14O4/c1-19-11-7-12(17)16-13(18)9-14(20-15(16)8-11)10-5-3-2-4-6-10/h2-8
CHEMBL201775			Small molecule		1901-10-20 20:09:36	2	2	-1.14	288.29	8	9	2	24	N	0.03	12.05	11.24	-1.68	-8.7	1	MOL	-1	47	16	14	3	659.423	0.46	BASE	C31H53N11O5	CCCC[C@@H](NC(=O)c1ccccc1)C(=O)N[C@@H](CCCCN)C(=O)N[C@@H](CCCN=C(N)N)C(=O)N[C@H](C=O)CCCN=C(N)N	SYXUZVGQAZAZDV-NDBXHCKUSA-N	InChI=1S/C31H53N11O5/c1-2-3-14-23(40-26(44)21-11-5-4-6-12-21)28(46)41-24(15-7-8-17-32)29(47)42-25(16-10-19-38-31(35)36)27(45)39-22(20-43)13-9-18-37-30(33)34/h4-6
CHEMBL3144954			Small molecule		336.34	22	32	4.34	37.79	3	1	0	3	N	0.77	2.77	None	3.91	2.68	3	MOL	-1	23	3	1	0	336.054	-0.96	ACID	C16H11F3N2OS	O=c1c(Sc2ccccc2)c(C(F)(F)F)[nH]n1-c1ccccc1	FGFFWXXJHSPOGX-UHFFFAOYSA-N	InChI=1S/C16H11F3N2OS/c17-16(18
CHEMBL1471595			Small molecule		390.86	35	42	4.3	69.67	5	0	0	5	N	0.4	None	None	3.9	3.9	0	MOL	-1	27	5	0	0	390.123	2.8	NEUTRAL	C21H23ClO5	CCC(C)/C=C(C)/C=C/C1=CC2=C(Cl)C(=O)C(C)(OC(C)=O)C(=O)C2=CO1	SWJLTKXURNHVHE-NJHPPEEMSA-N	InChI=1S/C21H23ClO5/c1-6-12(2)9-13(3)7-8-15-10-16-17(11-26-15)19(24)21(5
CHEMBL5189672					338.17	6	10	None	None	None	None	None	None	None	None	None	None	None	None	None	MOL	-1	None	None	None	None	338.144	None	None	C18H19BN2O4	O=C(Nc1ccc2c(c1)B(O)OC2)c1ccc(N2CCOCC2)cc1	GHNNBCPUVFMKPF-UHFFFAOYSA-N	InChI=1S/C18H19BN2O4/c22-18(20-15-4-1-14-12-25-19(23)17(14)11-15)13-2-5-16(6-3-13)21-7-9-24-10-8-21/h1-6
CHEMBL4863231			Unknown		419.46	2	2	3.99	102.76	6	3	0	5	N	0.42	7.65	0.17	4.06	3.86	4	MOL	-1	30	7	3	0	419.094	-1.73	NEUTRAL	C22H17N3O4S	O=C(CN(C(=O)c1ccccc1)c1ccccc1)Nc1nc2cc(O)c(O)cc2s1	CKFUKKLWEUOZFN-UHFFFAOYSA-N	InChI=1S/C22H17N3O4S/c26-17-11-16-19(12-18(17)27)30-22(23-16)24-20(28)13-25(15-9-5-2-6-10-15)21(29)14-7-3-1-4-8-14/h1-12
CHEMBL1580345			Small molecule		348.32	33	43	2.4	110.89	6	1	0	2	N	0.34	6.29	None	2.74	1.66	2	MOL	-1	26	8	1	0	348.086	-1.4	ACID	C18H12N4O4	Cc1ccc(-n2c3nc(=O)[nH]c(=O)c-3cc3cc([N+](=O)[O-])ccc32)cc1	AHOQBMMKXUYLMD-UHFFFAOYSA-N	InChI=1S/C18H12N4O4/c1-10-2-4-12(5-3-10)21-15-7-6-13(22(25)26)8-11(15)9-14-16(21)19-18(24)20-17(14)23/h2-9H
CHEMBL4850651			Unknown		479.02	4	5	5.97	67.43	3	2	1	12	N	0.31	12	None	5.95	5.95	3	MOL	-1	34	5	2	1	478.202	-0.97	NEUTRAL	C28H31ClN2O3	CCCCCC(=O)N[C@H](C(=O)NCc1ccc(Cl)cc1)c1ccc(OCc2ccccc2)cc1	GQONWCULRDIXLY-MHZLTWQESA-N	InChI=1S/C28H31ClN2O3/c1-2-3-5-10-26(32)31-27(28(33)30-19-21-11-15-24(29)16-12-21)23-13-17-25(18-14-23)34-20-22-8-6-4-7-9-22/h4
CHEMBL4867509			Unknown		270.31	2	2	3.25	62.22	4	2	0	2	N	0.75	9.14	None	3.28	3.27	3	MOL	-1	19	4	2	0	270.046	-1.56	NEUTRAL	C14H10N2O2S	O=C(Nc1ccccc1)c1nc2cc(O)ccc2s1	XPZVVVAKFJQVBV-UHFFFAOYSA-N	InChI=1S/C14H10N2O2S/c17-10-6-7-12-11(8-10)16-14(19-12)13(18)15-9-4-2-1-3-5-9/h1-8
CHEMBL4852647			Unknown		1901-05-02 14:09:36	4	6	4.25	122.55	5	4	0	13	N	0.21	11.8	None	4.35	4.35	3	MOL	-1	36	8	5	0	488.242	-0.99	NEUTRAL	C28H32N4O4	CCCCCC(=O)N[C@H](C(=O)NNc1ccc(C(N)=O)cc1)c1ccc(OCc2ccccc2)cc1	WMQSDSNZCUBDNK-SANMLTNESA-N	InChI=1S/C28H32N4O4/c1-2-3-5-10-25(33)30-26(28(35)32-31-23-15-11-22(12-16-23)27(29)34)21-13-17-24(18-14-21)36-19-20-8-6-4-7-9-20/h4
CHEMBL4851091			Unknown		606.08	4	5	6.92	119.75	5	3	2	11	N	0.15	11.69	None	6.42	6.42	5	MOL	-1	44	8	4	2	605.172	-1.22	NEUTRAL	C35H28ClN3O5	NC(=O)c1cccc(NC(=O)[C@@H](NC(=O)c2ccc(Oc3cccc(Cl)c3)cc2)c2ccc(OCc3ccccc3)cc2)c1	NFSQBRYONHWLAD-YTTGMZPUSA-N	InChI=1S/C35H28ClN3O5/c36-27-9-5-11-31(21-27)44-30-18-14-25(15-19-30)34(41)39-32(35(42)38-28-10-4-8-26(20-28)33(37)40)24-12-16-29(17-13-24)43-22-23-6-2-1-3-7-23/h1-21
CHEMBL4856850			Unknown		454.57	4	1900-01-04	5.17	72.21	6	2	1	8	N	0.38	None	10.38	4.49	-0.11	4	MOL	-1	34	6	2	1	454.237	-0.29	BASE	C28H30N4O2	CNCc1ccc(-c2ncc(OCC3CCNCC3)nc2-c2ccc(-c3ccoc3)cc2)cc1	DWLNIKROQOYAQD-UHFFFAOYSA-N	InChI=1S/C28H30N4O2/c1-29-16-20-2-4-23(5-3-20)27-28(24-8-6-22(7-9-24)25-12-15-33-19-25)32-26(17-31-27)34-18-21-10-13-30-14-11-21/h2-9
CHEMBL5436027					483.61	1900-01-08	1900-01-13	3.41	113.6	5	3	0	11	N	0.42	13.45	None	3.16	3.16	1	MOL	0	35	8	3	0	483.273	0.41	NEUTRAL	C27H37N3O5	CC(=O)/C=C/[C@H](C[C@@H]1CCNC1=O)NC(=O)[C@H](CC1CCCCC1)NC(=O)OCc1ccccc1	CFHDKPIYROJEMW-VDWVSCKXSA-N	InChI=1S/C27H37N3O5/c1-19(31)12-13-23(17-22-14-15-28-25(22)32)29-26(33)24(16-20-8-4-2-5-9-20)30-27(34)35-18-21-10-6-3-7-11-21/h3
CHEMBL5196250					345.16	7	11	None	None	None	None	None	None	None	None	None	None	None	None	None	MOL	-1	None	None	None	None	345.117	None	None	C20H16BNO4	O=C(Nc1ccc2c(c1)B(O)OC2)c1ccc(Oc2ccccc2)cc1	GIGMKDRMAMJVPX-UHFFFAOYSA-N	InChI=1S/C20H16BNO4/c23-20(22-16-9-6-15-13-25-21(24)19(15)12-16)14-7-10-18(11-8-14)26-17-4-2-1-3-5-17/h1-12
CHEMBL1466196			Small molecule		348.32	30	44	2.4	110.89	6	1	0	2	N	0.34	6.29	None	2.74	1.66	2	MOL	-1	26	8	1	0	348.086	-1.56	ACID	C18H12N4O4	Cc1cccc(-n2c3nc(=O)[nH]c(=O)c-3cc3cc([N+](=O)[O-])ccc32)c1	MPNPVJZMBDSYFF-UHFFFAOYSA-N	InChI=1S/C18H12N4O4/c1-10-3-2-4-12(7-10)21-15-6-5-13(22(25)26)8-11(15)9-14-16(21)19-18(24)20-17(14)23/h2-9H
CHEMBL1360321			Small molecule		265.18	48	58	0.28	122.76	6	1	0	2	N	0.35	7.08	None	0.1	-0.38	1	MOL	-1	19	9	1	0	265.034	-1.45	NEUTRAL	C10H7N3O6	CN1C(=O)NC(=O)/C(=C\c2ccc([N+](=O)[O-])o2)C1=O	JDXMQMFUMIPHFW-GQCTYLIASA-N	InChI=1S/C10H7N3O6/c1-12-9(15)6(8(14)11-10(12)16)4-5-2-3-7(19-5)13(17)18/h2-4H
CHEMBL515505		NSC-348401	Small molecule		330.29	112	144	1.53	162.54	10	2	0	3	N	0.32	9.72	4.65	1.63	1.62	4	MOL	-1	23	11	3	1	330.028	-1.37	NEUTRAL	C11H6N8O3S	Nc1nc(Sc2ccc([N+](=O)[O-])c3nonc23)c2nc[nH]c2n1	NPXXCZXQTLRXTP-UHFFFAOYSA-N	InChI=1S/C11H6N8O3S/c12-11-15-9-8(13-3-14-9)10(16-11)23-5-2-1-4(19(20)21)6-7(5)18-22-17-6/h1-3H
CHEMBL5176952					505.54	1	2	6.16	85.09	6	1	2	7	N	0.3	7.76	None	5.79	5.66	4	MOL	-1	34	6	1	2	505.074	-2.24	NEUTRAL	C23H18F3N3O3S2	Cc1ccc(S(=O)(=O)Nc2ccc(-c3nnc(SCc4cccc(C(F)(F)F)c4)o3)cc2)cc1	AAUGLQFAOIBQKS-UHFFFAOYSA-N	InChI=1S/C23H18F3N3O3S2/c1-15-5-11-20(12-6-15)34(30
CHEMBL1412785			Small molecule		337.29	17	24	2.26	109.62	5	1	0	3	N	0.4	6.56	None	2.61	1.74	2	MOL	-1	25	8	1	0	337.07	-1.6	NEUTRAL	C17H11N3O5	O=C1NC(=O)N(c2ccccc2)C(=O)/C1=C\c1ccccc1[N+](=O)[O-]	YECHRKVDYMBEAV-RAXLEYEMSA-N	InChI=1S/C17H11N3O5/c21-15-13(10-11-6-4-5-9-14(11)20(24)25)16(22)19(17(23)18-15)12-7-2-1-3-8-12/h1-10H
CHEMBL5394453					588.74	5	7	-0.1	226.59	7	7	2	17	N	0.07	11.63	12	-0.94	-5.49	2	MOL	0	41	13	10	3	588.284	-0.43	BASE	C27H40N8O5S	CN([C@@H](CCCNC(=N)N)C(=O)N[C@@H](CCCCN)C(=O)N[C@H](C(N)=O)c1ccccc1)S(=O)(=O)c1ccccc1	FMTMFDSMGDISKX-VABKMULXSA-N	InChI=1S/C27H40N8O5S/c1-35(41(39
CHEMBL5397604					700.95	1900-01-05	7	2.92	235.38	7	8	2	20	N	0.06	10.54	11.97	2.5	-1.94	2	MOL	0	49	13	11	3	700.409	-0.27	BASE	C35H56N8O5S	CC(C)c1cc(C(C)C)c(S(=O)(=O)N[C@@H](CCCNC(=N)N)C(=O)N[C@@H](CCCCN)C(=O)N[C@@H](C(N)=O)c2ccccc2)c(C(C)C)c1	HOWKTHLYKYQPQQ-OIFRRMEBSA-N	InChI=1S/C35H56N8O5S/c1-21(2)25-19-26(22(3)4)31(27(20-25)23(5)6)49(47
CHEMBL246446			Small molecule		306.28	50	72	3.85	89.36	5	1	0	3	N	0.62	3.63	None	3.14	-0.19	4	MOL	-1	23	6	1	0	306.064	-0.8	ACID	C17H10N2O4	O=C(O)c1ccc2nc(-c3ccco3)c(-c3ccco3)nc2c1	XDEQHYWMTHWMQF-UHFFFAOYSA-N	InChI=1S/C17H10N2O4/c20-17(21)10-5-6-11-12(9-10)19-16(14-4-2-8-23-14)15(18-11)13-3-1-7-22-13/h1-9H
CHEMBL1440703			Small molecule		293.24	58	92	1.03	120.62	8	1	0	3	N	0.66	12.14	None	0.43	0.43	2	MOL	-1	21	9	1	0	293.065	-0.55	NEUTRAL	C12H11N3O6	CC(=O)Nc1cc(OC(C)=O)c2nonc2c1OC(C)=O	AABQOSHDRSWHSN-UHFFFAOYSA-N	InChI=1S/C12H11N3O6/c1-5(16)13-8-4-9(19-6(2)17)10-11(15-21-14-10)12(8)20-7(3)18/h4H
CHEMBL1500035			Small molecule		304.35	37	47	3.53	51.21	3	0	0	4	N	0.64	3.54	None	4.59	2.49	2	MOL	-1	23	3	0	0	304.11	0.06	ACID	C20H16O3	CCc1ccc(/C=C/C(=O)C2C(=O)c3ccccc3C2=O)cc1	ANJMMLNYLVFNFX-VAWYXSNFSA-N	InChI=1S/C20H16O3/c1-2-13-7-9-14(10-8-13)11-12-17(21)18-19(22)15-5-3-4-6-16(15)20(18)23/h3-12
CHEMBL4641383			Unknown		1901-10-04 17:02:24	8	16	5.41	129.33	4	5	2	15	N	0.1	12.25	10.28	5.12	2.93	3	MOL	-1	39	8	6	3	529.305	-0.75	BASE	C33H40F3N5O5	CCCCCCCC(=O)N[C@H](C(=O)NCc1ccc(NC(=N)N)cc1)c1ccc(OCc2ccccc2)cc1.O=C(O)C(F)(F)F	QGKBSBGORLFTBZ-JMAPEOGHSA-N	InChI=1S/C31H39N5O3.C2HF3O2/c1-2-3-4-5-9-12-28(37)36-29(30(38)34-21-23-13-17-26(18-14-23)35-31(32)33)25-15-19-27(20-16-25)39-22-24-10-7-6-8-11-24;3-2(4
CHEMBL4872301			Unknown		407.47	2	2	2.32	128.62	7	4	0	5	N	0.48	7.62	0.16	3.01	2.8	3	MOL	-1	27	8	4	0	407.061	-1.78	NEUTRAL	C17H17N3O5S2	Cc1ccc(S(=O)(=O)N[C@@H](C)C(=O)Nc2nc3cc(O)c(O)cc3s2)cc1	BOIOWPAOAAIYGV-JTQLQIEISA-N	InChI=1S/C17H17N3O5S2/c1-9-3-5-11(6-4-9)27(24
CHEMBL4163368			Small molecule		268.08	10	21	None	None	None	None	None	None	None	None	None	None	None	None	None	MOL	-1	None	None	None	None	268.102	None	None	C14H13BN2O3	O=C(Nc1ccccc1)Nc1ccc2c(c1)B(O)OC2	HAEGPUNQGVPWAR-UHFFFAOYSA-N	InChI=1S/C14H13BN2O3/c18-14(16-11-4-2-1-3-5-11)17-12-7-6-10-9-20-15(19)13(10)8-12/h1-8
CHEMBL4875563			Unknown		366.37	9	15	3.09	103.01	5	3	0	3	N	0.62	8.33	None	2.27	2.23	3	MOL	-1	27	7	3	0	366.122	-0.9	NEUTRAL	C20H18N2O5	O=C(Nc1ccccc1)[C@@H]1CCCN1C(=O)c1cc2cc(O)c(O)cc2o1	LZGLYQJZXIDNFD-AWEZNQCLSA-N	InChI=1S/C20H18N2O5/c23-15-9-12-10-18(27-17(12)11-16(15)24)20(26)22-8-4-7-14(22)19(25)21-13-5-2-1-3-6-13/h1-3
CHEMBL3219169			Small molecule		272.29	2	3	2.96	65.14	5	0	0	2	N	0.53	None	None	3.18	3.18	3	MOL	-1	19	5	0	0	272.026	-1.31	None	C13H8N2O3S	O=c1c2ccccc2sn1-c1ccccc1[N+](=O)[O-]	YNXHSEQWGIQPAF-UHFFFAOYSA-N	InChI=1S/C13H8N2O3S/c16-13-9-5-1-4-8-12(9)19-14(13)10-6-2-3-7-11(10)15(17)18/h1-8H	FALSE	-1	['4.6'
CHEMBL3191022			Small molecule		354.37	45	61	2.25	119.97	7	4	0	4	N	0.33	8.53	4.97	2.04	2.01	3	MOL	-1	26	8	4	0	354.133	-1.5	NEUTRAL	C18H18N4O4	CCn1c(C)nc2cc(C(=O)N/N=C/c3ccc(O)c(O)c3O)ccc21	ACGKZTTVUAVCNN-DJKKODMXSA-N	InChI=1S/C18H18N4O4/c1-3-22-10(2)20-13-8-11(4-6-14(13)22)18(26)21-19-9-12-5-7-15(23)17(25)16(12)24/h4-9
CHEMBL1490677			Small molecule		264.28	40	54	2.66	40.62	3	0	0	3	Y	0.8	None	None	2.87	2.87	2	MOL	-1	20	4	0	0	264.09	-0.18	NEUTRAL	C16H12N2O2	O=C1C=CC(=O)N1N(c1ccccc1)c1ccccc1	GNJRQNRUJSOHEX-UHFFFAOYSA-N	InChI=1S/C16H12N2O2/c19-15-11-12-16(20)18(15)17(13-7-3-1-4-8-13)14-9-5-2-6-10-14/h1-12H	FALSE	-1	['SID56373902'
CHEMBL1569215			Small molecule		408.8	43	53	3.76	99.85	4	2	0	4	N	0.51	3.95	None	3.32	-0.29	3	MOL	-1	29	7	2	0	408.051	-1.28	ACID	C21H13ClN2O5	O=C1NN(c2ccc(Cl)cc2)C(=O)/C1=C\c1ccc(-c2cccc(C(=O)O)c2)o1	OJWXVAZPRPROLV-BOPFTXTBSA-N	InChI=1S/C21H13ClN2O5/c22-14-4-6-15(7-5-14)24-20(26)17(19(25)23-24)11-16-8-9-18(29-16)12-2-1-3-13(10-12)21(27)28/h1-11H
CHEMBL2005484			Small molecule		504.91	31	36	3.96	160.23	8	3	1	10	N	0.21	2.82	3.59	3.94	1.21	3	MOL	-1	34	11	3	2	504.051	-2.03	ACID	C21H17ClN4O7S	O=C(O)COc1ccccc1/C=N/Nc1ccc(S(=O)(=O)Nc2ccc(Cl)cc2)cc1[N+](=O)[O-]	KCNVWDAKJMNPQG-FSJBWODESA-N	InChI=1S/C21H17ClN4O7S/c22-15-5-7-16(8-6-15)25-34(31
CHEMBL1462969			Small molecule		476.58	15	16	2.31	119.47	11	2	1	7	N	0.39	6.39	None	3.35	1.84	3	MOL	-1	32	9	2	0	476.119	-0.68	ACID	C21H24N4O5S2	CCOc1ccc(C(c2c(O)n(C)c(SC)nc2=O)c2c(O)n(C)c(SC)nc2=O)cc1	AVZAYWSKGKRFEE-UHFFFAOYSA-N	InChI=1S/C21H24N4O5S2/c1-6-30-12-9-7-11(8-10-12)13(14-16(26)22-20(31-4)24(2)18(14)28)15-17(27)23-21(32-5)25(3)19(15)29/h7-10
CHEMBL4876394			Unknown		376.44	12	19	4.48	82.45	5	3	0	4	N	0.46	7.68	0.17	4.94	4.75	4	MOL	-1	27	5	3	0	376.088	-1.14	NEUTRAL	C21H16N2O3S	O=C(Nc1nc2cc(O)c(O)cc2s1)C(c1ccccc1)c1ccccc1	NLAWXYMTUMBOBQ-UHFFFAOYSA-N	InChI=1S/C21H16N2O3S/c24-16-11-15-18(12-17(16)25)27-21(22-15)23-20(26)19(13-7-3-1-4-8-13)14-9-5-2-6-10-14/h1-12
CHEMBL4870246			Unknown		377.4	2	2	2.89	102.76	5	3	0	3	N	0.61	7.88	3.69	2.35	2.23	3	MOL	-1	28	7	3	0	377.138	-1.2	NEUTRAL	C21H19N3O4	O=C(Nc1ccccc1)[C@@H]1CCCN1C(=O)c1cnc2cc(O)c(O)cc2c1	KLQSTRBZZWYQOO-KRWDZBQOSA-N	InChI=1S/C21H19N3O4/c25-18-10-13-9-14(12-22-16(13)11-19(18)26)21(28)24-8-4-7-17(24)20(27)23-15-5-2-1-3-6-15/h1-3
CHEMBL4865536			Unknown		269.26	2	2	3.1	82.7	4	3	0	2	N	0.67	8.04	None	2.54	2.45	3	MOL	-1	20	5	3	0	269.069	-0.33	NEUTRAL	C15H11NO4	O=C(Nc1ccccc1)c1cc2c(O)cc(O)cc2o1	CFXPMLJCQJRZKO-UHFFFAOYSA-N	InChI=1S/C15H11NO4/c17-10-6-12(18)11-8-14(20-13(11)7-10)15(19)16-9-4-2-1-3-5-9/h1-8
CHEMBL5194410					373.22	6	9	None	None	None	None	None	None	None	None	None	None	None	None	None	MOL	-1	None	None	None	None	373.149	None	None	C22H20BNO4	CC(C(=O)Nc1ccc2c(c1)B(O)OC2)c1cccc(Oc2ccccc2)c1	AIXWFPLMOOFTMA-UHFFFAOYSA-N	InChI=1S/C22H20BNO4/c1-15(16-6-5-9-20(12-16)28-19-7-3-2-4-8-19)22(25)24-18-11-10-17-14-27-23(26)21(17)13-18/h2-13
CHEMBL5171336					361.21	6	10	None	None	None	None	None	None	None	None	None	None	None	None	None	MOL	-1	None	None	None	None	361.149	None	None	C21H20BNO4	O=C(NCc1ccc(B(O)O)cc1)c1cccc(OCc2ccccc2)c1	KNLGDMYWBWLWNZ-UHFFFAOYSA-N	InChI=1S/C21H20BNO4/c24-21(23-14-16-9-11-19(12-10-16)22(25)26)18-7-4-8-20(13-18)27-15-17-5-2-1-3-6-17/h1-13
CHEMBL1464042			Small molecule		387.46	36	54	4.08	92.7	5	2	0	5	N	0.6	2.65	None	5.15	1.64	2	MOL	-1	27	6	2	0	387.114	-0.95	ACID	C20H21NO5S	COC(=O)c1sc(-c2ccc(C(C)(C)C)cc2)cc1NC(=O)/C=C/C(=O)O	BRPXCJFJZAPABY-MDZDMXLPSA-N	InChI=1S/C20H21NO5S/c1-20(2
CHEMBL1465938			Small molecule		419.48	61	89	3.53	112.93	6	3	0	7	N	0.4	3.29	None	2.78	-0.76	3	MOL	-1	28	7	3	0	419.05	-1.1	ACID	C19H17NO6S2	COc1ccc(S(=O)(=O)Nc2cc(SCC(=O)O)c(O)c3ccccc23)cc1	WWPDFQGBFIREKS-UHFFFAOYSA-N	InChI=1S/C19H17NO6S2/c1-26-12-6-8-13(9-7-12)28(24
CHEMBL1459563			Small molecule		379.42	31	35	2.39	105.95	9	2	0	3	N	0.78	4.66	None	3.36	1.78	2	MOL	-1	25	7	2	0	379.018	-0.35	ACID	C16H13NO6S2	COC(=O)C1=C(C(=O)OC)C(c2ccccc2O)c2sc(O)nc2S1	YPPCRHKOAGTGKF-UHFFFAOYSA-N	InChI=1S/C16H13NO6S2/c1-22-14(19)10-9(7-5-3-4-6-8(7)18)11-13(17-16(21)25-11)24-12(10)15(20)23-2/h3-6
CHEMBL1365079			Small molecule		271.32	26	37	1.04	72.8	5	0	0	2	N	0.75	None	None	1.03	1.03	1	MOL	-1	17	5	0	0	270.997	-1.68	NEUTRAL	C10H9NO4S2	COC(=O)CSC1=NS(=O)(=O)c2ccccc21	AJCJFCAMKAYRGQ-UHFFFAOYSA-N	InChI=1S/C10H9NO4S2/c1-15-9(12)6-16-10-7-4-2-3-5-8(7)17(13
CHEMBL1533621			Small molecule		300.32	51	71	3.45	59.06	4	1	0	2	N	0.74	12.13	3.5	3.04	3.04	3	MOL	-1	23	4	1	0	300.09	-0.24	NEUTRAL	C19H12N2O2	O=C1C=C(Nc2cccc3cccnc23)c2ccccc2C1=O	XMTFENPYHJQFJS-UHFFFAOYSA-N	InChI=1S/C19H12N2O2/c22-17-11-16(13-7-1-2-8-14(13)19(17)23)21-15-9-3-5-12-6-4-10-20-18(12)15/h1-11
CHEMBL1711524			Small molecule		526.45	15	16	5.95	74.68	3	1	2	5	N	0.45	3.34	None	6.47	3.05	3	MOL	-1	33	5	1	2	525.061	-0.54	ACID	C26H24BrNO4S	Cc1ccc([C@@H]2CC=C(C(=O)O)[C@H](c3ccc(Br)cc3)N2S(=O)(=O)c2ccccc2C)cc1	LCXCNVBZXSFFOJ-ZCYQVOJMSA-N	InChI=1S/C26H24BrNO4S/c1-17-7-9-19(10-8-17)23-16-15-22(26(29)30)25(20-11-13-21(27)14-12-20)28(23)33(31
CHEMBL5086748			Unknown		392.82	1	1	2.16	130.3	8	2	0	4	N	0.51	None	2.3	2.5	2.5	3	MOL	-1	26	8	4	0	392.035	-1.29	NEUTRAL	C16H13ClN4O4S	Nc1ccc(C(=O)Oc2cc(N)n(S(=O)(=O)c3ccc(Cl)cc3)n2)cc1	DAXBZALXVGMIRN-UHFFFAOYSA-N	InChI=1S/C16H13ClN4O4S/c17-11-3-7-13(8-4-11)26(23
CHEMBL4537775			Unknown		807.93	1900-01-02	3	2.77	233.86	8	8	2	21	N	0.03	11.33	12.12	1.58	-2.72	4	MOL	-1	59	15	10	3	807.387	-0.55	BASE	C43H50FN9O6	N=C(N)NCCC[C@H](NC(=O)c1ccccc1)C(=O)N[C@@H](CCCCN)C(=O)N[C@@H](C(=O)N[C@H]1CN(c2cccc(F)c2)C1=O)c1ccc(OCc2ccccc2)cc1	WFEFNXVZAXQEFS-MYOMABOUSA-N	InChI=1S/C43H50FN9O6/c44-31-15-9-16-32(25-31)53-26-36(42(53)58)51-41(57)37(29-19-21-33(22-20-29)59-27-28-11-3-1-4-12-28)52-40(56)34(17-7-8-23-45)50-39(55)35(18-10-24-48-43(46)47)49-38(54)30-13-5-2-6-14-30/h1-6
CHEMBL4649399			Unknown		601.63	5	9	4.23	129.33	4	5	0	12	N	0.19	12.15	10.28	3.78	1.59	3	MOL	-1	36	8	6	1	487.258	-0.89	BASE	C30H34F3N5O5	CCCCC(=O)N[C@H](C(=O)NCc1ccc(NC(=N)N)cc1)c1ccc(OCc2ccccc2)cc1.O=C(O)C(F)(F)F	CMFVEXWUTRIUBT-SNYZSRNZSA-N	InChI=1S/C28H33N5O3.C2HF3O2/c1-2-3-9-25(34)33-26(27(35)31-18-20-10-14-23(15-11-20)32-28(29)30)22-12-16-24(17-13-22)36-19-21-7-5-4-6-8-21;3-2(4
CHEMBL199510			Small molecule		1901-06-29 16:19:12	2	2	-1.39	254.19	7	10	2	19	N	0.04	12.27	12.08	-2.68	-9.52	1	MOL	-1	39	14	13	3	546.339	0.33	BASE	C25H42N10O4	N=C(N)NCCC[C@@H](C=O)NC(=O)[C@H](CCCNC(=N)N)NC(=O)[C@H](CCCCN)NC(=O)c1ccccc1	DQZUJKMVUCHDJV-UFYCRDLUSA-N	InChI=1S/C25H42N10O4/c26-13-5-4-11-19(34-21(37)17-8-2-1-3-9-17)23(39)35-20(12-7-15-32-25(29)30)22(38)33-18(16-36)10-6-14-31-24(27)28/h1-3
CHEMBL369918			Small molecule		1902-03-05	1	1	-0.66	320.55	9	11	2	27	N	0.03	11.93	16.18	-1.08	-8.03	2	MOL	-1	57	18	16	3	794.491	0.14	BASE	C39H62N12O6	CCCC[C@H](NC(=O)c1ccccc1)C(=O)N[C@@H](CCCCN)C(=O)N[C@@H](CCCN=C(N)N)C(=O)N[C@@H](CCCN=C(N)N)C(O)C(=O)NCc1ccccc1	USAWJEFDPMCHRQ-XXTGDAMSSA-N	InChI=1S/C39H62N12O6/c1-2-3-18-29(49-33(53)27-16-8-5-9-17-27)35(55)50-30(19-10-11-22-40)36(56)51-31(21-13-24-46-39(43)44)34(54)48-28(20-12-23-45-38(41)42)32(52)37(57)47-25-26-14-6-4-7-15-26/h4-9
CHEMBL1889318			Small molecule		208.26	6	8	1.48	56.59	4	2	0	2	N	0.77	9.01	7.18	1.36	1.25	1	MOL	-1	15	4	2	0	208.121	-1	NEUTRAL	C11H16N2O2	Oc1ccc(CN2CCCCC2)nc1O	DFWKEKUAHFGSFZ-UHFFFAOYSA-N	InChI=1S/C11H16N2O2/c14-10-5-4-9(12-11(10)15)8-13-6-2-1-3-7-13/h4-5
CHEMBL383351			Small molecule		1901-09-11 18:00:00	1900-01-01	1	-0.92	264.35	8	9	2	21	N	0.05	3.89	11.16	-2.77	-5.07	1	MOL	-1	44	15	12	3	620.365	0.46	ZWITTERION	C29H48N8O7	CCCC[C@H](NC(=O)c1ccccc1)C(=O)N[C@@H](CCCCN)C(=O)N[C@H](C(=O)N[C@@H](CCCN=C(N)N)C(=O)O)[C@@H](C)O	KUBWVCKPVVLFGN-PMAMDCHESA-N	InChI=1S/C29H48N8O7/c1-3-4-13-20(34-24(39)19-11-6-5-7-12-19)25(40)35-21(14-8-9-16-30)26(41)37-23(18(2)38)27(42)36-22(28(43)44)15-10-17-33-29(31)32/h5-7
CHEMBL4860149			Unknown		449.55	2	2	3.35	128.62	7	4	0	5	N	0.44	7.62	0.16	4.28	4.07	3	MOL	-1	30	8	4	0	449.108	-1.23	NEUTRAL	C20H23N3O5S2	Cc1ccc(S(=O)(=O)N[C@H](C(=O)Nc2nc3cc(O)c(O)cc3s2)C(C)(C)C)cc1	FAZAMKCOWDQOOT-QGZVFWFLSA-N	InChI=1S/C20H23N3O5S2/c1-11-5-7-12(8-6-11)30(27
CHEMBL1732567			Small molecule		567.29	17	22	6.64	74.68	3	1	2	5	N	0.38	3.44	None	6.65	3.26	3	MOL	-1	33	5	1	2	564.952	-0.5	ACID	C24H18BrCl2NO4S	O=C(O)C1=CC[C@@H](c2ccc(Cl)cc2)N(S(=O)(=O)c2ccc(Cl)cc2)[C@H]1c1ccc(Br)cc1	BCJRSLHUZBPDAB-GOTSBHOMSA-N	InChI=1S/C24H18BrCl2NO4S/c25-17-5-1-16(2-6-17)23-21(24(29)30)13-14-22(15-3-7-18(26)8-4-15)28(23)33(31
CHEMBL1579562			Small molecule		294.71	14	14	2.25	40.62	3	0	0	2	Y	0.79	None	0.25	1.84	1.84	1	MOL	-1	20	4	0	0	294.057	-1.39	NEUTRAL	C14H12ClFN2O2	O=C1C(Cl)=C(N2CCCC2)C(=O)N1c1ccccc1F	NBLGKMDIDSZBDP-UHFFFAOYSA-N	InChI=1S/C14H12ClFN2O2/c15-11-12(17-7-3-4-8-17)14(20)18(13(11)19)10-6-2-1-5-9(10)16/h1-2
CHEMBL5175929					323.57	7	10	None	None	None	None	None	None	None	None	None	None	None	None	None	MOL	-1	None	None	None	None	323.019	None	None	C13H11BClNO4S	O=S(=O)(Nc1ccc2c(c1)B(O)OC2)c1ccc(Cl)cc1	UFTFQMVMEFJZFR-UHFFFAOYSA-N	InChI=1S/C13H11BClNO4S/c15-10-2-5-12(6-3-10)21(18
CHEMBL5199388					359.19	9	24	None	None	None	None	None	None	None	None	None	None	None	None	None	MOL	-1	None	None	None	None	359.133	None	None	C21H18BNO4	O=C(Nc1ccc2c(c1)B(O)OC2)c1cccc(OCc2ccccc2)c1	GHUDHIUTQRFWGW-UHFFFAOYSA-N	InChI=1S/C21H18BNO4/c24-21(23-18-10-9-17-14-27-22(25)20(17)12-18)16-7-4-8-19(11-16)26-13-15-5-2-1-3-6-15/h1-12
CHEMBL1592785			Small molecule		433.07	11	12	4.59	74.68	3	1	0	4	N	0.44	2.92	None	5.04	1.55	2	MOL	-1	26	5	1	0	430.929	-0.39	ACID	C17H9Cl4NO4	O=C(O)[C@H](Cc1ccccc1)N1C(=O)c2c(Cl)c(Cl)c(Cl)c(Cl)c2C1=O	SYNIXMHNTKWUFN-QMMMGPOBSA-N	InChI=1S/C17H9Cl4NO4/c18-11-9-10(12(19)14(21)13(11)20)16(24)22(15(9)23)8(17(25)26)6-7-4-2-1-3-5-7/h1-5
CHEMBL3741422			Small molecule		644.78	10	48	1.58	227.54	7	8	2	19	N	0.05	11.73	11.51	0.67	-3.91	3	MOL	-1	47	13	11	3	644.343	-0.25	BASE	C34H44N8O5	N=C(N)NCCC[C@H](NC(=O)c1ccccc1)C(=O)N[C@@H](CCCCN)C(=O)N[C@@H](C(N)=O)c1ccc(OCc2ccccc2)cc1	HFILJVMGCLLRPV-YTCPBCGMSA-N	InChI=1S/C34H44N8O5/c35-20-8-7-14-27(41-32(45)28(15-9-21-39-34(37)38)40-31(44)25-12-5-2-6-13-25)33(46)42-29(30(36)43)24-16-18-26(19-17-24)47-22-23-10-3-1-4-11-23/h1-6
CHEMBL1899341			Small molecule		436.51	15	23	3.61	93	4	0	0	4	N	0.62	None	0.08	3.81	3.81	3	MOL	-1	30	6	0	0	436.055	-0.59	NEUTRAL	C22H16N2O4S2	O=S(=O)(N=C1C=CC(=NS(=O)(=O)c2ccccc2)c2ccccc21)c1ccccc1	DMYWAKAZWKYTMZ-UHFFFAOYSA-N	InChI=1S/C22H16N2O4S2/c25-29(26
CHEMBL1311811			Small molecule		319.74	10	14	3.07	57.12	5	0	0	5	N	0.48	None	None	3.54	3.54	1	MOL	-1	22	5	0	0	319.061	-1.19	NEUTRAL	C16H14ClNO4	C#CCOc1c(Cl)cc(/C=C2/C(=O)ON=C2C)cc1OCC	MKCUBFQYNXSDSC-KPKJPENVSA-N	InChI=1S/C16H14ClNO4/c1-4-6-21-15-13(17)8-11(9-14(15)20-5-2)7-12-10(3)18-22-16(12)19/h1
CHEMBL1707215			Small molecule		446.4	23	27	2.39	161.99	8	1	0	6	N	0.4	3.29	None	2.15	1.21	2	MOL	-1	31	12	1	1	446.053	-1.31	ACID	C18H14N4O8S	O=C(c1ccccc1NS(=O)(=O)c1ccc([N+](=O)[O-])cc1[N+](=O)[O-])N1O[C@@H]2C=C[C@H]1C2	BQCCRLZFPAUVAT-WCQYABFASA-N	InChI=1S/C18H14N4O8S/c23-18(20-11-5-7-13(9-11)30-20)14-3-1-2-4-15(14)19-31(28
CHEMBL199726			Small molecule		1901-11-03 20:38:24	2	2	-0.79	279.5	8	8	2	24	N	0.03	12.31	11.24	-1.35	-8.48	1	MOL	-1	48	16	13	3	673.439	0.45	BASE	C32H55N11O5	CCCC[C@H](NC(=O)c1ccccc1)C(=O)N[C@@H](CCCCN)C(=O)N(C)[C@@H](CCCN=C(N)N)C(=O)N[C@H](C=O)CCCN=C(N)N	DZSOKJRJVUDKSN-CQJMVLFOSA-N	InChI=1S/C32H55N11O5/c1-3-4-15-24(41-27(45)22-12-6-5-7-13-22)28(46)42-25(16-8-9-18-33)30(48)43(2)26(17-11-20-39-32(36)37)29(47)40-23(21-44)14-10-19-38-31(34)35/h5-7
CHEMBL329706			Small molecule		249.27	82	88	2.17	60.16	2	1	0	2	N	0.83	None	None	2.13	2.13	2	MOL	-1	19	3	2	0	249.079	0.13	NEUTRAL	C16H11NO2	NC(=O)C1=C(c2ccccc2)c2ccccc2C1=O	NFMADGYJLRYPSL-UHFFFAOYSA-N	InChI=1S/C16H11NO2/c17-16(19)14-13(10-6-2-1-3-7-10)11-8-4-5-9-12(11)15(14)18/h1-9H
CHEMBL4855636			Unknown		1901-01-06 11:16:48	3	3	3.74	80.71	3	3	0	4	N	0.65	None	10.05	3.19	0.63	3	MOL	-1	28	5	3	0	372.195	-0.91	BASE	C23H24N4O	Cc1cc(C#N)ccc1-c1ccc2[nH]c(C(=O)NCC3CCNCC3)cc2c1	OGMAWAXSKFBCBH-UHFFFAOYSA-N	InChI=1S/C23H24N4O/c1-15-10-17(13-24)2-4-20(15)18-3-5-21-19(11-18)12-22(27-21)23(28)26-14-16-6-8-25-9-7-16/h2-5
CHEMBL4867842			Unknown		1901-02-28 12:43:12	5	5	5.36	66.15	3	3	1	6	N	0.39	None	10.05	4.32	1.76	4	MOL	-1	32	5	3	1	425.21	-0.62	BASE	C27H27N3O2	O=C(NCC1CCNCC1)c1cc2ccc(-c3ccc(Oc4ccccc4)cc3)cc2[nH]1	FLZHICPYUSJYEF-UHFFFAOYSA-N	InChI=1S/C27H27N3O2/c31-27(29-18-19-12-14-28-15-13-19)26-17-22-7-6-21(16-25(22)30-26)20-8-10-24(11-9-20)32-23-4-2-1-3-5-23/h1-11
CHEMBL5403309					1901-09-12 18:14:24	7	10	1.16	214.56	7	6	2	16	N	0.08	11.57	11.22	0.52	-4	3	MOL	0	44	12	9	3	621.273	-0.39	BASE	C31H39N7O5S	CN([C@@H](Cc1ccc(C(=N)N)cc1)C(=O)N[C@@H](CCCCN)C(=O)N[C@@H](C(N)=O)c1ccccc1)S(=O)(=O)c1ccccc1	HBXRELUSGULZTA-GMQQYTKMSA-N	InChI=1S/C31H39N7O5S/c1-38(44(42
CHEMBL1528294			Small molecule		331.35	32	39	2.17	80.75	5	0	0	4	N	0.8	None	None	3.4	3.4	2	MOL	-1	23	6	0	0	331.051	-0.71	None	C16H13NO5S	CCc1ccc(S(=O)(=O)ON2C(=O)c3ccccc3C2=O)cc1	WMUDFPAGXJKHJO-UHFFFAOYSA-N	InChI=1S/C16H13NO5S/c1-2-11-7-9-12(10-8-11)23(20
CHEMBL1469463			Small molecule		372.38	31	40	2.85	84.3	5	1	0	3	N	0.57	6.56	1.27	3.26	2.4	3	MOL	-1	28	7	1	0	372.122	-1.81	NEUTRAL	C21H16N4O3	Cc1ccccc1N1C(=O)NC(=O)/C(=C\c2cnn(-c3ccccc3)c2)C1=O	UISFLEPIOGYTGN-GZTJUZNOSA-N	InChI=1S/C21H16N4O3/c1-14-7-5-6-10-18(14)25-20(27)17(19(26)23-21(25)28)11-15-12-22-24(13-15)16-8-3-2-4-9-16/h2-13H
CHEMBL1712082			Small molecule		450.62	43	60	1900-01-06 16:48:00	74.6	3	2	1	1	N	0.47	4.78	None	5.33	2.75	0	MOL	-1	33	4	2	1	450.277	3.33	ACID	C29H38O4	CC1=C(O)C(=O)C=C2C1=CC=C1C2(C)CCC2(C)C3CC(C)(C(=O)O)CCC3(C)CCC12C	KQJSQWZMSAGSHN-UHFFFAOYSA-N	InChI=1S/C29H38O4/c1-17-18-7-8-21-27(4
CHEMBL4877173			Unknown		529.67	2	2	4.23	128.62	8	4	1	9	N	0.24	7.61	0.16	5.07	4.86	4	MOL	-1	35	8	4	1	529.08	-1.46	NEUTRAL	C24H23N3O5S3	Cc1ccc(S(=O)(=O)N[C@@H](CSCc2ccccc2)C(=O)Nc2nc3cc(O)c(O)cc3s2)cc1	ORWVNLYNIYIKKX-IBGZPJMESA-N	InChI=1S/C24H23N3O5S3/c1-15-7-9-17(10-8-15)35(31
CHEMBL5201148					389.22	6	9	None	None	None	None	None	None	None	None	None	None	None	None	None	MOL	-1	None	None	None	None	389.144	None	None	C22H20BNO5	COc1cccc(COc2cccc(C(=O)Nc3ccc4c(c3)B(O)OC4)c2)c1	DBTWLUWDUBDCRK-UHFFFAOYSA-N	InChI=1S/C22H20BNO5/c1-27-19-6-2-4-15(10-19)13-28-20-7-3-5-16(11-20)22(25)24-18-9-8-17-14-29-23(26)21(17)12-18/h2-12
CHEMBL4877513			Unknown		253.26	2	2	3.39	62.47	3	2	0	2	N	0.74	9.1	None	2.84	2.83	3	MOL	-1	19	4	2	0	253.074	-0.68	NEUTRAL	C15H11NO3	O=C(Nc1ccccc1)c1cc2ccc(O)cc2o1	PPGZIDLXIYRFTM-UHFFFAOYSA-N	InChI=1S/C15H11NO3/c17-12-7-6-10-8-14(19-13(10)9-12)15(18)16-11-4-2-1-3-5-11/h1-9
CHEMBL4853600			Unknown		1901-01-14 09:36:00	8	9	3.48	103.01	5	3	0	3	N	0.6	8.33	None	2.72	2.67	3	MOL	-1	28	7	3	0	380.137	-0.88	NEUTRAL	C21H20N2O5	O=C(Nc1ccccc1)[C@@H]1CCCCN1C(=O)c1cc2cc(O)c(O)cc2o1	VFDBZJHPOCOKKE-HNNXBMFYSA-N	InChI=1S/C21H20N2O5/c24-16-10-13-11-19(28-18(13)12-17(16)25)21(27)23-9-5-4-8-15(23)20(26)22-14-6-2-1-3-7-14/h1-3
CHEMBL4857961			Unknown		286.31	3	8	2.96	82.45	5	3	0	2	N	0.63	8.25	None	2.98	2.92	3	MOL	-1	20	5	3	0	286.041	-1.41	NEUTRAL	C14H10N2O3S	O=C(Nc1ccccc1)c1nc2cc(O)c(O)cc2s1	FFGJWZOEILCTNT-UHFFFAOYSA-N	InChI=1S/C14H10N2O3S/c17-10-6-9-12(7-11(10)18)20-14(16-9)13(19)15-8-4-2-1-3-5-8/h1-7
CHEMBL1703236			Small molecule		263.08	7	7	1.7	20.31	2	0	0	0	Y	0.62	None	None	1.57	1.57	0	MOL	-1	11	2	0	0	262.981	0.28	NEUTRAL	C8H10INO	O=C1CC2CCCN2C=C1I	JVPPZMMVQQSJTF-UHFFFAOYSA-N	InChI=1S/C8H10INO/c9-7-5-10-3-1-2-6(10)4-8(7)11/h5-6H
CHEMBL1370025			Small molecule		434.52	15	15	2.79	103.78	6	2	0	5	N	0.55	4.05	None	3.93	0.59	2	MOL	-1	28	7	2	0	434.007	-1.45	ACID	C18H14N2O5S3	Cc1ccc(S(=O)(=O)NN2C(=O)/C(=C/c3ccc(C(=O)O)cc3)SC2=S)cc1	XRDAJMXNFRPPNK-GDNBJRDFSA-N	InChI=1S/C18H14N2O5S3/c1-11-2-8-14(9-3-11)28(24
CHEMBL5413511					796.78	1900-01-05	9	4.04	223.79	8	6	2	19	N	0.05	11.41	11.14	3.19	-1.22	4	MOL	0	54	13	9	3	795.237	-0.6	BASE	C38H43Cl2N7O6S	CN([C@@H](Cc1ccc(C(=N)N)cc1)C(=O)N[C@@H](CCCCN)C(=O)N[C@@H](C(N)=O)c1ccc(OCc2ccc(Cl)c(Cl)c2)cc1)S(=O)(=O)c1ccccc1	DYEZJBVYRZIZOQ-DHWXLLNHSA-N	InChI=1S/C38H43Cl2N7O6S/c1-47(54(51
CHEMBL5438027					619.71	1900-01-05	1900-01-07	-0.54	278.52	9	8	2	18	N	0.03	9.39	11.86	-1.27	-5.43	2	MOL	0	43	16	11	3	619.254	-0.65	BASE	C26H37N9O7S	N=C(N)NCCC[C@H](NS(=O)(=O)c1ccc([N+](=O)[O-])cc1)C(=O)N[C@@H](CCCCN)C(=O)N[C@@H](C(N)=O)c1ccccc1	STMLYBRHGBYWDC-FDFHNCONSA-N	InChI=1S/C26H37N9O7S/c27-15-5-4-9-20(24(37)33-22(23(28)36)17-7-2-1-3-8-17)32-25(38)21(10-6-16-31-26(29)30)34-43(41
CHEMBL2021431			Small molecule		554.49	22	33	6.2	121.13	4	3	2	7	N	0.38	1.78	None	6.29	-0.16	2	MOL	-1	36	7	3	2	510.181	0.59	ACID	C28H29Na2O7P	CC1=CC(=O)C(C(C)C)=C/C1=C(\c1cc(C(C)C)c(OP(=O)([O-])[O-])cc1C)c1ccccc1C(=O)O.[Na+].[Na+]	IWZGJYRQXRFFQZ-AORMABMESA-L	InChI=1S/C28H31O7P.2Na/c1-15(2)21-13-23(17(5)11-25(21)29)27(19-9-7-8-10-20(19)28(30)31)24-14-22(16(3)4)26(12-18(24)6)35-36(32
CHEMBL1344491			Small molecule		451.96	37	59	3.47	114.8	8	1	0	7	N	0.55	6.05	None	3.77	2.73	3	MOL	-1	29	8	1	0	451.054	-2.57	ACID	C18H18ClN5O3S2	CCCc1nnc(NC(=O)c2nc(S(=O)(=O)Cc3cccc(C)c3)ncc2Cl)s1	KTHRYUDJDPXKKD-UHFFFAOYSA-N	InChI=1S/C18H18ClN5O3S2/c1-3-5-14-23-24-17(28-14)22-16(25)15-13(19)9-20-18(21-15)29(26
CHEMBL4438710			Unknown		1901-07-19 17:02:24	4	6	0.57	218.31	6	8	2	17	N	0.08	11.86	11.58	0.09	-4.52	2	MOL	-1	41	12	11	3	566.333	-0.07	BASE	C29H42N8O4	CCC(NC(=O)[C@H](CCCCN)NC(=O)[C@H](CCCNC(=N)N)NC(=O)c1ccccc1)(C(N)=O)c1ccccc1	DOGSINFRSWHYOX-AYVJMEFPSA-N	InChI=1S/C29H42N8O4/c1-2-29(27(31)41
CHEMBL3938548			Small molecule		306.18	8	37	3.81	22	3	0	0	1	N	0.67	None	None	4.01	4.01	3	MOL	-1	17	2	0	0	304.951	-1.18	None	C13H8BrNOS	O=c1c2ccccc2sn1-c1ccc(Br)cc1	DJKBMBPPLNOFMB-UHFFFAOYSA-N	InChI=1S/C13H8BrNOS/c14-9-5-7-10(8-6-9)15-13(16)11-3-1-2-4-12(11)17-15/h1-8H	FALSE	-1	['2d'
CHEMBL4447800			Unknown		722.9	2	3	8.91	148.16	10	3	2	6	N	0.11	-2.98	3.08	7.87	6.05	8	MOL	-1	48	9	4	2	705.063	-1.17	ACID	C35H26N6O4S4	Cc1ccc2nc(-c3ccc4nc(-c5ccc(NC(=O)c6ccc7nc(-c8ccc(N)cc8)sc7c6)cc5)sc4c3)sc2c1S(=O)(=O)O.N	PBLVYNVOMAOQEX-UHFFFAOYSA-N	InChI=1S/C35H23N5O4S4.H3N/c1-18-2-13-27-30(31(18)48(42
CHEMBL4580406			Unknown		243.27	4	4	2.46	90.37	4	3	0	2	N	0.71	13.44	3.92	1.83	1.83	2	MOL	-1	18	5	5	0	243.101	-0.82	NEUTRAL	C13H13N3O2	Nc1ccc(NC(=O)Oc2ccc(N)cc2)cc1	WZOUIXVDWYEYCF-UHFFFAOYSA-N	InChI=1S/C13H13N3O2/c14-9-1-5-11(6-2-9)16-13(17)18-12-7-3-10(15)4-8-12/h1-8H
CHEMBL4455654			Unknown		257.29	4	4	2.49	81.58	4	2	0	2	N	0.81	None	3.91	1.69	1.69	2	MOL	-1	19	5	4	0	257.116	-0.85	NEUTRAL	C14H15N3O2	CN(C(=O)Oc1ccc(N)cc1)c1ccc(N)cc1	LGXPGCOTEWMFRC-UHFFFAOYSA-N	InChI=1S/C14H15N3O2/c1-17(12-6-2-10(15)3-7-12)14(18)19-13-8-4-11(16)5-9-13/h2-9H
CHEMBL4636025			Unknown		1901-07-27 14:24:00	5	9	4.3	106.34	5	3	0	12	N	0.35	12.03	6.5	3.9	3.85	3	MOL	-1	34	7	4	0	460.247	-0.69	NEUTRAL	C29H33F3N4O5	CCCCCC(=O)N[C@H](C(=O)NCc1ccc(N)nc1)c1ccc(OCc2ccccc2)cc1.O=C(O)C(F)(F)F	JUGHUWDMWBHPAK-SNYZSRNZSA-N	InChI=1S/C27H32N4O3.C2HF3O2/c1-2-3-5-10-25(32)31-26(27(33)30-18-21-11-16-24(28)29-17-21)22-12-14-23(15-13-22)34-19-20-8-6-4-7-9-20;3-2(4
CHEMBL4633312			Unknown		780.63	6	14	7.26	129.33	4	5	2	12	N	0.07	11.62	10.26	6.83	4.69	5	MOL	-1	47	8	6	3	665.196	-1.03	BASE	C39H34Cl2F3N5O5	N=C(N)Nc1ccc(CNC(=O)[C@@H](NC(=O)Cc2ccc(-c3ccccc3)cc2)c2ccc(OCc3c(Cl)cccc3Cl)cc2)cc1.O=C(O)C(F)(F)F	VQPWTWAHHMNJBR-XLQCLRHOSA-N	InChI=1S/C37H33Cl2N5O3.C2HF3O2/c38-32-7-4-8-33(39)31(32)23-47-30-19-15-28(16-20-30)35(36(46)42-22-25-11-17-29(18-12-25)43-37(40)41)44-34(45)21-24-9-13-27(14-10-24)26-5-2-1-3-6-26;3-2(4
CHEMBL4457482			Unknown		410.48	2	7	5.2	40.46	2	2	1	18	N	0.21	12.05	None	1.88	1.88	0	MOL	-1	23	3	2	1	330.337	0.25	NEUTRAL	C20H44BrNO2	CCCCCCCCCCCCCCCC[N+](CC)(CO)CO.[Br-]	CYOFBZRGYTVCGJ-UHFFFAOYSA-M	InChI=1S/C20H44NO2.BrH/c1-3-5-6-7-8-9-10-11-12-13-14-15-16-17-18-21(4-2
CHEMBL4860057			Unknown		607.76	1	3	4.12	148.57	6	5	1	16	N	0.1	12.34	10.2	3.96	1.36	4	MOL	-1	45	9	7	2	607.316	-0.36	BASE	C36H41N5O4	NCCCC[C@H](NC(=O)c1ccccc1)C(=O)N[C@H](Cc1ccc(N)cc1)C(=O)NCc1ccc(OCc2ccccc2)cc1	OSAAYUXWUJIVJD-JHOUSYSJSA-N	InChI=1S/C36H41N5O4/c37-22-8-7-13-32(40-34(42)29-11-5-2-6-12-29)36(44)41-33(23-26-14-18-30(38)19-15-26)35(43)39-24-27-16-20-31(21-17-27)45-25-28-9-3-1-4-10-28/h1-6
CHEMBL4874382			Unknown		627.79	1	3	3.9	1900-06-13 15:21:36	1900-01-06	5	1	16	N	0.15	11.76	10.19	3.64	1.17	3	MOL	-1	46	10	7	2	627.342	-0.35	BASE	C36H45N5O5	NCCCC[C@H](NC(=O)c1ccccc1)C(=O)N[C@H](C(=O)N[C@H](C(N)=O)C1CCCCC1)c1ccc(OCc2ccccc2)cc1	XPECLEXKOOGLCU-CPCREDONSA-N	InChI=1S/C36H45N5O5/c37-23-11-10-18-30(39-34(43)28-16-8-3-9-17-28)35(44)41-32(36(45)40-31(33(38)42)26-14-6-2-7-15-26)27-19-21-29(22-20-27)46-24-25-12-4-1-5-13-25/h1
CHEMBL3344303			Small molecule		312.33	7	25	1.52	150.1	4	6	1	4	N	0.22	None	8.53	1.58	-0.11	2	MOL	-1	23	8	8	1	312.134	-0.43	BASE	C15H16N6O2	N=C(N)Nc1ccc(OC(=O)c2ccc(NC(=N)N)cc2)cc1	JXJBQAMLLCEHTI-UHFFFAOYSA-N	InChI=1S/C15H16N6O2/c16-14(17)20-10-3-1-9(2-4-10)13(22)23-12-7-5-11(6-8-12)21-15(18)19/h1-8H
CHEMBL5200317					372.19	6	10	None	None	None	None	None	None	None	None	None	None	None	None	None	MOL	-1	None	None	None	None	372.128	None	None	C21H17BN2O4	O=C(Nc1cccc(C(=O)Nc2ccc3c(c2)B(O)OC3)c1)c1ccccc1	YAOZUINXYWQWRJ-UHFFFAOYSA-N	InChI=1S/C21H17BN2O4/c25-20(14-5-2-1-3-6-14)23-17-8-4-7-15(11-17)21(26)24-18-10-9-16-13-28-22(27)19(16)12-18/h1-12
CHEMBL4526128			Unknown		582.68	12	22	6.02	1900-04-26 08:09:36	1900-01-07	3	2	8	N	0.21	3.24	None	5.9	2.46	5	MOL	-1	42	8	3	2	582.183	-0.28	ACID	C33H30N2O6S	O=C(N[C@@H](Cc1ccc(O)cc1)C(=O)O)c1cc(-c2ccccc2)c(=O)n2c1sc1ccc(OC3CCCCC3)cc12	PTUWWNGMUPSKDC-MHZLTWQESA-N	InChI=1S/C33H30N2O6S/c36-22-13-11-20(12-14-22)17-27(33(39)40)34-30(37)26-19-25(21-7-3-1-4-8-21)31(38)35-28-18-24(15-16-29(28)42-32(26)35)41-23-9-5-2-6-10-23/h1
CHEMBL4877453			Unknown		487.6	7	11	4.42	110.52	4	3	0	13	N	0.31	11.95	None	4.2	4.2	3	MOL	-1	36	7	4	0	487.247	-0.9	NEUTRAL	C29H33N3O4	CCCCCC(=O)N[C@H](C(=O)NCc1ccc(C(N)=O)cc1)c1ccc(OCc2ccccc2)cc1	NOSCNYQAWARNLP-MHZLTWQESA-N	InChI=1S/C29H33N3O4/c1-2-3-5-10-26(33)32-27(29(35)31-19-21-11-13-24(14-12-21)28(30)34)23-15-17-25(18-16-23)36-20-22-8-6-4-7-9-22/h4
CHEMBL4533874			Unknown		807.93	4	4	2.77	233.86	8	8	2	21	N	0.03	11.39	12.14	1.56	-2.72	4	MOL	-1	59	15	10	3	807.387	-0.5	BASE	C43H50FN9O6	N=C(N)NCCC[C@H](NC(=O)c1ccccc1)C(=O)N[C@@H](CCCCN)C(=O)N[C@@H](C(=O)N[C@@H]1CN(c2ccc(F)cc2)C1=O)c1ccc(OCc2ccccc2)cc1	YMHLCUIKYBILEL-DNMDQSTESA-N	InChI=1S/C43H50FN9O6/c44-31-18-20-32(21-19-31)53-26-36(42(53)58)51-41(57)37(29-16-22-33(23-17-29)59-27-28-10-3-1-4-11-28)52-40(56)34(14-7-8-24-45)50-39(55)35(15-9-25-48-43(46)47)49-38(54)30-12-5-2-6-13-30/h1-6
CHEMBL1302328			Small molecule		420.4	31	41	4.19	99.85	4	2	0	5	N	0.48	3.9	None	3.57	0.35	3	MOL	-1	31	7	2	0	420.112	-1.22	ACID	C23H17FN2O5	Cc1cc(C(=O)O)ccc1-c1ccc(/C=C2\NC(=O)N(Cc3ccc(F)cc3)C2=O)o1	ZCLCEOWKKQHMNP-ODLFYWEKSA-N	InChI=1S/C23H17FN2O5/c1-13-10-15(22(28)29)4-8-18(13)20-9-7-17(31-20)11-19-21(27)26(23(30)25-19)12-14-2-5-16(24)6-3-14/h2-11H
CHEMBL1715441			Small molecule		446.48	22	26	4.99	103.87	7	2	0	4	N	0.43	7.66	None	4.52	4.33	4	MOL	-1	32	7	2	0	446.094	-1.51	NEUTRAL	C24H18N2O5S	Cc1cc(C)c2nc(N3C(=O)C(O)=C(C(=O)c4ccco4)C3c3ccc(O)cc3)sc2c1	XSOITCGGBBOBMT-UHFFFAOYSA-N	InChI=1S/C24H18N2O5S/c1-12-10-13(2)19-17(11-12)32-24(25-19)26-20(14-5-7-15(27)8-6-14)18(22(29)23(26)30)21(28)16-4-3-9-31-16/h3-11
CHEMBL3198496			Small molecule		347.42	65	86	2.81	90.34	8	3	0	3	N	0.5	8.54	3.82	3.04	3.01	3	MOL	-1	23	6	3	0	347.04	-1.2	NEUTRAL	C15H13N3O3S2	C/N=c1\scc(-c2cccs2)n1/N=C/c1ccc(O)c(O)c1O	LBXQSZJEANWEQV-RIAJZNQQSA-N	InChI=1S/C15H13N3O3S2/c1-16-15-18(10(8-23-15)12-3-2-6-22-12)17-7-9-4-5-11(19)14(21)13(9)20/h2-8
CHEMBL1447211			Small molecule		408.42	49	65	4.65	136.93	6	2	0	3	N	0.64	3.35	1.91	3.73	0.51	3	MOL	-1	31	7	3	0	408.122	-0.96	ACID	C24H16N4O3	CC1=C(C#N)c2nc(N)c(C#N)c(C)c2/C1=C\c1ccc(-c2ccccc2C(=O)O)o1	YAMTZUZWURNHAX-MFOYZWKCSA-N	InChI=1S/C24H16N4O3/c1-12-17(21-13(2)19(11-26)23(27)28-22(21)18(12)10-25)9-14-7-8-20(31-14)15-5-3-4-6-16(15)24(29)30/h3-9H
CHEMBL5094815			Unknown		1901-10-09 22:04:48	3	6	1.7	210.47	8	9	2	22	N	0.04	10.19	11.98	1.37	-6.22	1	MOL	-1	45	12	11	3	648.414	-0.23	BASE	C32H56N8O4S	N=C(N)N[C@H]1CC[C@H](CNC(=O)[C@H](CCCCN)NC(=O)[C@H](CCCCN)NC(=O)Cc2ccc(OCCCCS)cc2)CC1	KFYUSIMGVHJRFW-XEZODYMFSA-N	InChI=1S/C32H56N8O4S/c33-17-3-1-7-27(30(42)37-22-24-9-13-25(14-10-24)38-32(35)36)40-31(43)28(8-2-4-18-34)39-29(41)21-23-11-15-26(16-12-23)44-19-5-6-20-45/h11-12
CHEMBL234338		5
CHEMBL1998302			Small molecule		432.46	70	104	3.76	112.9	5	2	0	5	N	0.63	4.64	None	3.23	0.53	3	MOL	-1	31	7	2	0	432.078	-0.71	ACID	C23H16N2O5S	O=C(O)c1ccc(NC2=C/C(=N/S(=O)(=O)c3ccccc3)c3ccccc3C2=O)cc1	FKIZXQTYONDVEX-QQTULTPQSA-N	InChI=1S/C23H16N2O5S/c26-22-19-9-5-4-8-18(19)20(25-31(29
CHEMBL1566786			Small molecule		474.43	37	46	5.11	137.41	8	0	1	7	N	0.26	None	None	4.8	4.8	3	MOL	-1	35	11	0	2	474.118	-1.22	NEUTRAL	C24H18N4O7	COc1cc(/C=C2\C(=O)N(c3ccccc3)N=C2C)ccc1Oc1ccc([N+](=O)[O-])cc1[N+](=O)[O-]	AMCJWCNWFYKNKL-UNOMPAQXSA-N	InChI=1S/C24H18N4O7/c1-15-19(24(29)26(25-15)17-6-4-3-5-7-17)12-16-8-10-22(23(13-16)34-2)35-21-11-9-18(27(30)31)14-20(21)28(32)33/h3-14H
CHEMBL3197141			Small molecule		365.39	39	53	2.97	107.08	6	4	0	4	N	0.32	8.54	1.21	3.41	3.38	3	MOL	-1	27	7	4	0	365.138	-1.45	NEUTRAL	C20H19N3O4	Cc1cc(C(=O)N/N=C/c2ccc(O)c(O)c2O)c(C)n1-c1ccccc1	PAOMXTMEGYGJOW-SRZZPIQSSA-N	InChI=1S/C20H19N3O4/c1-12-10-16(13(2)23(12)15-6-4-3-5-7-15)20(27)22-21-11-14-8-9-17(24)19(26)18(14)25/h3-11
CHEMBL1496732			Small molecule		227.31	54	68	3.57	32.26	2	2	0	4	N	0.78	10.34	5.3	3.82	3.82	2	MOL	-1	17	2	2	0	227.131	-0.65	NEUTRAL	C15H17NO	CCc1ccc(CNc2ccc(O)cc2)cc1	DKKYUXYUADHFGE-UHFFFAOYSA-N	InChI=1S/C15H17NO/c1-2-12-3-5-13(6-4-12)11-16-14-7-9-15(17)10-8-14/h3-10
CHEMBL5396397					616.79	1900-01-05	1900-01-07	0.48	235.38	7	8	2	17	N	0.07	10.69	11.99	0.29	-4.15	2	MOL	0	43	13	11	3	616.316	-0.46	BASE	C29H44N8O5S	Cc1cc(C)c(S(=O)(=O)N[C@@H](CCCNC(=N)N)C(=O)N[C@@H](CCCCN)C(=O)N[C@@H](C(N)=O)c2ccccc2)c(C)c1	HFVHCMVZCQPOJO-KMDXXIMOSA-N	InChI=1S/C29H44N8O5S/c1-18-16-19(2)25(20(3)17-18)43(41
CHEMBL1533094			Small molecule		359.18	16	18	2.62	69.64	3	2	0	2	N	0.64	6.9	None	2.9	2.41	2	MOL	-1	22	5	2	0	357.995	-0.98	NEUTRAL	C16H11BrN2O3	O=C1NN(c2cccc(Br)c2)C(=O)/C1=C\c1ccc(O)cc1	YWMVPFBAULHSJP-ZSOIEALJSA-N	InChI=1S/C16H11BrN2O3/c17-11-2-1-3-12(9-11)19-16(22)14(15(21)18-19)8-10-4-6-13(20)7-5-10/h1-9
CHEMBL1433919			Small molecule		443.24	28	34	4.41	99.85	4	2	0	4	N	0.46	3.33	None	3.93	-0.06	3	MOL	-1	30	7	2	0	442.012	-1.36	ACID	C21H12Cl2N2O5	O=C1NN(c2ccc(Cl)c(Cl)c2)C(=O)/C1=C/c1ccc(-c2ccccc2C(=O)O)o1	MMXKHPDFFPKFKN-XNTDXEJSSA-N	InChI=1S/C21H12Cl2N2O5/c22-16-7-5-11(9-17(16)23)25-20(27)15(19(26)24-25)10-12-6-8-18(30-12)13-3-1-2-4-14(13)21(28)29/h1-10H
CHEMBL461622			Small molecule		287.3	13	17	1.73	98.21	6	2	0	2	N	0.75	2.12	None	2.44	-1.08	3	MOL	-1	20	6	3	0	287.036	-1.4	ACID	C13H9N3O3S	Nc1scc2c(C(=O)O)nn(-c3ccccc3)c(=O)c12	XOQUOBZQPFFOSV-UHFFFAOYSA-N	InChI=1S/C13H9N3O3S/c14-11-9-8(6-20-11)10(13(18)19)15-16(12(9)17)7-4-2-1-3-5-7/h1-6H
CHEMBL4860417			Unknown		562.67	4	5	5.08	113.76	5	3	2	10	N	0.25	11.91	5.52	4.84	4.83	4	MOL	-1	42	8	4	2	562.258	-1.36	NEUTRAL	C34H34N4O4	NC(=O)c1cccc(NC(=O)[C@@H](NC(=O)C2CCN(c3ccccc3)CC2)c2ccc(OCc3ccccc3)cc2)c1	ZFIWHXKERGSSLV-HKBQPEDESA-N	InChI=1S/C34H34N4O4/c35-32(39)27-10-7-11-28(22-27)36-34(41)31(25-14-16-30(17-15-25)42-23-24-8-3-1-4-9-24)37-33(40)26-18-20-38(21-19-26)29-12-5-2-6-13-29/h1-17
CHEMBL1383141			Small molecule		347.46	19	20	3.7	57.61	4	1	0	5	N	0.65	3.79	None	4.3	1.04	1	MOL	-1	23	4	1	0	347.065	-0.94	ACID	C17H17NO3S2	CCC(C(=O)O)N1C(=O)/C(=C/C(C)=C/c2ccccc2)SC1=S	KJENGCMUGBOVLB-VDVFTDKOSA-N	InChI=1S/C17H17NO3S2/c1-3-13(16(20)21)18-15(19)14(23-17(18)22)10-11(2)9-12-7-5-4-6-8-12/h4-10
CHEMBL4865988			Unknown		503.6	4	6	4.12	130.75	5	4	1	13	N	0.26	9.47	None	3.9	3.89	3	MOL	-1	37	8	5	1	503.242	-0.7	NEUTRAL	C29H33N3O5	CCCCCC(=O)N[C@H](C(=O)NCc1ccc(C(N)=O)cc1)c1ccc(OCc2ccc(O)cc2)cc1	HBCBBYMUQDPQKS-MHZLTWQESA-N	InChI=1S/C29H33N3O5/c1-2-3-4-5-26(34)32-27(29(36)31-18-20-6-10-23(11-7-20)28(30)35)22-12-16-25(17-13-22)37-19-21-8-14-24(33)15-9-21/h6-17
CHEMBL4589938			Unknown		1499.72	3	6	None	None	None	None	None	None	None	None	None	None	None	None	None	MOL	-1	None	None	None	None	1498.67	None	None	C73H94N16O17S	CC(C)C[C@@H]1NC(=O)[C@H]([C@@H](C)O)NC(=O)[C@H](Cc2ccc(O)cc2)NC(=O)CSC[C@@H](C(N)=O)NC(=O)[C@H](Cc2ccccc2)NC(=O)[C@H](Cc2ccccc2)NC(=O)[C@H]([C@@H](C)O)NC(=O)CN(C)C(=O)[C@H](CC(N)=O)NC(=O)[C@H](Cc2cnc[nH]2)NC(=O)[C@H](Cc2ccccc2)NC(=O)[C@@H]2CCCN2C1=O	HUNIQBOSWMLYFZ-KJLJPELSSA-N	InChI=1S/C73H94N16O17S/c1-40(2)28-54-73(106)89-27-15-22-57(89)69(102)81-51(30-44-18-11-7-12-19-44)64(97)80-53(33-47-35-76-39-77-47)67(100)83-55(34-58(74)93)72(105)88(5)36-59(94)86-61(41(3)90)70(103)82-52(31-45-20-13-8-14-21-45)65(98)79-50(29-43-16-9-6-10-17-43)66(99)85-56(63(75)96)37-107-38-60(95)78-49(32-46-23-25-48(92)26-24-46)68(101)87-62(42(4)91)71(104)84-54/h6-14					87	101)/t41-	42-	49+	50+	51+	52+	53+	54+	55+	56+	57+
CHEMBL1532549			Small molecule		304.22	15	20	1.87	152.52	8	2	0	4	N	0.64	8.64	None	3.17	3.15	2	MOL	-1	22	10	2	0	304.044	-0.95	NEUTRAL	C12H8N4O6	O=[N+]([O-])c1cccc(/C=C/c2nc(O)nc(O)c2[N+](=O)[O-])c1	VFQZTECEWXARRE-SNAWJCMRSA-N	InChI=1S/C12H8N4O6/c17-11-10(16(21)22)9(13-12(18)14-11)5-4-7-2-1-3-8(6-7)15(19)20/h1-6H
CHEMBL1605379			Small molecule		402.44	20	23	3.18	84.64	7	0	0	3	N	0.49	None	None	3.71	3.71	4	MOL	-1	29	7	0	0	402.079	-1.28	NEUTRAL	C21H14N4O3S	CCc1ccc(N2C(=O)c3sc4nnc(-c5ccccc5)c(=O)n4c3C2=O)cc1	UZPXTJQGCSSNCT-UHFFFAOYSA-N	InChI=1S/C21H14N4O3S/c1-2-12-8-10-14(11-9-12)24-19(27)16-17(20(24)28)29-21-23-22-15(18(26)25(16)21)13-6-4-3-5-7-13/h3-11H
CHEMBL175434			Small molecule		328.35	107	139	1.55	106.33	5	2	0	3	N	0.83	10.8	None	1.49	1.49	2	MOL	-1	23	6	3	0	328.052	-0.41	NEUTRAL	C16H12N2O4S	NS(=O)(=O)c1ccc(NC2=CC(=O)C(=O)c3ccccc32)cc1	DIHFBNUDSJVTRQ-UHFFFAOYSA-N	InChI=1S/C16H12N2O4S/c17-23(21
CHEMBL1457048			Small molecule		364.44	34	42	5.09	63.6	3	1	1	7	N	0.55	3.67	None	5.33	2.01	2	MOL	-1	27	4	1	1	364.168	-0.2	ACID	C23H24O4	O=C(O)COc1ccc(/C=C/C(=O)c2ccc(C3CCCCC3)cc2)cc1	LLBABHKPMRXSRS-OVCLIPMQSA-N	InChI=1S/C23H24O4/c24-22(15-8-17-6-13-21(14-7-17)27-16-23(25)26)20-11-9-19(10-12-20)18-4-2-1-3-5-18/h6-15
CHEMBL1535633			Small molecule		441.4	31	37	2.68	137.31	8	1	0	7	N	0.3	6.56	None	2.49	1.62	2	MOL	-1	32	11	1	1	441.117	-1.34	NEUTRAL	C21H19N3O8	CCOc1ccc(N2C(=O)NC(=O)/C(=C\c3cc(OC)c(OC)cc3[N+](=O)[O-])C2=O)cc1	AOBLHCMYBCLMQH-OQLLNIDSSA-N	InChI=1S/C21H19N3O8/c1-4-32-14-7-5-13(6-8-14)23-20(26)15(19(25)22-21(23)27)9-12-10-17(30-2)18(31-3)11-16(12)24(28)29/h5-11H
CHEMBL1361582			Small molecule		496.39	25	29	2.87	95.58	6	2	0	3	N	0.5	5.25	None	3.48	3.26	2	MOL	-1	28	7	2	0	494.902	-1.34	ACID	C17H10BrN3O4S3	O=C1Nc2ccc(Br)cc2/C1=C1/SC(=S)N(NS(=O)(=O)c2ccccc2)C1=O	MELBHLSUSRXGSC-YPKPFQOOSA-N	InChI=1S/C17H10BrN3O4S3/c18-9-6-7-12-11(8-9)13(15(22)19-12)14-16(23)21(17(26)27-14)20-28(24
CHEMBL1564253			Small molecule		247.32	52	66	2.55	33.45	4	0	0	0	N	0.72	None	3.11	3.25	3.25	2	MOL	-1	17	3	0	0	247.067	-1.17	NEUTRAL	C13H13NO2S	O=c1oc2c3c4c(cc2s1)CCCN4CCC3	KGBYKSRNKJGSOO-UHFFFAOYSA-N	InChI=1S/C13H13NO2S/c15-13-16-12-9-4-2-6-14-5-1-3-8(11(9)14)7-10(12)17-13/h7H
CHEMBL537954	ALPINETIN	Alpinetin	Small molecule		300.31	7	24	3.12	64.99	5	1	0	3	N	0.94	7.86	None	2.48	2.35	2	MOL	-1	22	5	1	0	300.1	1.44	NEUTRAL	C17H16O5	COc1ccc([C@@H]2CC(=O)c3c(OC)cc(O)cc3O2)cc1	KFGFEKHSEPSVNO-AWEZNQCLSA-N	InChI=1S/C17H16O5/c1-20-12-5-3-10(4-6-12)14-9-13(19)17-15(21-2)7-11(18)8-16(17)22-14/h3-8
CHEMBL1468800			Small molecule		435.87	25	31	4.65	104.57	6	3	0	7	N	0.39	3.12	6.5	2.38	1.42	4	MOL	-1	31	7	3	0	435.099	-1.1	ACID	C23H18ClN3O4	O=C(O)COc1ccccc1C(Nc1ccccn1)c1cc(Cl)c2cccnc2c1O	VMEDTSNKTYMQLG-UHFFFAOYSA-N	InChI=1S/C23H18ClN3O4/c24-17-12-16(23(30)22-14(17)7-5-11-26-22)21(27-19-9-3-4-10-25-19)15-6-1-2-8-18(15)31-13-20(28)29/h1-12
CHEMBL3196491			Small molecule		480.57	28	39	3.54	109.74	5	1	0	5	N	0.6	9.86	None	3.95	3.95	3	MOL	-1	33	7	1	0	480.081	-1.09	NEUTRAL	C24H20N2O5S2	Cc1ccc(C)c(S(=O)(=O)/N=C2\C=C(NS(=O)(=O)c3ccccc3)C(=O)c3ccccc32)c1	BMOQFLLXUWAROU-NJNXFGOHSA-N	InChI=1S/C24H20N2O5S2/c1-16-12-13-17(2)23(14-16)33(30
CHEMBL1455803			Small molecule		328.11	20	24	3.27	109.38	6	2	0	3	N	0.66	9.14	None	4.44	4.43	2	MOL	-1	21	7	2	0	326.981	-1.24	NEUTRAL	C12H7Cl2N3O4	O=[N+]([O-])c1c(O)nc(O)nc1/C=C/c1ccc(Cl)cc1Cl	JNLJIKYEDOPSIG-DUXPYHPUSA-N	InChI=1S/C12H7Cl2N3O4/c13-7-3-1-6(8(14)5-7)2-4-9-10(17(20)21)11(18)16-12(19)15-9/h1-5H
CHEMBL3194164			Small molecule		454.15	24	30	4.35	63.3	6	2	0	3	N	0.46	5.85	0.39	4.4	2.44	3	MOL	-1	23	5	1	0	451.894	-1.52	ACID	C15H10Br2N4OS	Oc1c(Br)cc(/C=N/n2c(S)nnc2-c2ccccc2)cc1Br	DHUMZMCCYVOXHN-QGMBQPNBSA-N	InChI=1S/C15H10Br2N4OS/c16-11-6-9(7-12(17)13(11)22)8-18-21-14(19-20-15(21)23)10-4-2-1-3-5-10/h1-8
CHEMBL1411221			Small molecule		473.58	12	14	4.26	110.64	8	2	0	7	N	0.39	3.62	1.41	4.98	1.65	3	MOL	-1	32	8	2	0	473.108	-1.64	ACID	C22H23N3O5S2	COc1cc(NC(=O)CSc2ncnc3sc4c(c23)CCC(C)C4)c(C(=O)O)cc1OC	RKPNOUNVWPRZAU-UHFFFAOYSA-N	InChI=1S/C22H23N3O5S2/c1-11-4-5-12-17(6-11)32-21-19(12)20(23-10-24-21)31-9-18(26)25-14-8-16(30-3)15(29-2)7-13(14)22(27)28/h7-8
CHEMBL1507776			Small molecule		390.4	22	27	3.21	88.43	5	1	0	6	N	0.6	3.87	None	3.15	-0.08	2	MOL	-1	29	7	1	0	390.122	-1.23	ACID	C22H18N2O5	C#CCOc1ccc(/C=C2/C(=O)N(c3cccc(C(=O)O)c3)N=C2C)cc1OC	NJWUHLOOLLYOSU-WOJGMQOQSA-N	InChI=1S/C22H18N2O5/c1-4-10-29-19-9-8-15(12-20(19)28-3)11-18-14(2)23-24(21(18)25)17-7-5-6-16(13-17)22(26)27/h1
CHEMBL118175			Small molecule		302.29	32	37	2.34	122.38	6	5	0	4	N	0.34	4.6	3.62	2.12	-0.41	2	MOL	-1	22	7	5	0	302.09	-0.24	ACID	C15H14N2O5	C/C(=N/Nc1ccc(C(=O)O)cc1)c1ccc(O)c(O)c1O	GJPJUKYQGUSUOO-PXNMLYILSA-N	InChI=1S/C15H14N2O5/c1-8(11-6-7-12(18)14(20)13(11)19)16-17-10-4-2-9(3-5-10)15(21)22/h2-7
CHEMBL1583026			Small molecule		282.26	19	24	0.83	103.95	4	3	0	2	N	0.56	6.83	2.37	1.12	0.46	2	MOL	-1	21	7	3	0	282.075	-1.15	NEUTRAL	C14H10N4O3	O=C1NC(=O)C(=Cc2c[nH]nc2-c2ccccc2)C(=O)N1	SJGFAECUVZOYEU-UHFFFAOYSA-N	InChI=1S/C14H10N4O3/c19-12-10(13(20)17-14(21)16-12)6-9-7-15-18-11(9)8-4-2-1-3-5-8/h1-7H
CHEMBL4854366			Unknown		611.65	2	2	6.95	138.81	5	4	2	6	N	0.12	None	11.64	6.03	1.23	6	MOL	-1	44	7	6	3	611.16	-0.76	BASE	C33H24F3N5O2S	N=C(N)c1cccc(-c2ccc3c(c2)c2cc(-c4cccc(C(=N)N)c4)ccc2n3S(=O)(=O)c2cccc(C(F)(F)F)c2)c1	BEWGHOLMTFMORW-UHFFFAOYSA-N	InChI=1S/C33H24F3N5O2S/c34-33(35
CHEMBL1403191			Small molecule		433.25	35	39	3.46	78.9	6	0	0	4	N	0.53	None	None	3.27	3.27	1	MOL	-1	27	6	0	0	432.021	1.12	NEUTRAL	C20H17BrO6	CCC(=O)OC1(C)C(=O)C2=COC(c3ccc(OC)cc3)=CC2=C(Br)C1=O	TVICCQHQPDNKDM-UHFFFAOYSA-N	InChI=1S/C20H17BrO6/c1-4-16(22)27-20(2)18(23)14-10-26-15(9-13(14)17(21)19(20)24)11-5-7-12(25-3)8-6-11/h5-10H
CHEMBL1476948			Small molecule		485.49	22	23	3.73	102.37	6	1	0	6	N	0.53	3.23	None	3.46	0.02	3	MOL	-1	36	8	1	0	485.147	-0.61	ACID	C28H23NO7	COc1cccc(/C=C2\Oc3cc(OCC(=O)N4Cc5ccccc5C[C@H]4C(=O)O)ccc3C2=O)c1	UEBRRVYQTOVOPM-CPTLYDBWSA-N	InChI=1S/C28H23NO7/c1-34-20-8-4-5-17(11-20)12-25-27(31)22-10-9-21(14-24(22)36-25)35-16-26(30)29-15-19-7-3-2-6-18(19)13-23(29)28(32)33/h2-12
CHEMBL4093736			Small molecule		357.8	4	5	3.76	66.69	4	0	0	3	N	0.62	None	2.77	4.01	4.01	2	MOL	-1	25	6	0	0	357.088	-1.04	NEUTRAL	C18H16ClN3O3	O=C1[C@@H]2CCCN2[C@@H](c2ccc(Cl)cc2)N1c1ccc([N+](=O)[O-])cc1	YTECCFPLCQOSNJ-DLBZAZTESA-N	InChI=1S/C18H16ClN3O3/c19-13-5-3-12(4-6-13)17-20-11-1-2-16(20)18(23)21(17)14-7-9-15(10-8-14)22(24)25/h3-10
CHEMBL4633636			Unknown		1901-09-07 15:21:36	7	11	4.02	142.22	5	5	1	13	N	0.14	11.97	9.03	3.7	2.12	3	MOL	-1	37	9	6	2	502.269	-0.95	BASE	C30H35F3N6O5	CCCCCC(=O)N[C@H](C(=O)NCc1ccc(NC(=N)N)nc1)c1ccc(OCc2ccccc2)cc1.O=C(O)C(F)(F)F	BRSZXJLRINXERP-SNYZSRNZSA-N	InChI=1S/C28H34N6O3.C2HF3O2/c1-2-3-5-10-25(35)34-26(27(36)32-18-21-11-16-24(31-17-21)33-28(29)30)22-12-14-23(15-13-22)37-19-20-8-6-4-7-9-20;3-2(4
CHEMBL4649657			Unknown		1901-11-01 18:14:24	6	10	6.19	129.33	4	5	2	17	N	0.08	12.22	10.28	6.01	3.81	3	MOL	-1	41	8	6	3	557.337	-0.71	BASE	C35H44F3N5O5	CCCCCCCCCC(=O)N[C@H](C(=O)NCc1ccc(NC(=N)N)cc1)c1ccc(OCc2ccccc2)cc1.O=C(O)C(F)(F)F	AQZURVGRGWWYRK-YNMZEGNTSA-N	InChI=1S/C33H43N5O3.C2HF3O2/c1-2-3-4-5-6-7-11-14-30(39)38-31(32(40)36-23-25-15-19-28(20-16-25)37-33(34)35)27-17-21-29(22-18-27)41-24-26-12-9-8-10-13-26;3-2(4
CHEMBL5185746					428.08	7	11	None	None	None	None	None	None	None	None	None	None	None	None	None	MOL	-1	None	None	None	None	427.055	None	None	C21H16BCl2NO4	O=C(Nc1ccc2c(c1)B(O)OC2)c1cccc(OCc2c(Cl)cccc2Cl)c1	DUIINUJREDBKAK-UHFFFAOYSA-N	InChI=1S/C21H16BCl2NO4/c23-19-5-2-6-20(24)17(19)12-28-16-4-1-3-13(9-16)21(26)25-15-8-7-14-11-29-22(27)18(14)10-15/h1-10
CHEMBL1363782			Small molecule		388.53	31	35	4.29	68.28	5	0	0	3	N	0.72	12.66	None	4.97	4.97	1	MOL	-1	27	4	0	0	388.171	-0.27	NEUTRAL	C22H28O4S	Cc1ccc(C(C2C(=O)CC(C)(C)CC2=O)C2C(=O)CC(C)(C)CC2=O)s1	RMAUMJRCXBHFNV-UHFFFAOYSA-N	InChI=1S/C22H28O4S/c1-12-6-7-17(27-12)20(18-13(23)8-21(2
CHEMBL4638202			Unknown		473.62	5	9	4.78	93.45	4	3	0	13	N	0.31	12.25	9.26	4.48	2.63	3	MOL	-1	35	6	4	0	473.268	-0.76	BASE	C29H35N3O3	CCCCCC(=O)N[C@H](C(=O)NCc1cccc(CN)c1)c1ccc(OCc2ccccc2)cc1	ODNMDXGBWTYGGY-NDEPHWFRSA-N	InChI=1S/C29H35N3O3/c1-2-3-5-13-27(33)32-28(29(34)31-20-24-12-8-11-23(18-24)19-30)25-14-16-26(17-15-25)35-21-22-9-6-4-7-10-22/h4
CHEMBL4638299			Unknown		732.16	7	11	6.68	129.33	4	5	2	11	N	0.08	13.85	10.28	6.4	4.11	5	MOL	-1	45	8	6	3	617.219	-0.97	BASE	C38H33ClF3N5O5	N=C(N)Nc1ccc(CNC(=O)[C@@H](NC(=O)c2ccc(-c3ccc(Cl)cc3)cc2)c2ccc(OCc3ccccc3)cc2)cc1.O=C(O)C(F)(F)F	RHURYQSSLRZGML-WAQYZQTGSA-N	InChI=1S/C36H32ClN5O3.C2HF3O2/c37-30-16-12-27(13-17-30)26-8-10-29(11-9-26)34(43)42-33(35(44)40-22-24-6-18-31(19-7-24)41-36(38)39)28-14-20-32(21-15-28)45-23-25-4-2-1-3-5-25;3-2(4
CHEMBL4574992			Unknown		614.75	4	6	1.21	218.31	6	8	2	17	N	0.06	11.67	12.07	0.76	-3.81	3	MOL	-1	45	12	11	3	614.333	-0.04	BASE	C33H42N8O4	N=C(N)NCCC[C@H](NC(=O)c1ccccc1)C(=O)N[C@@H](CCCCN)C(=O)NC(C(N)=O)(c1ccccc1)c1ccccc1	OMVLCZVIVBFYPR-SVBPBHIXSA-N	InChI=1S/C33H42N8O4/c34-21-11-10-19-27(30(44)41-33(31(35)45
CHEMBL1432590			Small molecule		334.68	24	29	3.23	131.39	7	2	0	4	N	0.55	4.75	None	4.26	1.66	3	MOL	-1	23	9	2	0	334.01	-1.62	ACID	C13H7ClN4O5	O=C(O)c1cccc(Nc2cc(Cl)c3nonc3c2[N+](=O)[O-])c1	WDNYVUHYGPZUQZ-UHFFFAOYSA-N	InChI=1S/C13H7ClN4O5/c14-8-5-9(12(18(21)22)11-10(8)16-23-17-11)15-7-3-1-2-6(4-7)13(19)20/h1-5
CHEMBL1699845			Small molecule		284.7	46	62	3.6	43.37	3	0	0	2	N	0.85	None	None	3.17	3.17	2	MOL	-1	20	3	0	0	284.024	0.07	None	C16H9ClO3	O=C1C(Cl)=C(Oc2ccccc2)C(=O)c2ccccc21	QPTXRNYONDDBEL-UHFFFAOYSA-N	InChI=1S/C16H9ClO3/c17-13-14(18)11-8-4-5-9-12(11)15(19)16(13)20-10-6-2-1-3-7-10/h1-9H	FALSE	-1	['3a'
CHEMBL1378309			Small molecule		374.5	27	36	4.61	71.44	5	1	0	3	N	0.78	5.9	None	4.02	2.51	1	MOL	-1	26	4	1	0	374.155	-0.21	ACID	C21H26O4S	CC1(C)CC(=O)C(C(C2=C(O)CC(C)(C)CC2=O)c2cccs2)C(=O)C1	VGZWLMHFXYHTGL-UHFFFAOYSA-N	InChI=1S/C21H26O4S/c1-20(2)8-12(22)17(13(23)9-20)19(16-6-5-7-26-16)18-14(24)10-21(3
CHEMBL1405333			Small molecule		406.46	10	12	4.55	88.51	4	1	0	3	N	0.54	2.92	None	4.96	1.48	3	MOL	-1	29	5	1	0	406.087	-0.39	ACID	C23H18O5S	CC(C)c1cccc(-c2ccc3c(c2)S(=O)(=O)c2cccc(C(=O)O)c2C3=O)c1	PQYZKOQADBVPLJ-UHFFFAOYSA-N	InChI=1S/C23H18O5S/c1-13(2)14-5-3-6-15(11-14)16-9-10-17-20(12-16)29(27
CHEMBL1543897			Small molecule		364.2	14	15	3.18	57.12	5	0	0	5	N	0.46	None	None	3.7	3.7	1	MOL	-1	22	5	0	0	363.011	-0.94	NEUTRAL	C16H14BrNO4	C#CCOc1c(Br)cc(/C=C2/C(=O)ON=C2C)cc1OCC	JVBCWOHQRZBNNQ-KPKJPENVSA-N	InChI=1S/C16H14BrNO4/c1-4-6-21-15-13(17)8-11(9-14(15)20-5-2)7-12-10(3)18-22-16(12)19/h1
CHEMBL1724600			Small molecule		466.54	24	30	3.23	109.74	5	1	0	5	N	0.62	9.86	None	3.44	3.44	3	MOL	-1	32	7	1	0	466.066	-0.95	NEUTRAL	C23H18N2O5S2	Cc1ccc(S(=O)(=O)/N=C2\C=C(NS(=O)(=O)c3ccccc3)C(=O)c3ccccc32)cc1	PSZLKSUSQJZDNB-DARPEHSRSA-N	InChI=1S/C23H18N2O5S2/c1-16-11-13-18(14-12-16)32(29
CHEMBL1434285			Small molecule		590.27	9	10	4.51	129.64	5	3	1	7	N	0.37	4.03	None	4.14	0.49	3	MOL	-1	31	8	3	1	587.866	-1.65	ACID	C19H14Br2N2O6S2	O=C(O)c1ccccc1NS(=O)(=O)c1cccc(NS(=O)(=O)c2cc(Br)ccc2Br)c1	VTRZTJQFXGPULB-UHFFFAOYSA-N	InChI=1S/C19H14Br2N2O6S2/c20-12-8-9-16(21)18(10-12)31(28
CHEMBL1714348			Small molecule		175.19	20	26	1.65	49.66	3	1	0	0	Y	0.48	11.82	None	2.14	2.14	1	MOL	-1	13	3	1	0	175.063	0.06	NEUTRAL	C10H9NO2	O=C1C(=NO)CCc2ccccc21	CMBOOGVJHNRHQC-UHFFFAOYSA-N	InChI=1S/C10H9NO2/c12-10-8-4-2-1-3-7(8)5-6-9(10)11-13/h1-4
CHEMBL4451902			Unknown		270.29	5	8	1.79	114.22	4	4	0	3	N	0.22	None	8.41	1.78	0.75	2	MOL	-1	20	6	6	1	270.112	-0.5	NEUTRAL	C14H14N4O2	N=C(N)Nc1ccc(C(=O)Oc2ccc(N)cc2)cc1	DMWLCBSJFMTCMX-UHFFFAOYSA-N	InChI=1S/C14H14N4O2/c15-10-3-7-12(8-4-10)20-13(19)9-1-5-11(6-2-9)18-14(16)17/h1-8H
CHEMBL4632524			Unknown		1901-09-20 16:19:12	8	15	5.02	129.33	4	5	2	14	N	0.12	12.22	10.28	4.67	2.48	3	MOL	-1	38	8	6	3	515.29	-0.77	BASE	C32H38F3N5O5	CCCCCCC(=O)N[C@H](C(=O)NCc1ccc(NC(=N)N)cc1)c1ccc(OCc2ccccc2)cc1.O=C(O)C(F)(F)F	DRDUEROJUGTORV-JCOPYZAKSA-N	InChI=1S/C30H37N5O3.C2HF3O2/c1-2-3-4-8-11-27(36)35-28(29(37)33-20-22-12-16-25(17-13-22)34-30(31)32)24-14-18-26(19-15-24)38-21-23-9-6-5-7-10-23;3-2(4
CHEMBL4648935			Unknown		501.67	5	9	5.38	70.67	4	2	2	14	N	0.29	12.18	8.84	5.29	3.84	3	MOL	-1	37	6	2	2	501.299	-0.98	BASE	C31H39N3O3	CCCCCC(=O)N[C@H](C(=O)NCc1ccc(CN(C)C)cc1)c1ccc(OCc2ccccc2)cc1	ZVMLCFAVELVMDS-PMERELPUSA-N	InChI=1S/C31H39N3O3/c1-4-5-7-12-29(35)33-30(31(36)32-21-24-13-15-25(16-14-24)22-34(2)3)27-17-19-28(20-18-27)37-23-26-10-8-6-9-11-26/h6
CHEMBL3191758			Small molecule		459.89	14	20	4.78	100.88	5	2	0	7	N	0.31	3.26	1.85	4.85	1.64	4	MOL	-1	33	7	2	0	459.099	-1.63	ACID	C25H18ClN3O4	O=C(O)COc1ccccc1/C=N/NC(=O)c1cc(-c2ccc(Cl)cc2)nc2ccccc12	LODXHOLUQRRBDX-MZJWZYIUSA-N	InChI=1S/C25H18ClN3O4/c26-18-11-9-16(10-12-18)22-13-20(19-6-2-3-7-21(19)28-22)25(32)29-27-14-17-5-1-4-8-23(17)33-15-24(30)31/h1-14H
CHEMBL1708363			Small molecule		298.34	18	25	4.48	75.73	4	1	0	4	N	0.51	9.13	2.87	5.24	5.24	2	MOL	-1	22	5	1	0	298.132	-0.78	NEUTRAL	C17H18N2O3	Cc1cc(O)c(C(C)C)cc1N=Cc1ccc([N+](=O)[O-])cc1	RRRIUZTYKDNUQH-UHFFFAOYSA-N	InChI=1S/C17H18N2O3/c1-11(2)15-9-16(12(3)8-17(15)20)18-10-13-4-6-14(7-5-13)19(21)22/h4-11
CHEMBL1735864			Small molecule		245.23	7	11	0.61	74.68	3	1	0	4	N	0.79	3.71	None	1.29	-2.01	1	MOL	-1	18	5	1	0	245.069	0.02	ACID	C13H11NO4	O=C(O)C(Cc1ccccc1)N1C(=O)C=CC1=O	ZZOFFYJXNMLXEP-UHFFFAOYSA-N	InChI=1S/C13H11NO4/c15-11-6-7-12(16)14(11)10(13(17)18)8-9-4-2-1-3-5-9/h1-7
CHEMBL371447			Small molecule		1901-10-20 20:09:36	2	2	-1.14	288.29	8	9	2	24	N	0.03	12.05	11.24	-1.68	-8.7	1	MOL	-1	47	16	14	3	659.423	0.46	BASE	C31H53N11O5	CCCC[C@H](NC(=O)c1ccccc1)C(=O)N[C@@H](CCCCN)C(=O)N[C@H](CCCN=C(N)N)C(=O)N[C@H](C=O)CCCN=C(N)N	SYXUZVGQAZAZDV-OJJQZRKESA-N	InChI=1S/C31H53N11O5/c1-2-3-14-23(40-26(44)21-11-5-4-6-12-21)28(46)41-24(15-7-8-17-32)29(47)42-25(16-10-19-38-31(35)36)27(45)39-22(20-43)13-9-18-37-30(33)34/h4-6
CHEMBL3212315			Small molecule		331.35	7	9	0.38	82.79	8	0	0	3	N	0.69	None	None	1.87	1.87	3	MOL	-1	23	7	0	0	331.063	-1.73	NEUTRAL	C15H13N3O4S	COc1ccc(/C=c2\sc3nc(=O)c(C)nn3c2=O)c(OC)c1	HZXMJDIKLORSDU-SDQBBNPISA-N	InChI=1S/C15H13N3O4S/c1-8-13(19)16-15-18(17-8)14(20)12(23-15)6-9-4-5-10(21-2)7-11(9)22-3/h4-7H
CHEMBL4865376			Unknown		483.57	2	2	3.54	128.62	7	4	0	7	N	0.3	7.62	0.16	4.67	4.46	4	MOL	-1	33	8	4	0	483.092	-1.38	NEUTRAL	C23H21N3O5S2	Cc1ccc(S(=O)(=O)N[C@@H](Cc2ccccc2)C(=O)Nc2nc3cc(O)c(O)cc3s2)cc1	QAOTWRVLPPVMBM-SFHVURJKSA-N	InChI=1S/C23H21N3O5S2/c1-14-7-9-16(10-8-14)33(30
CHEMBL1448709			Small molecule		361.49	24	28	3.94	57.61	4	1	0	5	N	0.64	3.85	None	4.67	1.43	1	MOL	-1	24	4	1	0	361.081	-0.81	ACID	C18H19NO3S2	CC(/C=C1\SC(=S)N(C(C(=O)O)C(C)C)C1=O)=C\c1ccccc1	WZSFHXDLBDYXPF-FNIWZSMSSA-N	InChI=1S/C18H19NO3S2/c1-11(2)15(17(21)22)19-16(20)14(24-18(19)23)10-12(3)9-13-7-5-4-6-8-13/h4-11
CHEMBL5075993			Unknown		463.52	2	8	3.99	113.51	8	1	0	7	N	0.41	None	None	4.57	4.57	4	MOL	-1	33	8	2	0	463.12	-1.13	NEUTRAL	C24H21N3O5S	CCOc1ccc(S(=O)(=O)n2nc(OC(=O)c3ccc(-c4ccccc4)cc3)cc2N)cc1	VHEJYZYHDWSAAG-UHFFFAOYSA-N	InChI=1S/C24H21N3O5S/c1-2-31-20-12-14-21(15-13-20)33(29
CHEMBL4862338			Unknown		529.6	4	5	5.63	110.52	4	3	2	9	N	0.23	11.99	None	5.3	5.3	5	MOL	-1	40	7	4	2	529.2	-1.07	NEUTRAL	C33H27N3O4	NC(=O)c1cccc(NC(=O)[C@@H](NC(=O)c2ccc3ccccc3c2)c2ccc(OCc3ccccc3)cc2)c1	FPOXVKZFXZOQSQ-PMERELPUSA-N	InChI=1S/C33H27N3O4/c34-31(37)26-11-6-12-28(20-26)35-33(39)30(36-32(38)27-14-13-23-9-4-5-10-25(23)19-27)24-15-17-29(18-16-24)40-21-22-7-2-1-3-8-22/h1-20
CHEMBL4465859			Unknown		1902-04-24 23:02:24	1900-01-06	13	0.87	306.22	11	11	3	24	N	0.03	11.6	11.73	-1.11	-5.15	3	MOL	-1	61	20	13	3	845.418	-0.24	BASE	C41H55N11O9	COc1ccc(/C=C\c2cc(OC)c(OC)c(OC)c2)cc1NC(=O)CNC(=O)CNC(=O)[C@H](CCCNC(=N)N)NC(=O)[C@H](CCCNC(=N)N)NC(=O)c1ccccc1	KVLCPCWYCZVWNK-RSOJGCIQSA-N	InChI=1S/C41H55N11O9/c1-58-31-17-16-25(14-15-26-21-32(59-2)36(61-4)33(22-26)60-3)20-30(31)50-35(54)24-48-34(53)23-49-38(56)28(12-8-18-46-40(42)43)52-39(57)29(13-9-19-47-41(44)45)51-37(55)27-10-6-5-7-11-27/h5-7
CHEMBL1393327			Small molecule		361.4	18	19	3.52	102.2	6	1	0	5	N	0.55	6.6	None	3.78	3.15	3	MOL	-1	24	7	1	0	361.019	-2.2	NEUTRAL	C15H11N3O4S2	O=[N+]([O-])c1ccc(S(=O)(=O)Nc2nc(-c3ccccc3)cs2)cc1	ZVIWSYSPOBDBSP-UHFFFAOYSA-N	InChI=1S/C15H11N3O4S2/c19-18(20)12-6-8-13(9-7-12)24(21
CHEMBL1700270			Small molecule		344.73	28	41	3.12	139.78	7	4	0	3	N	0.5	-3.11	None	1.67	0.17	2	MOL	-1	22	8	4	0	343.987	-0.44	ACID	C12H9ClN2O6S	O=S(=O)(O)c1cc(Cl)cc(N=Nc2ccc(O)cc2O)c1O	OTKYOGBGHUUFPC-UHFFFAOYSA-N	InChI=1S/C12H9ClN2O6S/c13-6-3-9(12(18)11(4-6)22(19
CHEMBL1495157			Small molecule		399.83	21	21	4.56	91.56	6	1	0	5	N	0.59	2.77	None	3.77	0.27	2	MOL	-1	28	7	1	0	399.099	-0.62	ACID	C20H18ClN3O4	CCOC(=O)C1(C)C(N=Nc2cccc(Cl)c2)=C(O)C(=O)N1c1ccccc1	OMKNGPROZOYFFI-UHFFFAOYSA-N	InChI=1S/C20H18ClN3O4/c1-3-28-19(27)20(2)17(23-22-14-9-7-8-13(21)12-14)16(25)18(26)24(20)15-10-5-4-6-11-15/h4-12
CHEMBL1377516			Small molecule		522.84	11	15	6.53	74.68	3	1	2	5	N	0.41	3.76	None	6.49	3.21	3	MOL	-1	33	5	1	2	521.002	-0.54	ACID	C24H18Cl3NO4S	O=C(O)C1=CC[C@@H](c2ccc(Cl)cc2)N(S(=O)(=O)c2ccc(Cl)cc2)[C@H]1c1cccc(Cl)c1	NJECNJSAXIXETQ-GOTSBHOMSA-N	InChI=1S/C24H18Cl3NO4S/c25-17-6-4-15(5-7-17)22-13-12-21(24(29)30)23(16-2-1-3-19(27)14-16)28(22)33(31
CHEMBL3194143			Small molecule		474.9	19	20	4.68	112.13	5	3	0	7	N	0.27	3.97	None	4.78	1.6	4	MOL	-1	34	7	3	0	474.098	-1.1	ACID	C26H19ClN2O5	O=C(O)c1ccc(Cl)c(-c2ccc(/C=N/NC(=O)C(O)(c3ccccc3)c3ccccc3)o2)c1	YYOBCMDPFNCHHM-LQKURTRISA-N	InChI=1S/C26H19ClN2O5/c27-22-13-11-17(24(30)31)15-21(22)23-14-12-20(34-23)16-28-29-25(32)26(33
CHEMBL1398748			Small molecule		488.49	22	28	5.15	97.74	5	1	1	5	N	0.37	2.91	None	5.43	1.94	4	MOL	-1	35	6	1	1	488.073	-0.67	ACID	C27H17FO6S	O=C(O)c1cccc2c1C(=O)c1ccc(-c3ccc(F)cc3OCc3ccccc3)cc1S2(=O)=O	PZAZRIWNVPMDGR-UHFFFAOYSA-N	InChI=1S/C27H17FO6S/c28-18-10-12-19(22(14-18)34-15-16-5-2-1-3-6-16)17-9-11-20-24(13-17)35(32
CHEMBL1506708			Small molecule		392.24	24	33	4.92	79.55	4	1	0	7	N	0.53	2.96	None	4.76	1.28	2	MOL	-1	26	5	1	0	391.038	-1.27	ACID	C19H15Cl2NO4	CCOc1cc(/C=C(/C#N)c2ccc(Cl)cc2)cc(Cl)c1OCC(=O)O	PEGMZBLBRSXZCB-AUWJEWJLSA-N	InChI=1S/C19H15Cl2NO4/c1-2-25-17-9-12(8-16(21)19(17)26-11-18(23)24)7-14(10-22)13-3-5-15(20)6-4-13/h3-9H
CHEMBL1901559			Small molecule		370.03	12	16	4.86	56.38	3	1	0	1	N	0.44	7.3	None	4.15	3.8	1	MOL	-1	20	3	1	0	367.912	-0.48	NEUTRAL	C14H7BrCl2N2O	N#CC(=C1C=C(Br)C(=NO)C=C1Cl)c1ccc(Cl)cc1	ZLUIJLPDZFBGBE-UHFFFAOYSA-N	InChI=1S/C14H7BrCl2N2O/c15-12-5-10(13(17)6-14(12)19-20)11(7-18)8-1-3-9(16)4-2-8/h1-6
CHEMBL1588205			Small molecule		354.19	20	34	4.34	75.63	3	2	0	5	N	0.84	3.55	None	4.78	1.42	2	MOL	-1	23	5	2	0	353.022	-1.24	ACID	C16H13Cl2NO4	CCOc1c(Cl)cc(C(=O)Nc2ccccc2C(=O)O)cc1Cl	FHFFZQVWNMAMDH-UHFFFAOYSA-N	InChI=1S/C16H13Cl2NO4/c1-2-23-14-11(17)7-9(8-12(14)18)15(20)19-13-6-4-3-5-10(13)16(21)22/h3-8H
CHEMBL1601789			Small molecule		453.09	18	18	4.17	75.63	3	2	0	4	N	0.68	2.64	None	4.12	0.62	2	MOL	-1	24	5	2	0	450.906	-0.78	ACID	C17H11Br2NO4	O=C(O)COc1ccc(Br)cc1/C=C1\C(=O)Nc2ccc(Br)cc21	MNFFIIITZCYDIF-MLPAPPSSSA-N	InChI=1S/C17H11Br2NO4/c18-10-2-4-15(24-8-16(21)22)9(5-10)6-13-12-7-11(19)1-3-14(12)20-17(13)23/h1-7H
CHEMBL1887422			Small molecule		261.19	20	25	0.34	118.41	5	2	0	2	N	0.34	6.83	None	0.72	0.07	1	MOL	-1	19	8	2	0	261.039	-1.16	NEUTRAL	C11H7N3O5	O=C1NC(=O)C(=Cc2ccccc2[N+](=O)[O-])C(=O)N1	QDAXQIQSXPIHRT-UHFFFAOYSA-N	InChI=1S/C11H7N3O5/c15-9-7(10(16)13-11(17)12-9)5-6-3-1-2-4-8(6)14(18)19/h1-5H
CHEMBL1383455			Small molecule		372.77	20	23	2.37	119.64	8	0	0	4	N	0.51	9.52	2.51	2.01	2	3	MOL	-1	26	9	0	0	372.074	-1.61	NEUTRAL	C16H13ClN6O3	CCn1nc([N+](=O)[O-])c(C(C#N)c2nc3ccccc3n2C)c(Cl)c1=O	KDKYCEBEROHJGC-UHFFFAOYSA-N	InChI=1S/C16H13ClN6O3/c1-3-22-16(24)13(17)12(15(20-22)23(25)26)9(8-18)14-19-10-6-4-5-7-11(10)21(14)2/h4-7
CHEMBL1998429			Small molecule		418.2	23	32	4.28	110.88	6	1	0	5	N	0.38	9.78	None	3.56	3.56	3	MOL	-1	26	8	1	0	416.996	-2.02	NEUTRAL	C17H12BrN3O5	Cc1ccc(C(=O)N/N=C/c2ccc(-c3ccc(Br)cc3[N+](=O)[O-])o2)o1	OAQALWDNNXVYDU-DJKKODMXSA-N	InChI=1S/C17H12BrN3O5/c1-10-2-6-16(25-10)17(22)20-19-9-12-4-7-15(26-12)13-5-3-11(18)8-14(13)21(23)24/h2-9H
CHEMBL2441390			Small molecule		321.06	7	13	None	None	None	None	None	None	None	None	None	None	None	None	None	MOL	-1	None	None	None	None	321.078	None	None	C15H11BF3NO3	O=C(Nc1ccc2c(c1)B(O)OC2)c1ccc(C(F)(F)F)cc1	DIYHHCDBZALXPB-UHFFFAOYSA-N	InChI=1S/C15H11BF3NO3/c17-15(18
CHEMBL1538622			Small molecule		239.3	12	14	3.54	40.86	3	0	0	3	N	0.47	None	None	3.62	3.62	2	MOL	-1	17	2	0	0	239.041	-1.59	None	C14H9NOS	N#C/C(=C\c1cccs1)C(=O)c1ccccc1	GBBWQFWDULNWTL-FMIVXFBMSA-N	InChI=1S/C14H9NOS/c15-10-12(9-13-7-4-8-17-13)14(16)11-5-2-1-3-6-11/h1-9H/b12-9+	FALSE	-1	['SID26729192']	['SID26729192']
CHEMBL1393237			Small molecule		388.53	24	34	4.92	71.44	5	1	0	3	N	0.75	5.99	None	4.66	3.24	1	MOL	-1	27	4	1	0	388.171	-0.16	ACID	C22H28O4S	Cc1ccc(C(C2=C(O)CC(C)(C)CC2=O)C2C(=O)CC(C)(C)CC2=O)s1	AIWLEVNDQYKFRQ-UHFFFAOYSA-N	InChI=1S/C22H28O4S/c1-12-6-7-17(27-12)20(18-13(23)8-21(2
CHEMBL495852		12-Methyl Tetradecanoic Acid	Small molecule		242.4	14	15	5.02	37.3	1	1	1	12	N	0.49	4.95	None	5.65	3.24	0	MOL	-1	17	2	1	1	242.225	0.83	ACID	C15H30O2	CCC(C)CCCCCCCCCCC(=O)O	XKLJLHAPJBUBNL-UHFFFAOYSA-N	InChI=1S/C15H30O2/c1-3-14(2)12-10-8-6-4-5-7-9-11-13-15(16)17/h14H
CHEMBL1492106			Small molecule		516.77	17	19	5.19	98.77	6	1	2	8	N	0.48	9.14	None	4.73	4.72	1	MOL	-1	30	7	1	2	514.989	-0.49	NEUTRAL	C18H21Cl3NO6PS	CC(C)OP(=O)(OC(C)C)C1(NS(=O)(=O)c2ccc(Cl)cc2)C=C(Cl)C(=O)C(Cl)=C1	FKWGQVTZVLYUMY-UHFFFAOYSA-N	InChI=1S/C18H21Cl3NO6PS/c1-11(2)27-29(24
CHEMBL3197153			Small molecule		375.45	29	34	5.43	73.72	5	3	1	4	N	0.33	4.46	6.09	3.46	2.33	3	MOL	-1	27	5	3	1	375.104	-1.25	ACID	C21H17N3O2S	C/C(=N\Nc1cccc(C(=O)O)c1)c1ccc2c(c1)Nc1ccccc1S2	JZGOBJGQFXAMSR-YDZHTSKRSA-N	InChI=1S/C21H17N3O2S/c1-13(23-24-16-6-4-5-15(11-16)21(25)26)14-9-10-20-18(12-14)22-17-7-2-3-8-19(17)27-20/h2-12
CHEMBL1893983			Small molecule		244.31	18	24	3.07	34.14	3	0	0	2	N	0.75	None	None	3.69	3.69	1	MOL	-1	17	2	0	0	244.056	0.06	NEUTRAL	C14H12O2S	CC1=CC(=O)C(Sc2ccc(C)cc2)=CC1=O	MIBWXUPDCBKVJK-UHFFFAOYSA-N	InChI=1S/C14H12O2S/c1-9-3-5-11(6-4-9)17-14-8-12(15)10(2)7-13(14)16/h3-8H
CHEMBL4469272			Unknown		552.68	6	9	0.18	218.31	6	8	2	16	N	0.08	11.84	11.58	-0.44	-5.04	2	MOL	-1	40	12	11	3	552.317	-0.02	BASE	C28H40N8O4	C[C@](NC(=O)[C@H](CCCCN)NC(=O)[C@H](CCCNC(=N)N)NC(=O)c1ccccc1)(C(N)=O)c1ccccc1	ZKFHXZCNNNQGFW-RXYILKCJSA-N	InChI=1S/C28H40N8O4/c1-28(26(30)40
CHEMBL4442641			Unknown		1901-08-14 16:04:48	4	6	1.47	201.24	6	8	2	17	N	0.08	11.72	11.47	0.6	-3.97	2	MOL	-1	42	11	11	3	592.31	-0.22	BASE	C28H39F3N8O3	N=C(N)NCCC[C@H](N[C@@H](c1ccccc1)C(F)(F)F)C(=O)N[C@@H](CCCCN)C(=O)N[C@@H](C(N)=O)c1ccccc1	LAIPNCDQLCEGRA-GPJHCHHRSA-N	InChI=1S/C28H39F3N8O3/c29-28(30
CHEMBL4469131			Unknown		552.68	4	6	0.35	209.52	6	7	2	16	N	0.09	12.52	12.61	-0.54	-5.25	2	MOL	-1	40	12	10	3	552.317	-0.25	BASE	C28H40N8O4	CN(C(=O)[C@H](CCCCN)NC(=O)[C@H](CCCNC(=N)N)NC(=O)c1ccccc1)[C@@H](C(N)=O)c1ccccc1	AQUGDLCQAZMZLW-RJGXRXQPSA-N	InChI=1S/C28H40N8O4/c1-36(23(24(30)37)19-11-4-2-5-12-19)27(40)22(15-8-9-17-29)35-26(39)21(16-10-18-33-28(31)32)34-25(38)20-13-6-3-7-14-20/h2-7
CHEMBL4474101			Unknown		566.71	4	6	0.52	209.52	6	7	2	16	N	0.09	11.87	11.59	-0.21	-4.82	2	MOL	-1	41	12	10	3	566.333	-0.14	BASE	C29H42N8O4	CN(C(=O)c1ccccc1)[C@@H](CCCNC(=N)N)C(=O)N[C@@H](CCCCN)C(=O)N[C@@](C)(C(N)=O)c1ccccc1	NDSSYIKJHWMAML-SBZVUBOMSA-N	InChI=1S/C29H42N8O4/c1-29(27(31)41
CHEMBL4436871			Unknown		538.65	4	6	-0.04	209.52	6	7	2	16	N	0.09	12.02	11.65	-1.26	-5.7	2	MOL	-1	39	12	10	3	538.302	-0.66	BASE	C27H38N8O4	N=C(N)NCCC[C@H](NC(=O)c1ccccc1)C(=O)N(CCCCN)CC(=O)N[C@@H](C(N)=O)c1ccccc1	NMXCLJQCQVHNEH-JTHBVZDNSA-N	InChI=1S/C27H38N8O4/c28-15-7-8-17-35(18-22(36)34-23(24(29)37)19-10-3-1-4-11-19)26(39)21(14-9-16-32-27(30)31)33-25(38)20-12-5-2-6-13-20/h1-6
CHEMBL1467893			Small molecule		435.6	24	34	5.02	77.24	9	1	1	6	N	0.33	13.07	0.02	6.82	6.82	3	MOL	-1	28	6	1	1	435.075	-1.85	NEUTRAL	C19H21N3O3S3	CCOc1ccc(-n2c(=S)sc3c(O)nc(SCC(=O)C(C)(C)C)nc32)cc1	QTSWRTUBNSQYTA-UHFFFAOYSA-N	InChI=1S/C19H21N3O3S3/c1-5-25-12-8-6-11(7-9-12)22-15-14(28-18(22)26)16(24)21-17(20-15)27-10-13(23)19(2
CHEMBL1345754			Small molecule		418.83	29	37	4.69	103.04	6	1	0	6	N	0.41	2.94	None	5.31	1.83	2	MOL	-1	29	7	1	0	418.082	-0.43	ACID	C21H19ClO7	CCCCC1(C)OC(=O)C(=Cc2ccc(-c3ccc(Cl)c(C(=O)O)c3)o2)C(=O)O1	TVVMRMOOMVSGBH-PTNGSMBKSA-N	InChI=1S/C21H19ClO7/c1-3-4-9-21(2)28-19(25)15(20(26)29-21)11-13-6-8-17(27-13)12-5-7-16(22)14(10-12)18(23)24/h5-8
CHEMBL1994371			Small molecule		493.5	42	47	5.19	135.48	8	1	1	7	N	0.27	3.88	2.45	4.37	1.31	3	MOL	-1	35	10	1	1	493.094	-1.53	ACID	C24H19N3O7S	CCN1C(=O)/C(=C\c2ccc(-c3ccc([N+](=O)[O-])cc3OC)o2)S/C1=N\c1cccc(C(=O)O)c1	YWRGQXIDZMNJKU-XHFTXJRRSA-N	InChI=1S/C24H19N3O7S/c1-3-26-22(28)21(35-24(26)25-15-6-4-5-14(11-15)23(29)30)13-17-8-10-19(34-17)18-9-7-16(27(31)32)12-20(18)33-2/h4-13H
CHEMBL1487959			Small molecule		454.36	38	47	4.86	66.84	5	1	0	6	N	0.5	3.38	None	5.22	1.81	2	MOL	-1	28	5	1	0	452.966	-1.83	ACID	C19H13Cl2NO4S2	O=C(O)CN1C(=O)/C(=C\c2ccccc2OCc2ccc(Cl)cc2Cl)SC1=S	UEKDFNOPUBCLCP-FRKPEAEDSA-N	InChI=1S/C19H13Cl2NO4S2/c20-13-6-5-12(14(21)8-13)10-26-15-4-2-1-3-11(15)7-16-18(25)22(9-17(23)24)19(27)28-16/h1-8H
CHEMBL1392200			Small molecule		312.33	45	64	4.23	63.84	6	1	0	3	N	0.61	1.91	None	4.07	2.46	4	MOL	-1	22	5	1	0	312.048	-2.54	ACID	C15H9FN4OS	Fc1cccc2sc(Nc3nnc(-c4ccccc4)o3)nc12	MAIVGXFDCUKMFV-UHFFFAOYSA-N	InChI=1S/C15H9FN4OS/c16-10-7-4-8-11-12(10)17-15(22-11)18-14-20-19-13(21-14)9-5-2-1-3-6-9/h1-8H
CHEMBL1873953			Small molecule		205.17	20	25	2.16	83.6	4	2	0	1	N	0.42	6.86	None	2.3	1.81	2	MOL	-1	15	5	2	0	205.037	-0.33	NEUTRAL	C10H7NO4	O=[N+]([O-])c1cc2ccccc2c(O)c1O	MAPFDDLIANARRO-UHFFFAOYSA-N	InChI=1S/C10H7NO4/c12-9-7-4-2-1-3-6(7)5-8(10(9)13)11(14)15/h1-5
CHEMBL1584752			Small molecule		338.33	55	78	3.31	60.44	4	0	0	4	N	0.63	None	None	3.93	3.93	2	MOL	-1	25	4	0	0	338.095	-0.29	None	C20H15FO4	CCOC(=O)C1=C(Cc2ccc(F)cc2)C(=O)c2ccccc2C1=O	LFEASAQKZPZJMF-UHFFFAOYSA-N	InChI=1S/C20H15FO4/c1-2-25-20(24)17-16(11-12-7-9-13(21)10-8-12)18(22)14-5-3-4-6-15(14)19(17)23/h3-10H
CHEMBL1359508			Small molecule		462.04	21	27	6.71	28.8	4	1	1	5	N	0.25	8.12	None	4.73	5.49	5	MOL	-1	30	3	1	1	426.109	-1	NEUTRAL	C25H20ClN3S2	CSc1ccc(-c2sc(Nc3cccc4ccccc34)n[n+]2-c2ccccc2)cc1.[Cl-]	BBJJLELEDWCNIS-UHFFFAOYSA-M	InChI=1S/C25H20N3S2.ClH/c1-29-21-16-14-19(15-17-21)24-28(20-10-3-2-4-11-20)27-25(30-24)26-23-13-7-9-18-8-5-6-12-22(18)23;/h2-17H
CHEMBL1347163			Small molecule		267.33	34	42	2.41	92.95	5	1	0	4	N	0.3	11.26	None	2.97	2.97	1	MOL	-1	17	5	2	0	267.014	-1.58	NEUTRAL	C10H9N3O2S2	CCc1sc(/C=C(/C#N)C(N)=S)cc1[N+](=O)[O-]	FLICSFLKDCECGU-UTCJRWHESA-N	InChI=1S/C10H9N3O2S2/c1-2-9-8(13(14)15)4-7(17-9)3-6(5-11)10(12)16/h3-4H
CHEMBL1443679			Small molecule		387.46	37	47	4.21	92.7	5	2	0	6	N	0.57	2.78	None	5.53	2.04	2	MOL	-1	27	6	2	0	387.114	-0.74	ACID	C20H21NO5S	COC(=O)c1c(NC(=O)/C=C/C(=O)O)sc(C)c1-c1ccc(C(C)C)cc1	KNWCZRXQURNYDN-MDZDMXLPSA-N	InChI=1S/C20H21NO5S/c1-11(2)13-5-7-14(8-6-13)17-12(3)27-19(18(17)20(25)26-4)21-15(22)9-10-16(23)24/h5-11H
CHEMBL1420739			Small molecule		410.43	29	29	3.93	75.71	4	1	0	3	N	0.41	6.55	None	4.27	3.4	3	MOL	-1	31	6	1	0	410.127	-0.78	NEUTRAL	C25H18N2O4	COc1ccccc1N1C(=O)NC(=O)/C(=C/c2ccc3c(c2)Cc2ccccc2-3)C1=O	HCEOZBFFTUWIRJ-MOSHPQCFSA-N	InChI=1S/C25H18N2O4/c1-31-22-9-5-4-8-21(22)27-24(29)20(23(28)26-25(27)30)13-15-10-11-19-17(12-15)14-16-6-2-3-7-18(16)19/h2-13H
CHEMBL2003651			Small molecule		450.45	63	99	3.89	112.9	5	2	0	5	N	0.61	3.44	None	3.37	-0.02	3	MOL	-1	32	7	2	0	450.069	-0.97	ACID	C23H15FN2O5S	O=C(O)c1ccc(S(=O)(=O)/N=C2\C=C(Nc3ccccc3F)C(=O)c3ccccc32)cc1	LWAKZCIYRXJCJV-LHLOQNFPSA-N	InChI=1S/C23H15FN2O5S/c24-18-7-3-4-8-19(18)25-21-13-20(16-5-1-2-6-17(16)22(21)27)26-32(30
CHEMBL1580896			Small molecule		276.34	19	23	3.8	32.67	2	0	0	2	N	0.77	None	None	4.09	4.09	2	MOL	-1	21	3	0	0	276.126	-1.45	NEUTRAL	C18H16N2O	CC1=NN(c2ccccc2)C(=O)/C1=C/c1cccc(C)c1	OOSULKAVFWFYGH-SFQUDFHCSA-N	InChI=1S/C18H16N2O/c1-13-7-6-8-15(11-13)12-17-14(2)19-20(18(17)21)16-9-4-3-5-10-16/h3-12H
CHEMBL197765			Small molecule		1901-09-08 18:14:24	2	3	-1.89	283.29	8	11	2	21	N	0.03	12.01	11.97	-3.23	-10.05	1	MOL	-1	44	16	14	3	617.376	0.23	BASE	C28H47N11O5	C[C@H](NC(=O)c1ccccc1)C(=O)N[C@@H](CCCCN)C(=O)N[C@@H](CCCNC(=N)N)C(=O)N[C@H](C=O)CCCNC(=N)N	XSRSJSNVABGFOB-QESAQDPVSA-N	InChI=1S/C28H47N11O5/c1-18(36-24(42)19-9-3-2-4-10-19)23(41)38-21(12-5-6-14-29)26(44)39-22(13-8-16-35-28(32)33)25(43)37-20(17-40)11-7-15-34-27(30)31/h2-4
CHEMBL1340338			Small molecule		293.74	24	25	2.04	77.48	3	3	0	1	N	0.7	6.63	None	2.81	1.89	2	MOL	-1	19	5	3	0	293.003	-0.68	NEUTRAL	C12H8ClN3O2S	Cc1ccc(Cl)c2c(C3=NC(=S)NC3=O)c(O)[nH]c12	LRCOOSVSWFTQSZ-UHFFFAOYSA-N	InChI=1S/C12H8ClN3O2S/c1-4-2-3-5(13)6-7(10(17)14-8(4)6)9-11(18)16-12(19)15-9/h2-3
CHEMBL1421256			Small molecule		392.78	39	50	4.33	128.27	7	1	0	4	N	0.52	12.71	2.99	3.81	3.81	3	MOL	-1	26	9	1	0	391.998	-2.21	NEUTRAL	C15H9ClN4O5S	Cc1nc2ccc(NC(=O)c3cc([N+](=O)[O-])cc([N+](=O)[O-])c3Cl)cc2s1	VQTWWXBODSJCPH-UHFFFAOYSA-N	InChI=1S/C15H9ClN4O5S/c1-7-17-11-3-2-8(4-13(11)26-7)18-15(21)10-5-9(19(22)23)6-12(14(10)16)20(24)25/h2-6H
CHEMBL1417932			Small molecule		380.4	38	49	2.51	93.73	5	2	0	6	N	0.46	6.83	None	3.3	2.64	2	MOL	-1	28	7	2	0	380.137	-0.9	NEUTRAL	C21H20N2O5	Cc1ccc(OCCOc2cccc(C=C3C(=O)NC(=O)NC3=O)c2)c(C)c1	FEPIIASJWAXRBK-UHFFFAOYSA-N	InChI=1S/C21H20N2O5/c1-13-6-7-18(14(2)10-13)28-9-8-27-16-5-3-4-15(11-16)12-17-19(24)22-21(26)23-20(17)25/h3-7
CHEMBL1570267			Small molecule		344.29	24	35	2.99	93.06	5	2	0	4	N	0.65	4.22	None	3.69	0.08	2	MOL	-1	25	6	2	0	344.07	-0.27	ACID	C18H13FO6	O=C(O)c1cc(/C=C/C(=O)c2cc(F)ccc2O)c2c(c1)COCO2	DYRKPVJVCHHSEL-HNQUOIGGSA-N	InChI=1S/C18H13FO6/c19-13-2-4-16(21)14(7-13)15(20)3-1-10-5-11(18(22)23)6-12-8-24-9-25-17(10)12/h1-7
CHEMBL4649859			Unknown		684.54	6	10	5.93	129.33	4	5	2	13	N	0.1	11.54	10.26	5.37	3.25	3	MOL	-1	39	8	6	3	569.196	-1.01	BASE	C31H34Cl2F3N5O5	CCCCCC(=O)N[C@H](C(=O)NCc1ccc(NC(=N)N)cc1)c1ccc(OCc2c(Cl)cccc2Cl)cc1.O=C(O)C(F)(F)F	QXLNBDFHCGFQLQ-YCBFMBTMSA-N	InChI=1S/C29H33Cl2N5O3.C2HF3O2/c1-2-3-4-8-26(37)36-27(28(38)34-17-19-9-13-21(14-10-19)35-29(32)33)20-11-15-22(16-12-20)39-18-23-24(30)6-5-7-25(23)31;3-2(4
CHEMBL4464884			Unknown		552.68	4	6	0.18	218.31	6	8	2	16	N	0.08	11.84	11.58	-0.44	-5.04	2	MOL	-1	40	12	11	3	552.317	-0.02	BASE	C28H40N8O4	CC(NC(=O)[C@H](CCCCN)NC(=O)[C@H](CCCNC(=N)N)NC(=O)c1ccccc1)(C(N)=O)c1ccccc1	ZKFHXZCNNNQGFW-OHCBOFHFSA-N	InChI=1S/C28H40N8O4/c1-28(26(30)40
CHEMBL1517374			Small molecule		342.78	34	48	3.13	69.64	4	2	0	4	N	0.66	10.01	None	2.83	2.83	2	MOL	-1	24	5	2	0	342.077	-1.12	NEUTRAL	C18H15ClN2O3	Cc1ccc(O)c(NC2=C(Cl)C(=O)N(Cc3ccccc3)C2=O)c1	PJRBIUKCMMJUOL-UHFFFAOYSA-N	InChI=1S/C18H15ClN2O3/c1-11-7-8-14(22)13(9-11)20-16-15(19)17(23)21(18(16)24)10-12-5-3-2-4-6-12/h2-9
CHEMBL4454475			Unknown		1904-04-24 21:07:12	3	7	None	None	None	None	None	None	None	None	None	None	None	None	None	MOL	-1	None	None	None	None	1575.78	None	None	C78H109N15O18S	CC[C@H](C)[C@@H]1NC(=O)CN(C)C(=O)[C@H](Cc2ccc(O)cc2)NC(=O)CSC[C@@H](C(N)=O)NC(=O)[C@@H]2CCCN2C(=O)[C@H]([C@@H](C)CC)NC(=O)[C@H](Cc2ccc(OC)cc2)N(C)C(=O)[C@H](Cc2ccc(OC)cc2)N(C)C(=O)[C@H](CC(N)=O)NC(=O)[C@H](Cc2ccc(O)cc2)NC(=O)[C@H](CCCCN)NC(=O)[C@H](C)NC1=O	VAOAZDOIIIEPGZ-JCYZGBPUSA-N	InChI=1S/C78H109N15O18S/c1-11-44(3)66-74(105)82-46(5)69(100)84-55(16-13-14-34-79)70(101)85-56(36-47-18-26-51(94)27-19-47)71(102)86-58(40-63(80)96)76(107)92(8)62(39-50-24-32-54(111-10)33-25-50)77(108)91(7)61(38-49-22-30-53(110-9)31-23-49)73(104)89-67(45(4)12-2)78(109)93-35-15-17-60(93)72(103)87-59(68(81)99)42-112-43-65(98)83-57(37-48-20-28-52(95)29-21-48)75(106)90(6)41-64(97)88-66/h18-33					61-	62-	66-	67-/m0/s1";"False";"-1";"['4']";"['(3R	9S	15S	18S	21S	24S	27S	30S	33S
CHEMBL1985932			Small molecule		482.35	23	26	3.98	109.58	7	2	0	8	N	0.43	3.51	1.85	3.95	-0.05	2	MOL	-1	31	8	2	0	481.027	-1.3	ACID	C20H17Cl2N3O5S	COc1ccc(/C=N/NC2=NC(=O)C(CC(=O)O)S2)cc1OCc1ccc(Cl)cc1Cl	RPQLSLJHTBQUJZ-NUGSKGIGSA-N	InChI=1S/C20H17Cl2N3O5S/c1-29-15-5-2-11(6-16(15)30-10-12-3-4-13(21)7-14(12)22)9-23-25-20-24-19(28)17(31-20)8-18(26)27/h2-7
CHEMBL3195434			Small molecule		436.22	8	9	3.06	120.13	7	1	0	6	N	0.24	10.42	None	3.12	3.12	2	MOL	-1	27	9	1	0	435.007	-1.03	NEUTRAL	C17H14BrN3O6	COc1c(OC(C)=O)ccc(/C=N\NC(=O)c2ccc(Br)cc2)c1[N+](=O)[O-]	PXRIZEHLRIFXPP-OCKHKDLRSA-N	InChI=1S/C17H14BrN3O6/c1-10(22)27-14-8-5-12(15(21(24)25)16(14)26-2)9-19-20-17(23)11-3-6-13(18)7-4-11/h3-9H
CHEMBL1889709			Small molecule		280.28	8	8	1.85	69.64	3	2	0	2	N	0.65	7.32	None	2.13	1.84	2	MOL	-1	21	5	2	0	280.085	-0.99	NEUTRAL	C16H12N2O3	O=C1NN(c2ccccc2)C(=O)C1=Cc1ccccc1O	CAAFDHKQRXOTLT-UHFFFAOYSA-N	InChI=1S/C16H12N2O3/c19-14-9-5-4-6-11(14)10-13-15(20)17-18(16(13)21)12-7-2-1-3-8-12/h1-10
CHEMBL1324406			Small molecule		458.55	12	12	3.94	95.97	7	0	0	6	N	0.6	12.38	None	3.94	3.94	1	MOL	-1	33	7	0	0	458.231	0.24	NEUTRAL	C26H34O7	COc1cc(C(C2C(=O)CC(C)(C)CC2=O)C2C(=O)CC(C)(C)CC2=O)cc(OC)c1OC	VUXNHPJFTFMXJZ-UHFFFAOYSA-N	InChI=1S/C26H34O7/c1-25(2)10-15(27)22(16(28)11-25)21(23-17(29)12-26(3
CHEMBL1471546			Small molecule		413.86	31	35	3.05	105.95	9	2	0	3	N	0.74	4.66	None	3.97	2.37	2	MOL	-1	26	7	2	0	412.979	-0.6	ACID	C16H12ClNO6S2	COC(=O)C1=C(C(=O)OC)C(c2cc(Cl)ccc2O)c2sc(O)nc2S1	MTISMAGUQKTMPF-UHFFFAOYSA-N	InChI=1S/C16H12ClNO6S2/c1-23-14(20)10-9(7-5-6(17)3-4-8(7)19)11-13(18-16(22)26-11)25-12(10)15(21)24-2/h3-5
CHEMBL1431570			Small molecule		320.37	19	20	1.7	75.71	5	1	0	3	N	0.68	7.08	None	1.98	1.5	1	MOL	-1	22	6	1	0	320.083	-1.56	NEUTRAL	C15H16N2O4S	Cc1ccc(/C=C2/C(=O)NC(=O)N(CC3CCCO3)C2=O)s1	PYZRUFWYEWOGBS-GHXNOFRVSA-N	InChI=1S/C15H16N2O4S/c1-9-4-5-11(22-9)7-12-13(18)16-15(20)17(14(12)19)8-10-3-2-6-21-10/h4-5
CHEMBL4643526			Unknown		709.77	5	11	6.15	129.33	6	5	2	11	N	0.09	13.59	10.28	5.48	3.19	5	MOL	-1	42	8	6	3	595.171	-1.14	BASE	C34H30F3N5O5S2	N=C(N)Nc1ccc(CNC(=O)[C@@H](NC(=O)c2ccc(-c3cccs3)s2)c2ccc(OCc3ccccc3)cc2)cc1.O=C(O)C(F)(F)F	JESKTXBZAZLQKY-JMAPEOGHSA-N	InChI=1S/C32H29N5O3S2.C2HF3O2/c33-32(34)36-24-12-8-21(9-13-24)19-35-31(39)29(37-30(38)28-17-16-27(42-28)26-7-4-18-41-26)23-10-14-25(15-11-23)40-20-22-5-2-1-3-6-22;3-2(4
CHEMBL3197999			Small molecule		402.39	21	30	2.56	147.4	8	2	0	6	N	0.43	3.9	0.12	2.55	-0.66	2	MOL	-1	28	10	2	0	402.063	-1.62	ACID	C17H14N4O6S	Cc1ccc(-c2ccc(/C=N/NC3=NC(=O)C(CC(=O)O)S3)o2)c([N+](=O)[O-])c1	BTUHLHJLZWNEGL-QGMBQPNBSA-N	InChI=1S/C17H14N4O6S/c1-9-2-4-11(12(6-9)21(25)26)13-5-3-10(27-13)8-18-20-17-19-16(24)14(28-17)7-15(22)23/h2-6
CHEMBL1396610			Small molecule		582.48	20	20	2.89	124.09	7	2	1	6	N	0.3	-1.23	None	1.2	0.1	2	MOL	-1	34	9	2	1	580.938	-1.72	ACID	C21H16BrN3O6S3	O=C(CN1C(=O)/C(=C2/SC(=S)N(CCS(=O)(=O)O)C2=O)c2ccccc21)Nc1cccc(Br)c1	IQWKHNPYLCUEJX-ISLYRVAYSA-N	InChI=1S/C21H16BrN3O6S3/c22-12-4-3-5-13(10-12)23-16(26)11-25-15-7-2-1-6-14(15)17(19(25)27)18-20(28)24(21(32)33-18)8-9-34(29
CHEMBL1726134			Small molecule		458.04	103	117	5.09	17.07	1	0	1	0	N	0.4	None	None	5.78	5.78	2	MOL	-1	18	1	0	1	457.866	-0.01	None	C15H8I2O	O=C1C(=C(I)I)c2ccccc2-c2ccccc21	XROGIZCTZXHJRQ-UHFFFAOYSA-N	InChI=1S/C15H8I2O/c16-15(17)13-11-7-3-1-5-9(11)10-6-2-4-8-12(10)14(13)18/h1-8H	FALSE	-1	['SID531879'
CHEMBL1714283			Small molecule		298.34	17	25	4.48	75.73	4	1	0	4	N	0.51	8.87	1.87	5.24	5.23	2	MOL	-1	22	5	1	0	298.132	-0.82	NEUTRAL	C17H18N2O3	Cc1cc(O)c(C(C)C)cc1N=Cc1ccccc1[N+](=O)[O-]	HKNXEPCUZAGUHS-UHFFFAOYSA-N	InChI=1S/C17H18N2O3/c1-11(2)14-9-15(12(3)8-17(14)20)18-10-13-6-4-5-7-16(13)19(21)22/h4-11
CHEMBL4470468			Unknown		538.65	4	6	0.18	209.52	6	7	2	16	N	0.09	12.45	12.55	-0.83	-5.53	2	MOL	-1	39	12	10	3	538.302	-0.38	BASE	C27H38N8O4	N=C(N)NCCC[C@H](NC(=O)c1ccccc1)C(=O)N[C@@H](CCCCN)C(=O)N(CC(N)=O)c1ccccc1	NGDDPEXHTYRMRU-VXKWHMMOSA-N	InChI=1S/C27H38N8O4/c28-16-8-7-14-22(26(39)35(18-23(29)36)20-12-5-2-6-13-20)34-25(38)21(15-9-17-32-27(30)31)33-24(37)19-10-3-1-4-11-19/h1-6
CHEMBL1420416			Small molecule		445.52	14	14	3.74	85.3	7	1	0	7	N	0.51	3.14	None	3.9	0.45	2	MOL	-1	30	7	1	0	445.065	-0.9	ACID	C21H19NO6S2	COc1cc(/C=C2\SC(=S)N(C(C(=O)O)c3ccccc3)C2=O)cc(OC)c1OC	PPRLZVJEAMTNQI-WJDWOHSUSA-N	InChI=1S/C21H19NO6S2/c1-26-14-9-12(10-15(27-2)18(14)28-3)11-16-19(23)22(21(29)30-16)17(20(24)25)13-7-5-4-6-8-13/h4-11
CHEMBL3209440			Small molecule		434.45	19	27	4.21	95.43	7	1	0	7	N	0.47	12.32	None	3.26	3.26	4	MOL	-1	32	8	1	0	434.148	-1.24	NEUTRAL	C24H22N2O6	COc1ccc(/N=c2\oc3c(OC)cccc3cc2C(=O)NCc2ccco2)c(OC)c1	KDUUAWJFGCNFLW-LCUIJRPUSA-N	InChI=1S/C24H22N2O6/c1-28-16-9-10-19(21(13-16)30-3)26-24-18(23(27)25-14-17-7-5-11-31-17)12-15-6-4-8-20(29-2)22(15)32-24/h4-13H
CHEMBL1420642			Small molecule		404.17	64	93	3.53	106.74	6	1	0	3	N	0.36	8.7	None	3.51	3.48	2	MOL	-1	25	7	1	0	402.969	-0.41	NEUTRAL	C17H10BrNO6	COc1cc(/C=C2/C(=O)c3cccc([N+](=O)[O-])c3C2=O)c(Br)cc1O	UIRXGDDZXKKMKG-YHYXMXQVSA-N	InChI=1S/C17H10BrNO6/c1-25-14-6-8(11(18)7-13(14)20)5-10-16(21)9-3-2-4-12(19(23)24)15(9)17(10)22/h2-7
CHEMBL1389073			Small molecule		376.78	36	48	4.19	100.75	6	1	0	3	N	0.49	6.62	None	3.97	3.15	2	MOL	-1	25	7	1	0	375.992	-1.58	NEUTRAL	C16H9ClN2O5S	O=C1S/C(=C\c2ccc(O)c([N+](=O)[O-])c2)C(=O)N1c1ccccc1Cl	SSZUWCMRGZZOAZ-ZSOIEALJSA-N	InChI=1S/C16H9ClN2O5S/c17-10-3-1-2-4-11(10)18-15(21)14(25-16(18)22)8-9-5-6-13(20)12(7-9)19(23)24/h1-8
CHEMBL1500165			Small molecule		517.55	36	43	3.83	172.26	8	5	1	9	N	0.09	3.84	9.7	4.18	0.89	3	MOL	-1	35	12	4	2	517.073	-1.62	ZWITTERION	C21H19N5O7S2	COc1ccc(NC(S)=NNc2ccc(S(=O)(=O)Nc3ccccc3C(=O)O)cc2[N+](=O)[O-])cc1	NZKZBEGBJNYIMF-UHFFFAOYSA-N	InChI=1S/C21H19N5O7S2/c1-33-14-8-6-13(7-9-14)22-21(34)24-23-18-11-10-15(12-19(18)26(29)30)35(31
CHEMBL1459491			Small molecule		408.37	28	37	2.98	147.71	8	3	0	7	N	0.4	9.64	None	3.98	3.98	3	MOL	-1	30	10	3	0	408.107	-1.35	NEUTRAL	C20H16N4O6	O=C(COc1ccccc1/C=C\c1nc(O)nc(O)c1[N+](=O)[O-])Nc1ccccc1	WZPAIXBGNXLFOX-KHPPLWFESA-N	InChI=1S/C20H16N4O6/c25-17(21-14-7-2-1-3-8-14)12-30-16-9-5-4-6-13(16)10-11-15-18(24(28)29)19(26)23-20(27)22-15/h1-11H
CHEMBL1716414			Small molecule		260.21	19	26	2.88	106.51	5	1	0	3	N	0.67	4.5	None	3.2	2.37	2	MOL	-1	19	7	1	0	260.043	-0.58	ACID	C12H8N2O5	O=[N+]([O-])c1cc(-c2ccccc2)cc([N+](=O)[O-])c1O	TYLHNVQINZRZFJ-UHFFFAOYSA-N	InChI=1S/C12H8N2O5/c15-12-10(13(16)17)6-9(7-11(12)14(18)19)8-4-2-1-3-5-8/h1-7
[truncated: 422 more rows]
[truncated: 1,412 more columns]
